# Supplementary material for: Genetically regulated eRNA expression predicts chromatin contact frequency and reveals genetic mechanisms at GWAS loci
Source: Nat Commun. 2025 Apr 3;16:3193. doi: 10.1038/s41467-025-58023-x (PMC11968980; doi:10.1038/s41467-025-58023-x)
Supplement: Supplementary file 17 — Supplementary Data 15 [file 41467_2025_58023_MOESM17_ESM.gz]

Archive with 1 entries (1 files):
- All_coloc_ukbb_sig_associations_gene.txt
