# Supplementary material for: Genetically regulated eRNA expression predicts chromatin contact frequency and reveals genetic mechanisms at GWAS loci
Source: Nat Commun. 2025 Apr 3;16:3193. doi: 10.1038/s41467-025-58023-x (PMC11968980; doi:10.1038/s41467-025-58023-x)
Supplement: Supplementary file 21 — Source Data [file 41467_2025_58023_MOESM21_ESM.xlsx]

## Sheet: Figure 2a
tissue	genes	Category
Adipose_sub	0.235744	eRNA
Adipose_vis	0.139371	eRNA
Adrenal	0.161981	eRNA
Artery_aor	0.170397	eRNA
Artery_cor	0.124882	eRNA
Artery_tib	0.239655	eRNA
Brain_Amy	0.112267	eRNA
Brain_Ant	0.14399	eRNA
Brain_Cau	0.186285	eRNA
Brain_Cerebellum	0.0821298	eRNA
Brain_Cer	0.158824	eRNA
Brain_Cortex	0.117169	eRNA
Brain_Fro	0.155366	eRNA
Brain_Hippo	0.133184	eRNA
Brain_Hypo	0.130785	eRNA
Brain_Nuc	0.120652	eRNA
Brain_Put	0.0783328	eRNA
Brain_Spi	0.119465	eRNA
Brain_Sub	0.115331	eRNA
Breast	0.148288	eRNA
Cells_ebv	0.159713	eRNA
Cells_fibroblast	0.220721	eRNA
Colon_sigmoid	0.161395	eRNA
Colon_transverse	0.151679	eRNA
Esophagus_gast	0.153067	eRNA
Esophagus_muc	0.201123	eRNA
Esophagus_mus	0.225426	eRNA
Heart_Atr	0.136704	eRNA
Heart_Left	0.160947	eRNA
Kidney	0.058032	eRNA
Liver	0.131844	eRNA
Lung	0.14024	eRNA
Minor_salivary_gland	0.106802	eRNA
Muscle_skeletal	0.183398	eRNA
Nerve	0.255603	eRNA
Ovary	0.126134	eRNA
Pancreas	0.20509	eRNA
Pituitary	0.15841	eRNA
Prostate	0.124725	eRNA
Skin_no_sun	0.208065	eRNA
Skin_sun	0.257209	eRNA
Small_intestine	0.10711	eRNA
Spleen	0.177682	eRNA
Stomach	0.130754	eRNA
Testis	0.214517	eRNA
Thyroid	0.244645	eRNA
Uterus	0.113469	eRNA
Vagina	0.0885417	eRNA
Whole_blood	0.128793	eRNA
Adipose_sub	0.398419	Gene
Adipose_vis	0.348851	Gene
Adrenal	0.264987	Gene
Artery_aor	0.37585	Gene
Artery_cor	0.212157	Gene
Artery_tib	0.422159	Gene
Brain_Amy	0.156841	Gene
Brain_Ant	0.189795	Gene
Brain_Cau	0.254632	Gene
Brain_Cerebellum	0.323318	Gene
Brain_Cer	0.28814	Gene
Brain_Cortex	0.275947	Gene
Brain_Fro	0.2346	Gene
Brain_Hippo	0.191933	Gene
Brain_Hypo	0.191943	Gene
Brain_Nuc	0.244998	Gene
Brain_Put	0.233406	Gene
Brain_Spi	0.176578	Gene
Brain_Sub	0.152387	Gene
Breast	0.308252	Gene
Cells_ebv	0.183708	Gene
Cells_fibroblast	0.45483	Gene
Colon_sigmoid	0.309766	Gene
Colon_transverse	0.319634	Gene
Esophagus_gast	0.324934	Gene
Esophagus_muc	0.40486	Gene
Esophagus_mus	0.403837	Gene
Heart_Atr	0.347374	Gene
Heart_Left	0.338781	Gene
Kidney	0.104809	Gene
Liver	0.215165	Gene
Lung	0.354474	Gene
Minor_salivary_gland	0.167247	Gene
Muscle_skeletal	0.402216	Gene
Nerve	0.446218	Gene
Ovary	0.189141	Gene
Pancreas	0.324475	Gene
Pituitary	0.263611	Gene
Prostate	0.221833	Gene
Skin_no_sun	0.386131	Gene
Skin_sun	0.415979	Gene
Small_intestine	0.19078	Gene
Spleen	0.293065	Gene
Stomach	0.275545	Gene
Testis	0.359814	Gene
Thyroid	0.430183	Gene
Uterus	0.1409	Gene
Vagina	0.135697	Gene
Whole_blood	0.396702	Gene

## Sheet: Figure 2b
tissue	r2	Category
Adipose_sub	0.0843811	eRNA
Adipose_vis	0.0880149	eRNA
Adrenal	0.11988	eRNA
Artery_aor	0.0931764	eRNA
Artery_cor	0.109152	eRNA
Artery_tib	0.0826814	eRNA
Brain_Amy	0.168533	eRNA
Brain_Ant	0.161472	eRNA
Brain_Cau	0.146078	eRNA
Brain_Cerebellum	0.118335	eRNA
Brain_Cer	0.148846	eRNA
Brain_Cortex	0.147171	eRNA
Brain_Fro	0.148832	eRNA
Brain_Hippo	0.131849	eRNA
Brain_Hypo	0.145413	eRNA
Brain_Nuc	0.118145	eRNA
Brain_Put	0.122936	eRNA
Brain_Spi	0.177814	eRNA
Brain_Sub	0.176221	eRNA
Breast	0.0915672	eRNA
Cells_ebv	0.13588	eRNA
Cells_fibroblast	0.0873772	eRNA
Colon_sigmoid	0.112648	eRNA
Colon_transverse	0.104901	eRNA
Esophagus_gast	0.117718	eRNA
Esophagus_muc	0.0856041	eRNA
Esophagus_mus	0.102641	eRNA
Heart_Atr	0.0918077	eRNA
Heart_Left	0.0841831	eRNA
Kidney	0.257066	eRNA
Liver	0.119063	eRNA
Lung	0.0694005	eRNA
Minor_salivary_gland	0.163969	eRNA
Muscle_skeletal	0.065586	eRNA
Nerve	0.100073	eRNA
Ovary	0.128562	eRNA
Pancreas	0.118292	eRNA
Pituitary	0.138039	eRNA
Prostate	0.118389	eRNA
Skin_no_sun	0.088128	eRNA
Skin_sun	0.0886634	eRNA
Small_intestine	0.123967	eRNA
Spleen	0.150592	eRNA
Stomach	0.0980504	eRNA
Testis	0.123193	eRNA
Thyroid	0.0906705	eRNA
Uterus	0.128625	eRNA
Vagina	0.119836	eRNA
Whole_blood	0.0583077	eRNA
Adipose_sub	0.113755	Gene
Adipose_vis	0.105172	Gene
Adrenal	0.121477	Gene
Artery_aor	0.119065	Gene
Artery_cor	0.114799	Gene
Artery_tib	0.118223	Gene
Brain_Amy	0.127011	Gene
Brain_Ant	0.13349	Gene
Brain_Cau	0.129048	Gene
Brain_Cerebellum	0.151252	Gene
Brain_Cer	0.150235	Gene
Brain_Cortex	0.132486	Gene
Brain_Fro	0.130824	Gene
Brain_Hippo	0.12074	Gene
Brain_Hypo	0.119192	Gene
Brain_Nuc	0.126018	Gene
Brain_Put	0.12861	Gene
Brain_Spi	0.139966	Gene
Brain_Sub	0.13035	Gene
Breast	0.101448	Gene
Cells_ebv	0.130282	Gene
Cells_fibroblast	0.132503	Gene
Colon_sigmoid	0.117206	Gene
Colon_transverse	0.105284	Gene
Esophagus_gast	0.117628	Gene
Esophagus_muc	0.116137	Gene
Esophagus_mus	0.119961	Gene
Heart_Atr	0.109062	Gene
Heart_Left	0.103786	Gene
Kidney	0.134822	Gene
Liver	0.115492	Gene
Lung	0.105738	Gene
Minor_salivary_gland	0.125349	Gene
Muscle_skeletal	0.103655	Gene
Nerve	0.129156	Gene
Ovary	0.124442	Gene
Pancreas	0.121923	Gene
Pituitary	0.126128	Gene
Prostate	0.11245	Gene
Skin_no_sun	0.114598	Gene
Skin_sun	0.113619	Gene
Small_intestine	0.117534	Gene
Spleen	0.132839	Gene
Stomach	0.103241	Gene
Testis	0.136614	Gene
Thyroid	0.128458	Gene
Uterus	0.126618	Gene
Vagina	0.114936	Gene
Whole_blood	0.113814	Gene

## Sheet: Figure 2c
tissue	maf	Category
Adipose_sub	0.222294	eRNA
Adipose_vis	0.217083	eRNA
Adrenal	0.226228	eRNA
Artery_aor	0.21975	eRNA
Artery_cor	0.210719	eRNA
Artery_tib	0.217747	eRNA
Brain_Amy	0.214082	eRNA
Brain_Ant	0.213849	eRNA
Brain_Cau	0.220863	eRNA
Brain_Cerebellum	0.214773	eRNA
Brain_Cer	0.210877	eRNA
Brain_Cortex	0.217179	eRNA
Brain_Fro	0.216879	eRNA
Brain_Hippo	0.212037	eRNA
Brain_Hypo	0.216721	eRNA
Brain_Nuc	0.216198	eRNA
Brain_Put	0.212905	eRNA
Brain_Spi	0.216179	eRNA
Brain_Sub	0.213356	eRNA
Breast	0.211045	eRNA
Cells_ebv	0.214296	eRNA
Cells_fibroblast	0.219528	eRNA
Colon_sigmoid	0.216983	eRNA
Colon_transverse	0.220967	eRNA
Esophagus_gast	0.218874	eRNA
Esophagus_muc	0.220237	eRNA
Esophagus_mus	0.221715	eRNA
Heart_Atr	0.216198	eRNA
Heart_Left	0.215907	eRNA
Kidney	0.196248	eRNA
Liver	0.213484	eRNA
Lung	0.219489	eRNA
Minor_salivary_gland	0.208675	eRNA
Muscle_skeletal	0.220265	eRNA
Nerve	0.221324	eRNA
Ovary	0.217302	eRNA
Pancreas	0.225109	eRNA
Pituitary	0.215627	eRNA
Prostate	0.211363	eRNA
Skin_no_sun	0.216934	eRNA
Skin_sun	0.223309	eRNA
Small_intestine	0.208833	eRNA
Spleen	0.211917	eRNA
Stomach	0.219889	eRNA
Testis	0.218594	eRNA
Thyroid	0.222469	eRNA
Uterus	0.210797	eRNA
Vagina	0.207967	eRNA
Whole_blood	0.214288	eRNA
Adipose_sub	0.217106	Gene
Adipose_vis	0.216707	Gene
Adrenal	0.21722	Gene
Artery_aor	0.217255	Gene
Artery_cor	0.216301	Gene
Artery_tib	0.215851	Gene
Brain_Amy	0.213303	Gene
Brain_Ant	0.215448	Gene
Brain_Cau	0.216084	Gene
Brain_Cerebellum	0.217274	Gene
Brain_Cer	0.215874	Gene
Brain_Cortex	0.216261	Gene
Brain_Fro	0.216258	Gene
Brain_Hippo	0.216029	Gene
Brain_Hypo	0.216385	Gene
Brain_Nuc	0.21689	Gene
Brain_Put	0.216318	Gene
Brain_Spi	0.214739	Gene
Brain_Sub	0.212285	Gene
Breast	0.216986	Gene
Cells_ebv	0.213858	Gene
Cells_fibroblast	0.215853	Gene
Colon_sigmoid	0.216832	Gene
Colon_transverse	0.217511	Gene
Esophagus_gast	0.216678	Gene
Esophagus_muc	0.217583	Gene
Esophagus_mus	0.216863	Gene
Heart_Atr	0.217552	Gene
Heart_Left	0.218185	Gene
Kidney	0.20674	Gene
Liver	0.216836	Gene
Lung	0.217472	Gene
Minor_salivary_gland	0.214076	Gene
Muscle_skeletal	0.21661	Gene
Nerve	0.216463	Gene
Ovary	0.214972	Gene
Pancreas	0.216703	Gene
Pituitary	0.216757	Gene
Prostate	0.214908	Gene
Skin_no_sun	0.217522	Gene
Skin_sun	0.216857	Gene
Small_intestine	0.214636	Gene
Spleen	0.217083	Gene
Stomach	0.217409	Gene
Testis	0.218155	Gene
Thyroid	0.216947	Gene
Uterus	0.21161	Gene
Vagina	0.212415	Gene
Whole_blood	0.217218	Gene

## Sheet: Figure 2d
tissue	snps	Category
Adipose_sub	27.1446	eRNA
Adipose_vis	29.6855	eRNA
Adrenal	35.4363	eRNA
Artery_aor	31.5244	eRNA
Artery_cor	37.3807	eRNA
Artery_tib	29.0794	eRNA
Brain_Amy	55.8403	eRNA
Brain_Ant	48.9174	eRNA
Brain_Cau	39.2435	eRNA
Brain_Cerebellum	41.8879	eRNA
Brain_Cer	43.8711	eRNA
Brain_Cortex	39.7406	eRNA
Brain_Fro	39.5866	eRNA
Brain_Hippo	46.6964	eRNA
Brain_Hypo	46.1231	eRNA
Brain_Nuc	39.2117	eRNA
Brain_Put	44.6	eRNA
Brain_Spi	52.4975	eRNA
Brain_Sub	51.8218	eRNA
Breast	31.5402	eRNA
Cells_ebv	38.1964	eRNA
Cells_fibroblast	29.2902	eRNA
Colon_sigmoid	35.1247	eRNA
Colon_transverse	31.9697	eRNA
Esophagus_gast	34.2135	eRNA
Esophagus_muc	29.681	eRNA
Esophagus_mus	31.2558	eRNA
Heart_Atr	33.5906	eRNA
Heart_Left	30.4294	eRNA
Kidney	63.43	eRNA
Liver	39.6826	eRNA
Lung	27.8288	eRNA
Minor_salivary_gland	50.6802	eRNA
Muscle_skeletal	26.8472	eRNA
Nerve	30.7019	eRNA
Ovary	45.4913	eRNA
Pancreas	33.7749	eRNA
Pituitary	43.2409	eRNA
Prostate	40.9865	eRNA
Skin_no_sun	32.1314	eRNA
Skin_sun	27.9287	eRNA
Small_intestine	44.6469	eRNA
Spleen	41.3031	eRNA
Stomach	32.2882	eRNA
Testis	34.9708	eRNA
Thyroid	28.173	eRNA
Uterus	45.0426	eRNA
Vagina	44.8721	eRNA
Whole_blood	30.3729	eRNA
Adipose_sub	19.7063	Gene
Adipose_vis	18.4801	Gene
Adrenal	18.7158	Gene
Artery_aor	18.9079	Gene
Artery_cor	19.2325	Gene
Artery_tib	20.5744	Gene
Brain_Amy	22.0736	Gene
Brain_Ant	20.9628	Gene
Brain_Cau	19.7215	Gene
Brain_Cerebellum	20.2834	Gene
Brain_Cer	20.6578	Gene
Brain_Cortex	19.713	Gene
Brain_Fro	20.1325	Gene
Brain_Hippo	19.9249	Gene
Brain_Hypo	19.7528	Gene
Brain_Nuc	18.9634	Gene
Brain_Put	19.9429	Gene
Brain_Spi	21.9461	Gene
Brain_Sub	23.232	Gene
Breast	17.779	Gene
Cells_ebv	21.1318	Gene
Cells_fibroblast	20.3812	Gene
Colon_sigmoid	18.5568	Gene
Colon_transverse	18.1596	Gene
Esophagus_gast	18.6853	Gene
Esophagus_muc	19.4773	Gene
Esophagus_mus	19.4773	Gene
Heart_Atr	18.4039	Gene
Heart_Left	17.9784	Gene
Kidney	28.1485	Gene
Liver	18.9154	Gene
Lung	18.8406	Gene
Minor_salivary_gland	21.2239	Gene
Muscle_skeletal	19.3408	Gene
Nerve	20.9872	Gene
Ovary	20.0071	Gene
Pancreas	18.8911	Gene
Pituitary	18.8631	Gene
Prostate	18.915	Gene
Skin_no_sun	19.469	Gene
Skin_sun	20.244	Gene
Small_intestine	19.7862	Gene
Spleen	19.5144	Gene
Stomach	17.8215	Gene
Testis	18.9131	Gene
Thyroid	20.8971	Gene
Uterus	21.6312	Gene
Vagina	21.3656	Gene
Whole_blood	20.2716	Gene

## Sheet: Figure 3
transcript1	expression1	transcript2	expression2	dist	norm_contacts
ENSG00000189339	-0.139152	ENSR00000249824	-0.218756	250000	1
ENSG00000008128	-0.0078034	ENSR00000249824	-0.218756	220000	5
ENSR00000249824	-0.218756	ENSR00000249824	-0.218756	0	148
ENSG00000215915	0.0204193	ENSR00000249824	-0.218756	480000	1
ENSG00000231050	-0.0636127	ENSR00000249824	-0.218756	40000	1
ENSG00000248333	-0.0103826	ENSR00000249824	-0.218756	290000	1
ENSG00000008130	-0.0178022	ENSR00000249824	-0.218756	160000	1
ENSR00000249824	-0.218756	ENSG00000187730	-0.0228745	100000	7
ENSR00000249824	-0.218756	ENSG00000162585	-0.113548	260000	1
ENSR00000249824	-0.218756	ENSG00000157933	-0.103073	290000	1
ENSR00000249824	-0.218756	ENSG00000116151	-0.050372	410000	4
ENSR00000249824	-0.218756	ENSG00000157911	-0.0650802	470000	1
ENSR00000249824	-0.218756	ENSG00000149527	-0.0566137	490000	1
ENSR00000249824	-0.218756	ENSG00000157873	-0.0905371	630000	1
ENSR00000249824	-0.218756	ENSG00000157870	-0.0926374	650000	1
ENSR00000249824	-0.218756	ENSG00000228037	-0.103335	650000	1
ENSR00000249824	-0.218756	ENSG00000215912	0.0671834	850000	1
ENSR00000249824	-0.218756	ENSG00000130762	0.0581802	1520000	1
ENSR00000249824	-0.218756	ENSG00000162591	0.0932872	1570000	1
ENSR00000249824	-0.218756	ENSG00000116213	0.0232119	1700000	1
ENSR00000249824	-0.218756	ENSG00000158109	-0.0675411	1700000	1
ENSR00000249824	-0.218756	ENSG00000078900	-0.170642	1770000	1
ENSR00000249824	-0.218756	ENSG00000116198	-0.011397	1900000	2
ENSR00000249824	-0.218756	ENSG00000169598	-0.243534	1950000	1
ENSR00000249824	-0.218756	ENSG00000198912	0.0817929	1950000	1
ENSR00000249824	-0.218756	ENSG00000131697	-0.108824	4030000	1
ENSR00000249824	-0.218756	ENSG00000069424	-0.0126509	4110000	1
ENSR00000249824	-0.218756	ENSG00000225077	-0.0122804	4300000	1
ENSR00000249824	-0.218756	ENSG00000097021	0.0463503	4330000	1
ENSG00000162591	0.0932872	ENSR00000000637	0.137961	2760000	1
ENSG00000229393	0.0894965	ENSR00000000637	0.137961	3790000	1
ENSG00000224387	0.0105641	ENSR00000000637	0.137961	3790000	1
ENSG00000157873	-0.0905371	ENSR00000000637	0.137961	3720000	2
ENSG00000162585	-0.113548	ENSR00000000637	0.137961	4070000	3
ENSR00000000637	0.137961	ENSR00000000637	0.137961	0	367
ENSG00000078900	-0.170642	ENSR00000000637	0.137961	2610000	1
ENSR00000249824	-0.218756	ENSR00000000637	0.137961	4350000	2
ENSG00000189339	-0.139152	ENSR00000000637	0.137961	4590000	1
ENSG00000130762	0.0581802	ENSR00000000637	0.137961	2800000	1
ENSG00000116151	-0.050372	ENSR00000000637	0.137961	3890000	2
ENSG00000008130	-0.0178022	ENSR00000000637	0.137961	4520000	2
ENSG00000116213	0.0232119	ENSR00000000637	0.137961	2650000	1
ENSG00000158109	-0.0675411	ENSR00000000637	0.137961	2650000	1
ENSG00000131697	-0.108824	ENSR00000000637	0.137961	380000	1
ENSG00000149527	-0.0566137	ENSR00000000637	0.137961	3820000	1
ENSG00000187730	-0.0228745	ENSR00000000637	0.137961	4260000	3
ENSG00000069424	-0.0126509	ENSR00000000637	0.137961	250000	1
ENSG00000116198	-0.011397	ENSR00000000637	0.137961	2440000	2
ENSG00000157870	-0.0926374	ENSR00000000637	0.137961	3700000	1
ENSG00000228037	-0.103335	ENSR00000000637	0.137961	3700000	1
ENSG00000169598	-0.243534	ENSR00000000637	0.137961	2430000	1
ENSG00000225077	-0.0122804	ENSR00000000637	0.137961	50000	6
ENSG00000198912	0.0817929	ENSR00000000637	0.137961	2390000	1
ENSG00000272161	-0.103475	ENSR00000000637	0.137961	3960000	1
ENSG00000157933	-0.103073	ENSR00000000637	0.137961	4020000	1
ENSG00000272153	0.0842946	ENSR00000000637	0.137961	2500000	2
ENSG00000008130	-0.0178022	ENSR00000000638	0.180726	4540000	1
ENSG00000008130	-0.0178022	ENSR00000000639	0.0833345	4540000	1
ENSG00000131697	-0.108824	ENSR00000000638	0.180726	340000	5
ENSG00000225077	-0.0122804	ENSR00000000638	0.180726	60000	5
ENSG00000225077	-0.0122804	ENSR00000000639	0.0833345	60000	5
ENSG00000162591	0.0932872	ENSR00000000639	0.0833345	2720000	1
ENSR00000000639	0.0833345	ENSR00000000638	0.180726	0	286
ENSR00000000638	0.180726	ENSR00000000638	0.180726	0	286
ENSR00000000639	0.0833345	ENSR00000000639	0.0833345	0	286
ENSG00000187730	-0.0228745	ENSR00000000639	0.0833345	4270000	1
ENSG00000157873	-0.0905371	ENSR00000000638	0.180726	3730000	1
ENSG00000157873	-0.0905371	ENSR00000000639	0.0833345	3730000	1
ENSR00000249824	-0.218756	ENSR00000000638	0.180726	4360000	1
ENSR00000249824	-0.218756	ENSR00000000639	0.0833345	4360000	1
ENSG00000116198	-0.011397	ENSR00000000639	0.0833345	2460000	3
ENSG00000131697	-0.108824	ENSR00000000639	0.0833345	410000	1
ENSG00000116198	-0.011397	ENSR00000000638	0.180726	2470000	2
ENSG00000162591	0.0932872	ENSR00000000638	0.180726	2710000	3
ENSG00000069424	-0.0126509	ENSR00000000638	0.180726	210000	2
ENSG00000069424	-0.0126509	ENSR00000000639	0.0833345	210000	2
ENSR00000000637	0.137961	ENSR00000000638	0.180726	10000	45
ENSR00000000637	0.137961	ENSR00000000639	0.0833345	10000	45
ENSG00000157933	-0.103073	ENSR00000000638	0.180726	3990000	4
ENSG00000157933	-0.103073	ENSR00000000639	0.0833345	3990000	4
ENSG00000162585	-0.113548	ENSR00000000638	0.180726	4100000	3
ENSG00000162585	-0.113548	ENSR00000000639	0.0833345	4100000	3
ENSG00000272153	0.0842946	ENSR00000000638	0.180726	2510000	3
ENSG00000272153	0.0842946	ENSR00000000639	0.0833345	2510000	3
ENSG00000116213	0.0232119	ENSR00000000638	0.180726	2650000	4
ENSG00000215912	0.0671834	ENSR00000000638	0.180726	3500000	1
ENSG00000215912	0.0671834	ENSR00000000639	0.0833345	3500000	1
ENSG00000149527	-0.0566137	ENSR00000000638	0.180726	3870000	2
ENSG00000149527	-0.0566137	ENSR00000000639	0.0833345	3870000	2
ENSG00000131591	-0.190248	ENSR00000000638	0.180726	5190000	1
ENSG00000131591	-0.190248	ENSR00000000639	0.0833345	5190000	1
ENSG00000187730	-0.0228745	ENSR00000000638	0.180726	4260000	1
ENSG00000157911	-0.0650802	ENSR00000000638	0.180726	3890000	1
ENSG00000157911	-0.0650802	ENSR00000000639	0.0833345	3890000	1
ENSG00000158109	-0.0675411	ENSR00000000638	0.180726	2660000	1
ENSG00000116213	0.0232119	ENSR00000000639	0.0833345	2660000	1
ENSG00000158109	-0.0675411	ENSR00000000639	0.0833345	2660000	1
ENSG00000130762	0.0581802	ENSR00000000638	0.180726	2820000	2
ENSG00000130762	0.0581802	ENSR00000000639	0.0833345	2820000	2
ENSG00000169598	-0.243534	ENSR00000000638	0.180726	2420000	1
ENSG00000198912	0.0817929	ENSR00000000638	0.180726	2410000	2
ENSG00000198912	0.0817929	ENSR00000000639	0.0833345	2410000	2
ENSG00000169598	-0.243534	ENSR00000000639	0.0833345	2410000	2
ENSG00000116151	-0.050372	ENSR00000000638	0.180726	3900000	1
ENSG00000116151	-0.050372	ENSR00000000639	0.0833345	3900000	1
ENSR00000000639	0.0833345	ENSG00000097021	0.0463503	10000	14
ENSR00000000638	0.180726	ENSG00000097021	0.0463503	20000	27
ENSR00000000637	0.137961	ENSG00000097021	0.0463503	50000	24
ENSR00000249824	-0.218756	ENSG00000215788	0.19276	4530000	1
ENSR00000000639	0.0833345	ENSG00000171680	0.0736188	180000	3
ENSR00000000637	0.137961	ENSG00000171680	0.0736188	210000	4
ENSR00000249824	-0.218756	ENSG00000171680	0.0736188	4560000	1
ENSR00000000638	0.180726	ENSG00000171680	0.0736188	210000	1
ENSR00000249824	-0.218756	ENSG00000171735	-0.0456187	5000000	1
ENSR00000000637	0.137961	ENSG00000171735	-0.0456187	930000	1
ENSR00000000639	0.0833345	ENSG00000171735	-0.0456187	950000	1
ENSR00000000638	0.180726	ENSG00000171735	-0.0456187	1110000	1
ENSG00000215915	0.0204193	ENSR00000000822	0.752606	6250000	1
ENSG00000157911	-0.0650802	ENSR00000000822	0.752606	5300000	1
ENSG00000131697	-0.108824	ENSR00000000822	0.752606	1760000	2
ENSG00000162591	0.0932872	ENSR00000000822	0.752606	4150000	1
ENSG00000131591	-0.190248	ENSR00000000822	0.752606	6600000	1
ENSG00000116198	-0.011397	ENSR00000000822	0.752606	3850000	1
ENSG00000171680	0.0736188	ENSR00000000822	0.752606	1230000	1
ENSG00000189339	-0.139152	ENSR00000000822	0.752606	6050000	1
ENSG00000248333	-0.0103826	ENSR00000000822	0.752606	6050000	1
ENSG00000149527	-0.0566137	ENSR00000000822	0.752606	5250000	1
ENSG00000157933	-0.103073	ENSR00000000822	0.752606	5390000	1
ENSR00000000637	0.137961	ENSG00000269978	-0.115331	1420000	1
ENSR00000000637	0.137961	ENSR00000000822	0.752606	1420000	1
ENSG00000270035	-0.113412	ENSR00000000822	0.752606	10000	16
ENSG00000270171	-0.302158	ENSR00000000822	0.752606	10000	16
ENSG00000069424	-0.0126509	ENSR00000000822	0.752606	1630000	2
ENSG00000097021	0.0463503	ENSR00000000822	0.752606	1430000	1
ENSG00000116151	-0.050372	ENSR00000000822	0.752606	5350000	1
ENSR00000000822	0.752606	ENSG00000269978	-0.115331	0	353
ENSR00000000822	0.752606	ENSR00000000822	0.752606	0	353
ENSG00000169598	-0.243534	ENSR00000000822	0.752606	3820000	1
ENSG00000198912	0.0817929	ENSR00000000822	0.752606	3820000	1
ENSG00000230368	-0.0181248	ENSR00000000822	0.752606	6840000	1
ENSG00000187730	-0.0228745	ENSR00000000822	0.752606	5680000	1
ENSG00000008130	-0.0178022	ENSR00000000822	0.752606	5930000	2
ENSR00000000822	0.752606	ENSG00000171735	-0.0456187	50000	20
ENSR00000000637	0.137961	ENSG00000269925	0.074927	1490000	1
ENSR00000000639	0.0833345	ENSG00000269925	0.074927	1480000	1
ENSR00000000638	0.180726	ENSG00000269925	0.074927	1480000	1
ENSR00000000822	0.752606	ENSG00000269925	0.074927	70000	20
ENSR00000000822	0.752606	ENSG00000236266	-0.168528	120000	5
ENSR00000000822	0.752606	ENSG00000049247	0.140336	140000	9
ENSR00000000822	0.752606	ENSG00000116288	-0.0397128	250000	2
ENSR00000000822	0.752606	ENSG00000238290	0.148558	330000	3
ENSR00000249824	-0.218756	ENSG00000238290	0.148558	6140000	1
ENSR00000000637	0.137961	ENSG00000238290	0.148558	1800000	2
ENSR00000000639	0.0833345	ENSG00000238290	0.148558	1800000	1
ENSR00000000638	0.180726	ENSG00000238290	0.148558	1800000	1
ENSR00000000822	0.752606	ENSG00000142583	-0.0826125	1330000	2
ENSR00000000637	0.137961	ENSG00000049239	0.0101813	2950000	1
ENSR00000000639	0.0833345	ENSG00000049239	0.0101813	2950000	1
ENSR00000000638	0.180726	ENSG00000049239	0.0101813	2950000	1
ENSR00000000822	0.752606	ENSG00000049239	0.0101813	1550000	1
ENSR00000249824	-0.218756	ENSG00000049239	0.0101813	7340000	1
ENSR00000000822	0.752606	ENSG00000171621	0.0487881	1650000	3
ENSR00000000637	0.137961	ENSG00000171621	0.0487881	3080000	1
ENSR00000000822	0.752606	ENSG00000171612	-0.0047709	1830000	1
ENSR00000000637	0.137961	ENSG00000171612	-0.0047709	3270000	1
ENSR00000249824	-0.218756	ENSG00000171612	-0.0047709	7650000	1
ENSR00000000637	0.137961	ENSG00000171608	0.0790758	3370000	1
ENSR00000000822	0.752606	ENSG00000171608	0.0790758	1960000	1
ENSR00000000822	0.752606	ENSG00000171603	0.0361605	2040000	1
ENSR00000000637	0.137961	ENSG00000171603	0.0361605	3520000	1
ENSR00000000639	0.0833345	ENSG00000171603	0.0361605	3510000	1
ENSR00000000638	0.180726	ENSG00000171603	0.0361605	3530000	1
ENSR00000000638	0.180726	ENSG00000160049	0.0107816	4160000	1
ENSR00000000639	0.0833345	ENSG00000160049	0.0107816	4160000	1
ENSR00000000822	0.752606	ENSG00000160049	0.0107816	2770000	1
ENSR00000000822	0.752606	ENSG00000272078	-0.002743	2930000	1
ENSR00000000639	0.0833345	ENSG00000272078	-0.002743	4350000	1
ENSR00000000638	0.180726	ENSG00000272078	-0.002743	4350000	1
ENSR00000000637	0.137961	ENSG00000272078	-0.002743	4370000	1
ENSR00000249824	-0.218756	ENSG00000272078	-0.002743	8720000	1
ENSR00000000822	0.752606	ENSG00000171824	0.0579741	3360000	2
ENSR00000249824	-0.218756	ENSG00000198793	-0.0636544	9190000	1
ENSR00000000822	0.752606	ENSG00000198793	-0.0636544	3440000	2
ENSR00000000639	0.0833345	ENSG00000198793	-0.0636544	4890000	2
ENSR00000000637	0.137961	ENSG00000198793	-0.0636544	4930000	1
ENSR00000000638	0.180726	ENSG00000198793	-0.0636544	4950000	2
ENSR00000000822	0.752606	ENSG00000204624	0.346797	3770000	1
ENSR00000000639	0.0833345	ENSG00000204624	0.346797	5190000	1
ENSR00000000637	0.137961	ENSG00000204624	0.346797	5220000	2
ENSR00000000638	0.180726	ENSG00000204624	0.346797	5230000	2
ENSR00000249824	-0.218756	ENSG00000204624	0.346797	9590000	1
ENSR00000000637	0.137961	ENSG00000132879	0.168365	5380000	1
ENSR00000000639	0.0833345	ENSG00000132879	0.168365	5370000	1
ENSR00000000638	0.180726	ENSG00000132879	0.168365	5370000	1
ENSR00000000822	0.752606	ENSG00000162490	0.0468266	4010000	1
ENSR00000249824	-0.218756	ENSG00000162490	0.0468266	9780000	1
ENSR00000000637	0.137961	ENSG00000177674	-0.0809534	5450000	1
ENSR00000000639	0.0833345	ENSG00000177674	-0.0809534	5440000	1
ENSR00000000638	0.180726	ENSG00000177674	-0.0809534	5440000	1
ENSR00000249824	-0.218756	ENSG00000177000	0.156526	9860000	1
ENSR00000000639	0.0833345	ENSG00000011021	-0.173898	5510000	1
ENSR00000000638	0.180726	ENSG00000011021	-0.173898	5510000	1
ENSR00000000639	0.0833345	ENSG00000177000	0.156526	5510000	1
ENSR00000000638	0.180726	ENSG00000177000	0.156526	5510000	1
ENSR00000000637	0.137961	ENSG00000011021	-0.173898	5530000	1
ENSR00000249824	-0.218756	ENSG00000011021	-0.173898	9880000	1
ENSR00000000822	0.752606	ENSG00000011021	-0.173898	4140000	2
ENSR00000000639	0.0833345	ENSG00000259961	0.263759	7220000	2
ENSR00000000638	0.180726	ENSG00000259961	0.263759	7220000	2
ENSR00000000637	0.137961	ENSG00000175147	0.153014	8850000	1
ENSR00000249824	-0.218756	ENSG00000175147	0.153014	13200000	1
ENSR00000000822	0.752606	ENSG00000175147	0.153014	7440000	1
ENSR00000000639	0.0833345	ENSG00000171729	-0.136421	8870000	1
ENSR00000000638	0.180726	ENSG00000171729	-0.136421	8880000	4
ENSR00000000637	0.137961	ENSG00000171729	-0.136421	8940000	1
ENSR00000000638	0.180726	ENSG00000228140	0.0546633	9110000	1
ENSR00000000639	0.0833345	ENSG00000228140	0.0546633	9110000	1
ENSR00000000638	0.180726	ENSG00000142615	0.0239598	9170000	1
ENSR00000000639	0.0833345	ENSG00000142615	0.0239598	9170000	1
ENSR00000000639	0.0833345	ENSG00000132906	0.131561	9200000	1
ENSR00000000638	0.180726	ENSG00000132906	0.131561	9200000	1
ENSR00000249824	-0.218756	ENSG00000132906	0.131561	13570000	1
ENSR00000000637	0.137961	ENSG00000116138	0.0354341	9240000	1
ENSR00000000637	0.137961	ENSG00000132906	0.131561	9240000	1
ENSR00000000639	0.0833345	ENSG00000116138	0.0354341	9270000	1
ENSR00000000638	0.180726	ENSG00000116138	0.0354341	9270000	1
ENSR00000249824	-0.218756	ENSG00000116138	0.0354341	13660000	1
ENSR00000249824	-0.218756	ENSG00000197312	0.156881	13710000	1
ENSR00000000822	0.752606	ENSG00000197312	0.156881	7950000	2
ENSR00000000637	0.137961	ENSG00000197312	0.156881	9380000	1
ENSR00000000638	0.180726	ENSG00000197312	0.156881	9370000	1
ENSR00000000639	0.0833345	ENSG00000197312	0.156881	9370000	1
ENSR00000000639	0.0833345	ENSG00000116786	0.104646	9390000	2
ENSR00000000638	0.180726	ENSG00000116786	0.104646	9390000	2
ENSR00000000637	0.137961	ENSG00000116786	0.104646	9420000	1
ENSR00000249824	-0.218756	ENSG00000116786	0.104646	13770000	1
ENSR00000000822	0.752606	ENSG00000116786	0.104646	8010000	1
ENSR00000000822	0.752606	ENSG00000162461	-0.17975	8030000	1
ENSR00000000822	0.752606	ENSG00000237938	0.103421	8030000	1
ENSR00000000639	0.0833345	ENSG00000179743	0.0255723	9540000	1
ENSR00000000638	0.180726	ENSG00000179743	0.0255723	9540000	1
ENSR00000249824	-0.218756	ENSG00000179743	0.0255723	13910000	1
ENSR00000000637	0.137961	ENSG00000186510	0.00806527	9750000	1
ENSR00000000822	0.752606	ENSG00000185519	0.12494	8360000	1
ENSR00000000638	0.180726	ENSG00000185519	0.12494	9770000	1
ENSR00000000639	0.0833345	ENSG00000185519	0.12494	9770000	1
ENSR00000000637	0.137961	ENSG00000185519	0.12494	9780000	1
ENSR00000000822	0.752606	ENSG00000142632	0.415083	8490000	2
ENSR00000249824	-0.218756	ENSG00000142632	0.415083	14260000	1
ENSR00000000822	0.752606	ENSG00000037637	-0.288366	8540000	1
ENSR00000249824	-0.218756	ENSG00000037637	-0.288366	14310000	1
ENSR00000000637	0.137961	ENSG00000037637	-0.288366	10010000	2
ENSR00000000638	0.180726	ENSG00000037637	-0.288366	10010000	2
ENSR00000000639	0.0833345	ENSG00000037637	-0.288366	10010000	2
ENSR00000000822	0.752606	ENSG00000187144	-0.112711	8680000	1
ENSR00000000639	0.0833345	ENSG00000219481	-0.0068353	10320000	1
ENSR00000000638	0.180726	ENSG00000219481	-0.0068353	10320000	1
ENSR00000000637	0.137961	ENSG00000219481	-0.0068353	10330000	2
ENSR00000000822	0.752606	ENSG00000219481	-0.0068353	8910000	1
ENSR00000249824	-0.218756	ENSG00000058453	-0.0326443	14830000	1
ENSG00000171735	-0.0456187	ENSR00000002140	-0.0803971	9520000	1
ENSG00000171603	0.0361605	ENSR00000002140	-0.0803971	7050000	1
ENSG00000162490	0.0468266	ENSR00000002140	-0.0803971	5170000	2
ENSG00000219481	-0.0068353	ENSR00000002140	-0.0803971	290000	1
ENSR00000002140	-0.0803971	ENSR00000002140	-0.0803971	0	9
ENSG00000197312	0.156881	ENSR00000002140	-0.0803971	1200000	1
ENSG00000037637	-0.288366	ENSR00000002140	-0.0803971	570000	1
ENSR00000000638	0.180726	ENSG00000058453	-0.0326443	10580000	2
ENSR00000000639	0.0833345	ENSG00000058453	-0.0326443	10580000	2
ENSR00000000638	0.180726	ENSG00000228549	-0.110699	10580000	2
ENSR00000000639	0.0833345	ENSG00000228549	-0.110699	10580000	2
ENSR00000000637	0.137961	ENSG00000058453	-0.0326443	10590000	1
ENSR00000000637	0.137961	ENSG00000228549	-0.110699	10590000	1
ENSR00000002140	-0.0803971	ENSG00000228549	-0.110699	20000	4
ENSR00000002140	-0.0803971	ENSG00000238142	-0.0673388	20000	4
ENSR00000249824	-0.218756	ENSG00000228549	-0.110699	14950000	2
ENSR00000249824	-0.218756	ENSG00000238142	-0.0673388	14950000	2
ENSR00000002140	-0.0803971	ENSG00000058453	-0.0326443	30000	1
ENSR00000000637	0.137961	ENSG00000272426	-0.107774	10620000	1
ENSG00000157933	-0.103073	ENSR00000002149	0.00491144	14600000	1
ENSG00000171735	-0.0456187	ENSR00000002149	0.00491144	10130000	1
ENSR00000002149	0.00491144	ENSR00000002149	0.00491144	0	53
ENSG00000272426	-0.107774	ENSR00000002149	0.00491144	10000	3
ENSR00000000822	0.752606	ENSG00000058453	-0.0326443	9220000	1
ENSR00000002149	0.00491144	ENSG00000058453	-0.0326443	40000	2
ENSR00000000637	0.137961	ENSG00000159363	-0.15132	10700000	2
ENSR00000002140	-0.0803971	ENSG00000159363	-0.15132	120000	3
ENSR00000000639	0.0833345	ENSG00000159339	0.0327532	11010000	1
ENSR00000000638	0.180726	ENSG00000159339	0.0327532	11010000	1
ENSR00000000637	0.137961	ENSG00000159339	0.0327532	11070000	1
ENSR00000002140	-0.0803971	ENSG00000074964	-0.0039781	670000	1
ENSR00000000639	0.0833345	ENSG00000074964	-0.0039781	11290000	1
ENSR00000000638	0.180726	ENSG00000074964	-0.0039781	11340000	1
ENSR00000000822	0.752606	ENSG00000074964	-0.0039781	9950000	1
ENSR00000000637	0.137961	ENSG00000074964	-0.0039781	11390000	1
ENSG00000215912	0.0671834	ENSR00000002320	0.187497	15550000	1
ENSG00000069424	-0.0126509	ENSR00000002320	0.187497	12150000	1
ENSG00000198912	0.0817929	ENSR00000002320	0.187497	14300000	1
ENSG00000171735	-0.0456187	ENSR00000002320	0.187497	10630000	1
ENSG00000097021	0.0463503	ENSR00000002320	0.187497	11880000	1
ENSG00000162591	0.0932872	ENSR00000002320	0.187497	14580000	1
ENSG00000130762	0.0581802	ENSR00000002320	0.187497	14720000	1
ENSG00000198793	-0.0636544	ENSR00000002320	0.187497	6930000	1
ENSG00000162585	-0.113548	ENSR00000002320	0.187497	15980000	2
ENSG00000187730	-0.0228745	ENSR00000002320	0.187497	16170000	1
ENSG00000058453	-0.0326443	ENSR00000002320	0.187497	1400000	1
ENSG00000204624	0.346797	ENSR00000002320	0.187497	6700000	1
ENSG00000187144	-0.112711	ENSR00000002320	0.187497	1760000	2
ENSG00000219481	-0.0068353	ENSR00000002320	0.187497	1580000	3
ENSG00000159363	-0.15132	ENSR00000002320	0.187497	1180000	2
ENSG00000162490	0.0468266	ENSR00000002320	0.187497	6480000	2
ENSG00000228549	-0.110699	ENSR00000002320	0.187497	1310000	1
ENSG00000238142	-0.0673388	ENSR00000002320	0.187497	1310000	1
ENSR00000002320	0.187497	ENSR00000002320	0.187497	0	294
ENSG00000074964	-0.0039781	ENSR00000002320	0.187497	660000	6
ENSG00000078900	-0.170642	ENSR00000002320	0.187497	14520000	1
ENSG00000116198	-0.011397	ENSR00000002320	0.187497	14370000	1
ENSG00000131697	-0.108824	ENSR00000002320	0.187497	12270000	1
ENSR00000000637	0.137961	ENSG00000117154	0.19865	11950000	1
ENSR00000000822	0.752606	ENSG00000117154	0.19865	10560000	1
ENSR00000002320	0.187497	ENSG00000117154	0.19865	80000	10
ENSR00000002140	-0.0803971	ENSG00000117154	0.19865	1460000	1
ENSR00000249824	-0.218756	ENSG00000117154	0.19865	16390000	1
ENSR00000000639	0.0833345	ENSG00000117154	0.19865	12040000	1
ENSR00000000638	0.180726	ENSG00000117154	0.19865	12040000	1
ENSR00000002320	0.187497	ENSG00000179023	0.100532	290000	5
ENSR00000002320	0.187497	ENSG00000159423	0.0164752	690000	2
ENSR00000002140	-0.0803971	ENSG00000127481	0.125584	2230000	1
ENSR00000000639	0.0833345	ENSG00000127481	0.125584	12830000	1
ENSR00000249824	-0.218756	ENSG00000127481	0.125584	17210000	1
ENSR00000000822	0.752606	ENSG00000127481	0.125584	11450000	1
ENSR00000002320	0.187497	ENSG00000127481	0.125584	970000	1
ENSR00000000637	0.137961	ENSG00000127481	0.125584	12900000	1
ENSR00000249824	-0.218756	ENSG00000127463	-0.0415806	17280000	1
ENSR00000000822	0.752606	ENSG00000127463	-0.0415806	11510000	1
ENSR00000000638	0.180726	ENSG00000127481	0.125584	12920000	1
ENSR00000000638	0.180726	ENSG00000127463	-0.0415806	12940000	1
ENSR00000002320	0.187497	ENSG00000127463	-0.0415806	1040000	1
ENSR00000000639	0.0833345	ENSG00000127463	-0.0415806	12950000	1
ENSR00000000637	0.137961	ENSG00000127463	-0.0415806	12960000	1
ENSR00000000822	0.752606	ENSG00000053372	-0.0638137	11560000	1
ENSR00000000637	0.137961	ENSG00000053372	-0.0638137	12980000	1
ENSR00000000637	0.137961	ENSG00000158747	0.0608636	13310000	1
ENSR00000249824	-0.218756	ENSG00000158747	0.0608636	17690000	1
ENSR00000002320	0.187497	ENSG00000158747	0.0608636	1440000	1
ENSR00000002140	-0.0803971	ENSG00000158747	0.0608636	2790000	1
ENSR00000000637	0.137961	ENSG00000127472	0.12144	13750000	1
ENSR00000002320	0.187497	ENSG00000127472	0.12144	1870000	1
ENSR00000000822	0.752606	ENSG00000127472	0.12144	12370000	1
ENSR00000000822	0.752606	ENSG00000158828	-0.101036	12930000	2
ENSR00000000638	0.180726	ENSG00000075151	0.0836872	14550000	1
ENSR00000000637	0.137961	ENSG00000075151	0.0836872	14590000	1
ENSR00000002149	0.00491144	ENSG00000075151	0.0836872	3960000	1
ENSR00000000822	0.752606	ENSG00000075151	0.0836872	13250000	1
ENSR00000000639	0.0833345	ENSG00000075151	0.0836872	14830000	1
ENSR00000002140	-0.0803971	ENSG00000075151	0.0836872	4290000	1
ENSR00000249824	-0.218756	ENSG00000075151	0.0836872	19220000	1
ENSR00000000638	0.180726	ENSG00000142794	0.503377	15150000	1
ENSR00000000639	0.0833345	ENSG00000142794	0.503377	15150000	1
ENSR00000249824	-0.218756	ENSG00000142794	0.503377	19530000	1
ENSR00000000822	0.752606	ENSG00000142794	0.503377	13770000	1
ENSR00000000637	0.137961	ENSG00000142798	-0.076707	15560000	1
ENSR00000002320	0.187497	ENSG00000142798	-0.076707	3660000	1
ENSR00000000822	0.752606	ENSG00000142798	-0.076707	14180000	1
ENSR00000000822	0.752606	ENSG00000218510	0.66486	14330000	1
ENSR00000000638	0.180726	ENSG00000218510	0.66486	15740000	1
ENSR00000000639	0.0833345	ENSG00000218510	0.66486	15740000	1
ENSR00000002320	0.187497	ENSG00000070886	-0.114879	4410000	1
ENSR00000002140	-0.0803971	ENSG00000088280	0.0436334	6560000	1
ENSR00000002140	-0.0803971	ENSG00000204219	-0.0056586	6560000	1
ENSR00000000822	0.752606	ENSG00000117305	0.12609	16100000	1
ENSR00000249824	-0.218756	ENSG00000117305	0.12609	21880000	1
ENSR00000249824	-0.218756	ENSG00000189266	0.0280733	22020000	1
ENSR00000000637	0.137961	ENSG00000142661	0.332759	17830000	1
ENSR00000000637	0.137961	ENSG00000142677	0.300332	17830000	1
ENSR00000002140	-0.0803971	ENSG00000142677	0.300332	7270000	1
ENSG00000074964	-0.0039781	ENSR00000250771	-0.151429	6950000	1
ENSR00000250771	-0.151429	ENSR00000250771	-0.151429	0	160
ENSG00000218510	0.66486	ENSR00000250771	-0.151429	2460000	1
ENSG00000142661	0.332759	ENSR00000250771	-0.151429	370000	3
ENSG00000058453	-0.0326443	ENSR00000250771	-0.151429	7560000	1
ENSG00000198793	-0.0636544	ENSR00000250771	-0.151429	13240000	1
ENSG00000142677	0.300332	ENSR00000250771	-0.151429	350000	3
ENSG00000238290	0.148558	ENSR00000250771	-0.151429	16390000	2
ENSG00000117305	0.12609	ENSR00000250771	-0.151429	670000	1
ENSG00000075151	0.0836872	ENSR00000250771	-0.151429	3320000	1
ENSG00000228549	-0.110699	ENSR00000250771	-0.151429	7620000	1
ENSG00000049239	0.0101813	ENSR00000250771	-0.151429	15230000	1
ENSG00000127481	0.125584	ENSR00000250771	-0.151429	5380000	1
ENSG00000187144	-0.112711	ENSR00000250771	-0.151429	8070000	1
ENSG00000053372	-0.0638137	ENSR00000250771	-0.151429	5240000	1
ENSG00000127463	-0.0415806	ENSR00000250771	-0.151429	5240000	1
ENSG00000088280	0.0436334	ENSR00000250771	-0.151429	1010000	1
ENSG00000159363	-0.15132	ENSR00000250771	-0.151429	7480000	1
ENSG00000158828	-0.101036	ENSR00000250771	-0.151429	3860000	1
ENSG00000158747	0.0608636	ENSR00000250771	-0.151429	4900000	1
ENSG00000171603	0.0361605	ENSR00000250771	-0.151429	14700000	1
ENSG00000169914	0.162626	ENSR00000250771	-0.151429	4600000	1
ENSG00000037637	-0.288366	ENSR00000250771	-0.151429	8170000	1
ENSG00000171735	-0.0456187	ENSR00000250771	-0.151429	16780000	1
ENSG00000116786	0.104646	ENSR00000250771	-0.151429	8760000	1
ENSG00000162461	-0.17975	ENSR00000250771	-0.151429	8760000	1
ENSG00000237938	0.103421	ENSR00000250771	-0.151429	8760000	1
ENSG00000171680	0.0736188	ENSR00000250771	-0.151429	17970000	1
ENSG00000171612	-0.0047709	ENSR00000250771	-0.151429	14960000	1
ENSG00000189266	0.0280733	ENSR00000250771	-0.151429	530000	5
ENSG00000186510	0.00806527	ENSR00000250771	-0.151429	8460000	1
ENSG00000142798	-0.076707	ENSR00000250771	-0.151429	2570000	2
ENSG00000197312	0.156881	ENSR00000250771	-0.151429	8870000	1
ENSG00000272153	0.0842946	ENSR00000250771	-0.151429	20710000	1
ENSG00000117242	0.298944	ENSR00000250771	-0.151429	3840000	2
ENSG00000215912	0.0671834	ENSR00000250771	-0.151429	21690000	1
ENSG00000117154	0.19865	ENSR00000003330	-0.0513928	7060000	1
ENSR00000002320	0.187497	ENSR00000003330	-0.0513928	7060000	1
ENSG00000219481	-0.0068353	ENSR00000003330	-0.0513928	8650000	1
ENSG00000142798	-0.076707	ENSR00000003330	-0.0513928	3400000	1
ENSG00000058453	-0.0326443	ENSR00000003330	-0.0513928	8490000	1
ENSG00000187144	-0.112711	ENSR00000003330	-0.0513928	8870000	2
ENSG00000171735	-0.0456187	ENSR00000003330	-0.0513928	18270000	1
ENSG00000238290	0.148558	ENSR00000003330	-0.0513928	17180000	1
ENSG00000142661	0.332759	ENSR00000003330	-0.0513928	1150000	1
ENSG00000269978	-0.115331	ENSR00000003330	-0.0513928	17550000	1
ENSR00000000822	0.752606	ENSR00000003330	-0.0513928	17550000	1
ENSG00000142632	0.415083	ENSR00000003330	-0.0513928	9040000	1
ENSG00000088280	0.0436334	ENSR00000003330	-0.0513928	1770000	1
ENSG00000159363	-0.15132	ENSR00000003330	-0.0513928	8240000	1
ENSG00000142794	0.503377	ENSR00000003330	-0.0513928	3780000	1
ENSG00000158747	0.0608636	ENSR00000003330	-0.0513928	5630000	1
ENSG00000189266	0.0280733	ENSR00000003330	-0.0513928	1290000	1
ENSG00000075151	0.0836872	ENSR00000003330	-0.0513928	4260000	1
ENSG00000142677	0.300332	ENSR00000003330	-0.0513928	1120000	1
ENSR00000003330	-0.0513928	ENSR00000003330	-0.0513928	0	153
ENSG00000070886	-0.114879	ENSR00000003330	-0.0513928	2650000	1
ENSG00000197312	0.156881	ENSR00000003330	-0.0513928	9610000	1
ENSG00000074964	-0.0039781	ENSR00000003330	-0.0513928	7650000	1
ENSR00000250771	-0.151429	ENSR00000003330	-0.0513928	770000	1
ENSG00000116138	0.0354341	ENSR00000003330	-0.0513928	9660000	1
ENSG00000162490	0.0468266	ENSR00000003330	-0.0513928	13550000	1
ENSG00000127472	0.12144	ENSR00000003330	-0.0513928	5170000	1
ENSG00000175147	0.153014	ENSR00000003330	-0.0513928	10140000	1
ENSR00000000638	0.180726	ENSG00000187010	0.10634	18980000	1
ENSR00000000639	0.0833345	ENSG00000187010	0.10634	18980000	1
ENSR00000000822	0.752606	ENSG00000187010	0.10634	17570000	2
ENSR00000003330	-0.0513928	ENSG00000187010	0.10634	40000	2
ENSR00000250771	-0.151429	ENSG00000187010	0.10634	820000	1
ENSR00000003330	-0.0513928	ENSG00000183726	-0.244324	80000	1
ENSR00000250771	-0.151429	ENSG00000183726	-0.244324	850000	3
ENSR00000249824	-0.218756	ENSG00000183726	-0.244324	23420000	1
ENSR00000000822	0.752606	ENSG00000188672	-0.0764192	17680000	2
ENSR00000003330	-0.0513928	ENSG00000188672	-0.0764192	170000	4
ENSR00000000639	0.0833345	ENSG00000188672	-0.0764192	19140000	1
ENSR00000000638	0.180726	ENSG00000188672	-0.0764192	19140000	1
ENSR00000000639	0.0833345	ENSG00000204178	0.277274	19140000	1
ENSR00000000638	0.180726	ENSG00000204178	0.277274	19140000	1
ENSR00000250771	-0.151429	ENSG00000188672	-0.0764192	950000	1
ENSR00000003330	-0.0513928	ENSG00000204178	0.277274	200000	2
ENSR00000250771	-0.151429	ENSG00000204178	0.277274	980000	2
ENSR00000003330	-0.0513928	ENSG00000157978	0.118674	290000	7
ENSR00000250771	-0.151429	ENSG00000157978	0.118674	1080000	1
ENSG00000188672	-0.0764192	ENSR00000250832	-1.38305	170000	7
ENSG00000171621	0.0487881	ENSR00000250832	-1.38305	16250000	1
ENSG00000185519	0.12494	ENSR00000250832	-1.38305	9540000	1
ENSG00000058453	-0.0326443	ENSR00000250832	-1.38305	8650000	1
ENSG00000226029	-0.0203815	ENSR00000250832	-1.38305	9140000	1
ENSR00000250771	-0.151429	ENSR00000250832	-1.38305	1110000	1
ENSG00000116151	-0.050372	ENSR00000250832	-1.38305	23230000	1
ENSG00000187010	0.10634	ENSR00000250832	-1.38305	330000	4
ENSG00000171608	0.0790758	ENSR00000250832	-1.38305	15900000	1
ENSG00000157933	-0.103073	ENSR00000250832	-1.38305	23310000	1
ENSG00000198793	-0.0636544	ENSR00000250832	-1.38305	14380000	1
ENSG00000183726	-0.244324	ENSR00000250832	-1.38305	260000	7
ENSG00000132906	0.131561	ENSR00000250832	-1.38305	10110000	1
ENSG00000157978	0.118674	ENSR00000250832	-1.38305	40000	4
ENSG00000171824	0.0579741	ENSR00000250832	-1.38305	14510000	1
ENSG00000142677	0.300332	ENSR00000250832	-1.38305	1480000	1
ENSG00000117305	0.12609	ENSR00000250832	-1.38305	1780000	1
ENSG00000171603	0.0361605	ENSR00000250832	-1.38305	15790000	1
ENSG00000075151	0.0836872	ENSR00000250832	-1.38305	4800000	1
ENSG00000142661	0.332759	ENSR00000250832	-1.38305	1500000	1
ENSG00000162545	0.145344	ENSR00000250832	-1.38305	5120000	1
ENSG00000037637	-0.288366	ENSR00000250832	-1.38305	9250000	1
ENSG00000171735	-0.0456187	ENSR00000250832	-1.38305	18440000	1
ENSG00000204178	0.277274	ENSR00000250832	-1.38305	120000	7
ENSG00000097021	0.0463503	ENSR00000250832	-1.38305	19210000	1
ENSR00000250832	-1.38305	ENSR00000250832	-1.38305	0	157
ENSG00000171612	-0.0047709	ENSR00000250832	-1.38305	16050000	1
ENSR00000003330	-0.0513928	ENSG00000162430	0.0653856	550000	2
ENSR00000250771	-0.151429	ENSG00000162430	0.0653856	1310000	4
ENSR00000003330	-0.0513928	ENSG00000117640	0.154771	560000	1
ENSR00000003330	-0.0513928	ENSG00000228172	-0.121275	560000	1
ENSR00000250832	-1.38305	ENSG00000117640	0.154771	210000	3
ENSR00000250832	-1.38305	ENSG00000162430	0.0653856	210000	3
ENSR00000250832	-1.38305	ENSG00000228172	-0.121275	210000	3
ENSR00000250771	-0.151429	ENSG00000117640	0.154771	1340000	4
ENSR00000250832	-1.38305	ENSG00000182749	-0.0796768	260000	5
ENSR00000250771	-0.151429	ENSG00000182749	-0.0796768	1370000	2
ENSR00000003330	-0.0513928	ENSG00000182749	-0.0796768	610000	3
ENSR00000250832	-1.38305	ENSG00000158006	0.0053873	360000	2
ENSR00000003330	-0.0513928	ENSG00000158006	0.0053873	710000	1
ENSR00000250771	-0.151429	ENSG00000158006	0.0053873	1490000	2
ENSR00000250832	-1.38305	ENSG00000158008	-0.0941922	410000	1
ENSR00000003330	-0.0513928	ENSG00000158008	-0.0941922	780000	2
ENSR00000250771	-0.151429	ENSG00000158008	-0.0941922	1540000	1
ENSR00000003330	-0.0513928	ENSG00000197245	0.18451	910000	1
ENSR00000003330	-0.0513928	ENSG00000236782	-0.0557394	910000	1
ENSR00000250832	-1.38305	ENSG00000197245	0.18451	560000	2
ENSR00000250832	-1.38305	ENSG00000236782	-0.0557394	560000	2
ENSR00000000637	0.137961	ENSG00000142675	-0.121184	19890000	1
ENSR00000000637	0.137961	ENSG00000236782	-0.0557394	19890000	1
ENSR00000003330	-0.0513928	ENSG00000142675	-0.121184	920000	1
ENSR00000250771	-0.151429	ENSG00000188782	-0.0092406	1700000	1
ENSR00000002320	0.187497	ENSG00000188782	-0.0092406	8000000	1
ENSR00000003330	-0.0513928	ENSG00000188782	-0.0092406	950000	1
ENSR00000003330	-0.0513928	ENSG00000130695	0.00342936	980000	2
ENSR00000000822	0.752606	ENSG00000130695	0.00342936	18550000	2
ENSR00000250771	-0.151429	ENSG00000130695	0.00342936	1780000	1
ENSR00000250832	-1.38305	ENSG00000130695	0.00342936	670000	1
ENSR00000003330	-0.0513928	ENSG00000158062	-0.0625894	1030000	2
ENSR00000250832	-1.38305	ENSG00000158062	-0.0625894	710000	1
ENSR00000250771	-0.151429	ENSG00000158062	-0.0625894	1820000	2
ENSR00000249824	-0.218756	ENSG00000117682	-0.0211269	24500000	1
ENSR00000000822	0.752606	ENSG00000117682	-0.0211269	18750000	1
ENSR00000000639	0.0833345	ENSG00000117682	-0.0211269	20160000	1
ENSR00000000638	0.180726	ENSG00000117682	-0.0211269	20160000	1
ENSR00000250771	-0.151429	ENSG00000117682	-0.0211269	1960000	1
ENSR00000000637	0.137961	ENSG00000117682	-0.0211269	20180000	1
ENSR00000003330	-0.0513928	ENSG00000117682	-0.0211269	1210000	1
ENSR00000250832	-1.38305	ENSG00000117682	-0.0211269	870000	2
ENSR00000250832	-1.38305	ENSG00000198830	-0.261964	870000	2
ENSR00000250771	-0.151429	ENSG00000175707	-0.0130577	2450000	1
ENSR00000249824	-0.218756	ENSG00000175707	-0.0130577	25010000	1
ENSR00000003330	-0.0513928	ENSG00000175707	-0.0130577	1710000	1
ENSR00000250771	-0.151429	ENSG00000158246	-0.211674	2510000	1
ENSR00000250832	-1.38305	ENSG00000174950	0.0695927	1780000	1
ENSR00000000822	0.752606	ENSG00000130768	0.139368	20250000	1
ENSR00000250832	-1.38305	ENSG00000158161	0.513089	2380000	2
ENSR00000000638	0.180726	ENSG00000158161	0.513089	21690000	1
ENSR00000000639	0.0833345	ENSG00000158161	0.513089	21690000	1
ENSR00000250771	-0.151429	ENSG00000158161	0.513089	3540000	1
ENSR00000000822	0.752606	ENSG00000158161	0.513089	20330000	1
ENSR00000000637	0.137961	ENSG00000158161	0.513089	21760000	1
ENSR00000249824	-0.218756	ENSG00000158161	0.513089	26150000	1
ENSR00000000638	0.180726	ENSG00000130770	-0.176582	21940000	1
ENSR00000000639	0.0833345	ENSG00000130770	-0.176582	21940000	1
ENSR00000000638	0.180726	ENSG00000270605	-0.1801	21940000	1
ENSR00000000639	0.0833345	ENSG00000270605	-0.1801	21940000	1
ENSR00000250771	-0.151429	ENSG00000130770	-0.176582	3760000	1
ENSR00000250771	-0.151429	ENSG00000270605	-0.1801	3760000	1
ENSR00000003330	-0.0513928	ENSG00000130766	-0.0261852	3000000	1
ENSR00000250771	-0.151429	ENSG00000130766	-0.0261852	3770000	1
ENSR00000002320	0.187497	ENSG00000130766	-0.0261852	10070000	1
ENSR00000000637	0.137961	ENSG00000204138	-0.265747	22090000	1
ENSR00000002140	-0.0803971	ENSG00000204138	-0.265747	11550000	1
ENSR00000000639	0.0833345	ENSG00000204138	-0.265747	22150000	1
ENSR00000000638	0.180726	ENSG00000204138	-0.265747	22150000	1
ENSR00000000822	0.752606	ENSG00000204138	-0.265747	20770000	1
ENSR00000250771	-0.151429	ENSG00000204138	-0.265747	3990000	1
ENSR00000249824	-0.218756	ENSG00000204138	-0.265747	26550000	1
ENSR00000000822	0.752606	ENSG00000116329	0.0837341	21120000	1
ENSR00000249824	-0.218756	ENSG00000116329	0.0837341	26910000	2
ENSR00000000637	0.137961	ENSG00000116329	0.0837341	22560000	1
ENSR00000000639	0.0833345	ENSG00000116329	0.0837341	22570000	1
ENSR00000000638	0.180726	ENSG00000116329	0.0837341	22570000	1
ENSR00000000637	0.137961	ENSG00000159023	-0.116295	22610000	1
ENSR00000250832	-1.38305	ENSG00000159023	-0.116295	3330000	1
ENSR00000000638	0.180726	ENSG00000159023	-0.116295	22660000	1
ENSR00000249824	-0.218756	ENSG00000159023	-0.116295	27020000	1
ENSR00000250771	-0.151429	ENSG00000159023	-0.116295	4470000	1
ENSR00000000639	0.0833345	ENSG00000159023	-0.116295	22680000	1
ENSR00000002320	0.187497	ENSG00000159023	-0.116295	10810000	1
ENSR00000000822	0.752606	ENSG00000159023	-0.116295	21350000	2
ENSR00000003330	-0.0513928	ENSG00000159023	-0.116295	3820000	1
ENSR00000000637	0.137961	ENSG00000116353	-0.136364	22920000	1
ENSR00000000822	0.752606	ENSG00000116353	-0.136364	21500000	1
ENSR00000250832	-1.38305	ENSG00000116353	-0.136364	3610000	1
ENSR00000000637	0.137961	ENSG00000060656	0.390062	23040000	1
ENSR00000003330	-0.0513928	ENSG00000121769	-0.398956	6120000	1
ENSR00000002320	0.187497	ENSG00000184007	0.00753197	13720000	1
ENSR00000000637	0.137961	ENSG00000184007	0.00753197	25630000	1
ENSR00000250771	-0.151429	ENSG00000184007	0.00753197	7420000	1
ENSR00000250832	-1.38305	ENSG00000184007	0.00753197	6320000	1
ENSR00000250771	-0.151429	ENSG00000084652	0.0466379	7680000	1
ENSR00000000637	0.137961	ENSG00000182866	0.0268774	25970000	1
ENSR00000003330	-0.0513928	ENSG00000182866	0.0268774	7020000	1
ENSR00000250832	-1.38305	ENSG00000182866	0.0268774	6680000	1
ENSR00000250771	-0.151429	ENSG00000160058	0.168897	7880000	1
ENSR00000000822	0.752606	ENSG00000160058	0.168897	24680000	1
ENSR00000250832	-1.38305	ENSG00000160058	0.168897	6790000	1
ENSG00000198912	0.0817929	ENSR00000004422	0.0030076	28980000	1
ENSG00000198912	0.0817929	ENSR00000251097	0.00373999	28980000	1
ENSG00000142615	0.0239598	ENSR00000004422	0.0030076	17420000	1
ENSG00000142615	0.0239598	ENSR00000251097	0.00373999	17420000	1
ENSG00000069424	-0.0126509	ENSR00000004422	0.0030076	26780000	1
ENSG00000069424	-0.0126509	ENSR00000251097	0.00373999	26780000	1
ENSG00000171729	-0.136421	ENSR00000004422	0.0030076	17660000	2
ENSG00000171729	-0.136421	ENSR00000251097	0.00373999	17660000	2
ENSG00000159023	-0.116295	ENSR00000004422	0.0030076	3790000	1
ENSG00000184007	0.00753197	ENSR00000251097	0.00373999	930000	1
ENSG00000158161	0.513089	ENSR00000251097	0.00373999	4820000	1
ENSG00000132879	0.168365	ENSR00000004422	0.0030076	21210000	1
ENSG00000132879	0.168365	ENSR00000251097	0.00373999	21210000	1
ENSG00000116198	-0.011397	ENSR00000004422	0.0030076	29060000	1
ENSG00000116198	-0.011397	ENSR00000251097	0.00373999	29060000	1
ENSR00000251097	0.00373999	ENSR00000004422	0.0030076	0	247
ENSR00000004422	0.0030076	ENSR00000004422	0.0030076	0	247
ENSR00000251097	0.00373999	ENSR00000251097	0.00373999	0	247
ENSG00000158161	0.513089	ENSR00000004422	0.0030076	4830000	2
ENSG00000074964	-0.0039781	ENSR00000004422	0.0030076	15330000	1
ENSG00000159023	-0.116295	ENSR00000251097	0.00373999	3910000	1
ENSG00000197312	0.156881	ENSR00000004422	0.0030076	17250000	1
ENSG00000197312	0.156881	ENSR00000251097	0.00373999	17250000	1
ENSG00000011021	-0.173898	ENSR00000004422	0.0030076	21030000	1
ENSG00000011021	-0.173898	ENSR00000251097	0.00373999	21030000	1
ENSG00000049239	0.0101813	ENSR00000004422	0.0030076	23640000	1
ENSG00000049239	0.0101813	ENSR00000251097	0.00373999	23640000	1
ENSG00000060656	0.390062	ENSR00000004422	0.0030076	3620000	1
ENSG00000060656	0.390062	ENSR00000251097	0.00373999	3620000	1
ENSG00000037637	-0.288366	ENSR00000251097	0.00373999	16530000	1
ENSG00000188672	-0.0764192	ENSR00000004422	0.0030076	7450000	1
ENSG00000188672	-0.0764192	ENSR00000251097	0.00373999	7450000	1
ENSG00000162490	0.0468266	ENSR00000004422	0.0030076	21170000	1
ENSG00000162490	0.0468266	ENSR00000251097	0.00373999	21170000	1
ENSG00000204178	0.277274	ENSR00000004422	0.0030076	7390000	1
ENSG00000204178	0.277274	ENSR00000251097	0.00373999	7390000	1
ENSG00000184007	0.00753197	ENSR00000004422	0.0030076	950000	2
ENSG00000074964	-0.0039781	ENSR00000251097	0.00373999	15190000	1
ENSG00000204138	-0.265747	ENSR00000004422	0.0030076	4390000	1
ENSG00000204138	-0.265747	ENSR00000251097	0.00373999	4390000	1
ENSG00000130766	-0.0261852	ENSR00000004422	0.0030076	4620000	1
ENSG00000130766	-0.0261852	ENSR00000251097	0.00373999	4620000	1
ENSG00000075151	0.0836872	ENSR00000251097	0.00373999	11860000	1
ENSG00000142798	-0.076707	ENSR00000004422	0.0030076	11030000	1
ENSG00000142798	-0.076707	ENSR00000251097	0.00373999	11030000	1
ENSG00000171735	-0.0456187	ENSR00000004422	0.0030076	26030000	1
ENSG00000198793	-0.0636544	ENSR00000004422	0.0030076	21770000	1
ENSG00000198793	-0.0636544	ENSR00000251097	0.00373999	21770000	1
ENSG00000037637	-0.288366	ENSR00000004422	0.0030076	16590000	1
ENSG00000185519	0.12494	ENSR00000004422	0.0030076	16810000	1
ENSG00000185519	0.12494	ENSR00000251097	0.00373999	16810000	1
ENSG00000130768	0.139368	ENSR00000004422	0.0030076	4920000	1
ENSG00000130768	0.139368	ENSR00000251097	0.00373999	4920000	1
ENSG00000189339	-0.139152	ENSR00000004422	0.0030076	31220000	1
ENSG00000248333	-0.0103826	ENSR00000004422	0.0030076	31220000	1
ENSG00000248333	-0.0103826	ENSR00000251097	0.00373999	31220000	1
ENSG00000189339	-0.139152	ENSR00000251097	0.00373999	31220000	1
ENSG00000075151	0.0836872	ENSR00000004422	0.0030076	11850000	1
ENSG00000160050	-0.053564	ENSR00000004422	0.0030076	670000	2
ENSG00000160050	-0.053564	ENSR00000251097	0.00373999	670000	2
ENSG00000238290	0.148558	ENSR00000004422	0.0030076	24800000	1
ENSG00000238290	0.148558	ENSR00000251097	0.00373999	24800000	1
ENSG00000171735	-0.0456187	ENSR00000251097	0.00373999	25200000	1
ENSG00000158246	-0.211674	ENSR00000004422	0.0030076	5860000	1
ENSG00000158246	-0.211674	ENSR00000251097	0.00373999	5860000	1
ENSG00000142794	0.503377	ENSR00000004422	0.0030076	11420000	1
ENSG00000142794	0.503377	ENSR00000251097	0.00373999	11420000	1
ENSG00000238142	-0.0673388	ENSR00000004422	0.0030076	15990000	1
ENSG00000228549	-0.110699	ENSR00000004422	0.0030076	15990000	1
ENSG00000058453	-0.0326443	ENSR00000004422	0.0030076	15990000	1
ENSG00000228549	-0.110699	ENSR00000251097	0.00373999	15990000	1
ENSG00000058453	-0.0326443	ENSR00000251097	0.00373999	15990000	1
ENSG00000238142	-0.0673388	ENSR00000251097	0.00373999	15990000	1
ENSG00000160058	0.168897	ENSR00000004422	0.0030076	490000	3
ENSG00000160058	0.168897	ENSR00000251097	0.00373999	500000	10
ENSG00000182866	0.0268774	ENSR00000004422	0.0030076	610000	2
ENSG00000182866	0.0268774	ENSR00000251097	0.00373999	610000	2
ENSG00000171612	-0.0047709	ENSR00000004422	0.0030076	23300000	1
ENSG00000171612	-0.0047709	ENSR00000251097	0.00373999	23300000	1
ENSG00000116329	0.0837341	ENSR00000004422	0.0030076	4010000	1
ENSG00000116329	0.0837341	ENSR00000251097	0.00373999	4010000	1
ENSG00000158006	0.0053873	ENSR00000004422	0.0030076	6880000	1
ENSG00000158006	0.0053873	ENSR00000251097	0.00373999	6880000	1
ENSG00000121769	-0.398956	ENSR00000004422	0.0030076	1500000	1
ENSG00000121769	-0.398956	ENSR00000251097	0.00373999	1500000	1
ENSG00000149527	-0.0566137	ENSR00000004422	0.0030076	30380000	1
ENSG00000224387	0.0105641	ENSR00000004422	0.0030076	30380000	1
ENSG00000229393	0.0894965	ENSR00000004422	0.0030076	30380000	1
ENSG00000149527	-0.0566137	ENSR00000251097	0.00373999	30380000	1
ENSG00000229393	0.0894965	ENSR00000251097	0.00373999	30380000	1
ENSG00000224387	0.0105641	ENSR00000251097	0.00373999	30380000	1
ENSG00000219481	-0.0068353	ENSR00000004422	0.0030076	16270000	2
ENSG00000219481	-0.0068353	ENSR00000251097	0.00373999	16270000	2
ENSG00000179743	0.0255723	ENSR00000004422	0.0030076	17040000	1
ENSG00000179743	0.0255723	ENSR00000251097	0.00373999	17040000	1
ENSG00000116151	-0.050372	ENSR00000004422	0.0030076	30530000	1
ENSG00000116151	-0.050372	ENSR00000251097	0.00373999	30530000	1
ENSG00000162591	0.0932872	ENSR00000004422	0.0030076	29350000	1
ENSG00000162591	0.0932872	ENSR00000251097	0.00373999	29350000	1
ENSR00000251097	0.00373999	ENSG00000121900	0.0358122	30000	1
ENSR00000004422	0.0030076	ENSG00000121900	0.0358122	30000	1
ENSR00000004422	0.0030076	ENSG00000142920	0.00160596	210000	7
ENSR00000251097	0.00373999	ENSG00000142920	0.00160596	230000	2
ENSR00000250832	-1.38305	ENSG00000142920	0.00160596	7510000	1
ENSR00000250832	-1.38305	ENSR00000251106	-0.138128	7510000	1
ENSG00000158161	0.513089	ENSR00000251106	-0.138128	5060000	1
ENSG00000160058	0.168897	ENSR00000251106	-0.138128	730000	1
ENSG00000187144	-0.112711	ENSR00000251106	-0.138128	16710000	1
ENSG00000159023	-0.116295	ENSR00000251106	-0.138128	4100000	1
ENSG00000130768	0.139368	ENSR00000251106	-0.138128	5180000	1
ENSG00000162591	0.0932872	ENSR00000251106	-0.138128	29510000	1
ENSG00000131697	-0.108824	ENSR00000251106	-0.138128	27240000	1
ENSG00000157911	-0.0650802	ENSR00000251106	-0.138128	30710000	1
ENSG00000116151	-0.050372	ENSR00000251106	-0.138128	30750000	1
ENSG00000272420	0.0120602	ENSR00000251106	-0.138128	30750000	1
ENSR00000000638	0.180726	ENSG00000142920	0.00160596	26820000	1
ENSR00000000639	0.0833345	ENSG00000142920	0.00160596	26820000	1
ENSR00000000638	0.180726	ENSR00000251106	-0.138128	26820000	1
ENSR00000000639	0.0833345	ENSR00000251106	-0.138128	26820000	1
ENSG00000097021	0.0463503	ENSR00000251106	-0.138128	26820000	1
ENSG00000117682	-0.0211269	ENSR00000251106	-0.138128	6660000	2
ENSR00000251097	0.00373999	ENSR00000251106	-0.138128	240000	7
ENSR00000004422	0.0030076	ENSR00000251106	-0.138128	240000	7
ENSG00000008130	-0.0178022	ENSR00000251106	-0.138128	31340000	1
ENSG00000184007	0.00753197	ENSR00000251106	-0.138128	1190000	2
ENSG00000188782	-0.0092406	ENSR00000251106	-0.138128	6920000	1
ENSG00000121900	0.0358122	ENSR00000251106	-0.138128	210000	1
ENSG00000127481	0.125584	ENSR00000251106	-0.138128	14000000	1
ENSG00000162585	-0.113548	ENSR00000251106	-0.138128	30920000	1
ENSG00000219481	-0.0068353	ENSR00000251106	-0.138128	16510000	1
ENSG00000171608	0.0790758	ENSR00000251106	-0.138128	23400000	1
ENSG00000182866	0.0268774	ENSR00000251106	-0.138128	840000	1
ENSG00000070886	-0.114879	ENSR00000251106	-0.138128	10530000	1
ENSG00000171735	-0.0456187	ENSR00000251106	-0.138128	26290000	1
ENSG00000169598	-0.243534	ENSR00000251106	-0.138128	29240000	1
ENSG00000272426	-0.107774	ENSR00000251106	-0.138128	16210000	1
ENSG00000058453	-0.0326443	ENSR00000251106	-0.138128	16210000	1
ENSG00000157873	-0.0905371	ENSR00000251106	-0.138128	30550000	1
ENSG00000011021	-0.173898	ENSR00000251106	-0.138128	21300000	2
ENSG00000171824	0.0579741	ENSR00000251106	-0.138128	22030000	1
ENSG00000253304	0.140135	ENSR00000251106	-0.138128	4000000	1
ENSG00000116329	0.0837341	ENSR00000251106	-0.138128	4270000	1
ENSG00000204178	0.277274	ENSR00000251106	-0.138128	7630000	2
ENSG00000237938	0.103421	ENSR00000251106	-0.138128	17380000	1
ENSG00000162461	-0.17975	ENSR00000251106	-0.138128	17380000	1
ENSG00000116786	0.104646	ENSR00000251106	-0.138128	17380000	1
ENSG00000158747	0.0608636	ENSR00000251106	-0.138128	13480000	1
ENSG00000204138	-0.265747	ENSR00000251106	-0.138128	4660000	1
ENSG00000160050	-0.053564	ENSR00000251106	-0.138128	910000	1
ENSG00000084652	0.0466379	ENSR00000251106	-0.138128	930000	1
ENSG00000083444	0.0935169	ENSR00000251106	-0.138128	21180000	1
ENSG00000075151	0.0836872	ENSR00000251106	-0.138128	12170000	2
ENSG00000179743	0.0255723	ENSR00000251106	-0.138128	17280000	1
ENSG00000049247	0.140336	ENSR00000251106	-0.138128	25270000	1
ENSG00000060656	0.390062	ENSR00000251106	-0.138128	3790000	1
ENSG00000171621	0.0487881	ENSR00000251106	-0.138128	23780000	1
ENSG00000074964	-0.0039781	ENSR00000251106	-0.138128	15510000	1
ENSG00000187010	0.10634	ENSR00000251106	-0.138128	7840000	1
ENSG00000177000	0.156526	ENSR00000251106	-0.138128	21320000	1
ENSG00000171680	0.0736188	ENSR00000251106	-0.138128	26590000	1
ENSG00000049239	0.0101813	ENSR00000251106	-0.138128	23860000	1
ENSG00000037637	-0.288366	ENSR00000251106	-0.138128	16860000	1
ENSG00000188672	-0.0764192	ENSR00000251106	-0.138128	7690000	1
ENSG00000078900	-0.170642	ENSR00000251106	-0.138128	29450000	1
ENSG00000228172	-0.121275	ENSR00000251106	-0.138128	7290000	1
ENSG00000117640	0.154771	ENSR00000251106	-0.138128	7290000	1
ENSG00000116353	-0.136364	ENSR00000251106	-0.138128	3890000	1
ENSG00000186510	0.00806527	ENSR00000251106	-0.138128	17080000	1
ENSR00000251106	-0.138128	ENSR00000251106	-0.138128	0	293
ENSR00000251106	-0.138128	ENSG00000142920	0.00160596	10000	16
ENSR00000000637	0.137961	ENSG00000142920	0.00160596	26840000	1
ENSG00000184007	0.00753197	ENSR00000004478	0.0481267	1230000	1
ENSR00000004478	0.0481267	ENSR00000004478	0.0481267	0	138
ENSG00000142920	0.00160596	ENSR00000004478	0.0481267	50000	2
ENSR00000251106	-0.138128	ENSR00000004478	0.0481267	50000	2
ENSG00000130766	-0.0261852	ENSR00000004478	0.0481267	4910000	1
ENSG00000259961	0.263759	ENSR00000004491	0.0375739	19770000	1
ENSG00000158161	0.513089	ENSR00000004491	0.0375739	5310000	1
ENSG00000131697	-0.108824	ENSR00000004491	0.0375739	27360000	1
ENSG00000179023	0.100532	ENSR00000004491	0.0375739	14800000	1
ENSG00000084652	0.0466379	ENSR00000004491	0.0375739	1100000	1
ENSG00000116786	0.104646	ENSR00000004491	0.0375739	17570000	1
ENSG00000204624	0.346797	ENSR00000004491	0.0375739	21800000	1
ENSG00000160058	0.168897	ENSR00000004491	0.0375739	890000	1
ENSG00000198793	-0.0636544	ENSR00000004491	0.0375739	22130000	1
ENSG00000117305	0.12609	ENSR00000004491	0.0375739	9460000	1
ENSG00000162591	0.0932872	ENSR00000004491	0.0375739	29740000	1
ENSG00000184007	0.00753197	ENSR00000004491	0.0375739	1380000	1
ENSG00000117154	0.19865	ENSR00000004491	0.0375739	14940000	1
ENSG00000127463	-0.0415806	ENSR00000004491	0.0375739	14070000	1
ENSG00000157933	-0.103073	ENSR00000004491	0.0375739	30970000	1
ENSG00000130770	-0.176582	ENSR00000004491	0.0375739	5050000	1
ENSG00000270605	-0.1801	ENSR00000004491	0.0375739	5050000	1
ENSR00000004422	0.0030076	ENSR00000004491	0.0375739	410000	3
ENSR00000251097	0.00373999	ENSR00000004491	0.0375739	410000	3
ENSG00000069424	-0.0126509	ENSR00000004491	0.0375739	27240000	1
ENSG00000127481	0.125584	ENSR00000004491	0.0375739	14080000	1
ENSG00000097021	0.0463503	ENSR00000004491	0.0375739	26930000	1
ENSG00000171735	-0.0456187	ENSR00000004491	0.0375739	25530000	2
ENSG00000132906	0.131561	ENSR00000004491	0.0375739	17790000	2
ENSG00000116138	0.0354341	ENSR00000004491	0.0375739	17690000	1
ENSG00000116329	0.0837341	ENSR00000004491	0.0375739	4420000	1
ENSG00000083444	0.0935169	ENSR00000004491	0.0375739	21340000	1
ENSG00000074964	-0.0039781	ENSR00000004491	0.0375739	15630000	1
ENSG00000197312	0.156881	ENSR00000004491	0.0375739	17650000	1
ENSG00000177000	0.156526	ENSR00000004491	0.0375739	21490000	1
ENSG00000142583	-0.0826125	ENSR00000004491	0.0375739	24200000	1
ENSG00000182866	0.0268774	ENSR00000004491	0.0375739	1020000	1
ENSG00000215912	0.0671834	ENSR00000004491	0.0375739	30490000	1
ENSG00000160050	-0.053564	ENSR00000004491	0.0375739	1080000	2
ENSG00000218510	0.66486	ENSR00000004491	0.0375739	11260000	1
ENSG00000058453	-0.0326443	ENSR00000004491	0.0375739	16390000	1
ENSG00000169914	0.162626	ENSR00000004491	0.0375739	13390000	1
ENSG00000159023	-0.116295	ENSR00000004491	0.0375739	4230000	1
ENSR00000251106	-0.138128	ENSR00000004491	0.0375739	170000	11
ENSG00000142920	0.00160596	ENSR00000004491	0.0375739	160000	2
ENSG00000184908	0.13662	ENSR00000004491	0.0375739	17230000	1
ENSG00000185519	0.12494	ENSR00000004491	0.0375739	17230000	1
ENSG00000075151	0.0836872	ENSR00000004491	0.0375739	12120000	1
ENSR00000004491	0.0375739	ENSR00000004491	0.0375739	0	270
ENSG00000187144	-0.112711	ENSR00000004491	0.0375739	16850000	1
ENSR00000251097	0.00373999	ENSG00000184389	0.192787	430000	1
ENSR00000004422	0.0030076	ENSG00000184389	0.192787	430000	1
ENSR00000000637	0.137961	ENSG00000184389	0.192787	27030000	2
ENSR00000251106	-0.138128	ENSG00000184389	0.192787	210000	4
ENSR00000004491	0.0375739	ENSG00000184389	0.192787	40000	6
ENSR00000250832	-1.38305	ENSG00000121904	-0.0408036	7950000	1
ENSR00000002140	-0.0803971	ENSG00000121904	-0.0408036	16740000	1
ENSR00000004491	0.0375739	ENSG00000121904	-0.0408036	410000	1
ENSR00000000638	0.180726	ENSG00000121904	-0.0408036	27550000	1
ENSR00000000822	0.752606	ENSG00000121904	-0.0408036	26140000	1
ENSR00000000637	0.137961	ENSG00000121904	-0.0408036	27590000	1
ENSR00000002320	0.187497	ENSG00000121904	-0.0408036	15680000	1
ENSR00000250771	-0.151429	ENSG00000121904	-0.0408036	9380000	1
ENSR00000004422	0.0030076	ENSG00000121904	-0.0408036	1010000	1
ENSR00000249824	-0.218756	ENSG00000121904	-0.0408036	32030000	1
ENSR00000251097	0.00373999	ENSG00000121904	-0.0408036	1120000	1
ENSR00000000639	0.0833345	ENSG00000121904	-0.0408036	27710000	1
ENSR00000251106	-0.138128	ENSG00000121904	-0.0408036	950000	2
ENSR00000004478	0.0481267	ENSG00000121904	-0.0408036	920000	1
ENSR00000250771	-0.151429	ENSG00000163866	0.0479452	10220000	1
ENSR00000004491	0.0375739	ENSG00000163866	0.0479452	1430000	1
ENSR00000004478	0.0481267	ENSG00000163866	0.0479452	1570000	1
ENSR00000003330	-0.0513928	ENSG00000163866	0.0479452	9490000	1
ENSR00000000822	0.752606	ENSG00000163866	0.0479452	27050000	1
ENSR00000251106	-0.138128	ENSG00000163866	0.0479452	1680000	2
ENSR00000004422	0.0030076	ENSG00000163866	0.0479452	1930000	1
ENSR00000251097	0.00373999	ENSG00000163866	0.0479452	1930000	1
ENSG00000069424	-0.0126509	ENSR00000004615	-0.207129	28800000	1
ENSG00000162591	0.0932872	ENSR00000004615	-0.207129	31320000	1
ENSG00000171735	-0.0456187	ENSR00000004615	-0.207129	27920000	1
ENSG00000116151	-0.050372	ENSR00000004615	-0.207129	32490000	1
ENSG00000187144	-0.112711	ENSR00000004615	-0.207129	18460000	1
ENSG00000204138	-0.265747	ENSR00000004615	-0.207129	6400000	1
ENSG00000159023	-0.116295	ENSR00000004615	-0.207129	5750000	1
ENSR00000000637	0.137961	ENSG00000163866	0.0479452	28560000	1
ENSG00000097021	0.0463503	ENSR00000004615	-0.207129	28560000	1
ENSR00000000637	0.137961	ENSR00000004615	-0.207129	28560000	1
ENSR00000251106	-0.138128	ENSR00000004615	-0.207129	1730000	2
ENSG00000204624	0.346797	ENSR00000004615	-0.207129	23330000	1
ENSG00000116198	-0.011397	ENSR00000004615	-0.207129	31020000	1
ENSG00000184389	0.192787	ENSR00000004615	-0.207129	1540000	2
ENSG00000117154	0.19865	ENSR00000004615	-0.207129	16550000	1
ENSG00000116329	0.0837341	ENSR00000004615	-0.207129	5980000	1
ENSG00000127481	0.125584	ENSR00000004615	-0.207129	15670000	1
ENSG00000219481	-0.0068353	ENSR00000004615	-0.207129	18230000	1
ENSG00000142920	0.00160596	ENSR00000004615	-0.207129	1720000	1
ENSG00000197312	0.156881	ENSR00000004615	-0.207129	19220000	1
ENSG00000060656	0.390062	ENSR00000004615	-0.207129	5590000	1
ENSG00000171729	-0.136421	ENSR00000004615	-0.207129	19660000	1
ENSG00000157870	-0.0926374	ENSR00000004615	-0.207129	32250000	1
ENSG00000074964	-0.0039781	ENSR00000004615	-0.207129	17250000	1
ENSG00000131697	-0.108824	ENSR00000004615	-0.207129	28970000	1
ENSG00000158006	0.0053873	ENSR00000004615	-0.207129	8880000	1
ENSG00000142583	-0.0826125	ENSR00000004615	-0.207129	25760000	1
ENSG00000078900	-0.170642	ENSR00000004615	-0.207129	31120000	1
ENSG00000185519	0.12494	ENSR00000004615	-0.207129	18780000	1
ENSG00000159363	-0.15132	ENSR00000004615	-0.207129	17830000	1
ENSG00000157873	-0.0905371	ENSR00000004615	-0.207129	32280000	1
ENSG00000116138	0.0354341	ENSR00000004615	-0.207129	19270000	1
ENSG00000171824	0.0579741	ENSR00000004615	-0.207129	23750000	1
ENSG00000121904	-0.0408036	ENSR00000004615	-0.207129	930000	1
ENSG00000272084	0.0703731	ENSR00000004615	-0.207129	15770000	1
ENSR00000004615	-0.207129	ENSR00000004615	-0.207129	0	270
ENSG00000183114	0.147674	ENSR00000004615	-0.207129	14290000	1
ENSG00000116353	-0.136364	ENSR00000004615	-0.207129	5630000	2
ENSG00000198912	0.0817929	ENSR00000004615	-0.207129	30950000	1
ENSR00000004615	-0.207129	ENSG00000163866	0.0479452	10000	10
ENSR00000004615	-0.207129	ENSG00000230163	0.10909	10000	10
ENSR00000002320	0.187497	ENSG00000163866	0.0479452	16660000	1
ENSR00000002320	0.187497	ENSG00000230163	0.10909	16660000	1
ENSR00000004615	-0.207129	ENSG00000116885	0.244306	1580000	1
ENSR00000004478	0.0481267	ENSG00000116885	0.244306	3260000	1
ENSR00000000637	0.137961	ENSG00000116885	0.244306	30140000	1
ENSR00000000822	0.752606	ENSG00000116885	0.244306	28720000	1
ENSR00000251106	-0.138128	ENSG00000116885	0.244306	3330000	2
ENSR00000000639	0.0833345	ENSG00000116885	0.244306	30150000	1
ENSR00000000638	0.180726	ENSG00000116885	0.244306	30150000	1
ENSR00000251106	-0.138128	ENSG00000233621	-0.114007	4290000	1
ENSR00000004491	0.0375739	ENSG00000233621	-0.114007	4150000	1
ENSR00000002320	0.187497	ENSG00000233621	-0.114007	19250000	1
ENSR00000000637	0.137961	ENSG00000233621	-0.114007	31160000	1
ENSR00000004615	-0.207129	ENSG00000233621	-0.114007	2610000	1
ENSR00000000638	0.180726	ENSG00000233621	-0.114007	31180000	1
ENSR00000000639	0.0833345	ENSG00000233621	-0.114007	31180000	1
ENSR00000250771	-0.151429	ENSG00000233621	-0.114007	12980000	1
ENSR00000002140	-0.0803971	ENSG00000163875	0.134025	20630000	1
ENSR00000251097	0.00373999	ENSG00000163875	0.134025	4620000	1
ENSR00000004422	0.0030076	ENSG00000163875	0.134025	4620000	1
ENSR00000004615	-0.207129	ENSG00000163875	0.134025	2650000	2
ENSR00000004491	0.0375739	ENSG00000163875	0.134025	4220000	1
ENSR00000250771	-0.151429	ENSG00000163875	0.134025	13020000	1
ENSR00000000637	0.137961	ENSG00000163875	0.134025	31230000	1
ENSR00000000639	0.0833345	ENSG00000163875	0.134025	31220000	1
ENSR00000000638	0.180726	ENSG00000163875	0.134025	31220000	1
ENSR00000004491	0.0375739	ENSG00000163879	-0.0704538	4270000	1
ENSR00000004615	-0.207129	ENSG00000163879	-0.0704538	2710000	1
ENSR00000003330	-0.0513928	ENSG00000163879	-0.0704538	12300000	1
ENSR00000250771	-0.151429	ENSG00000163879	-0.0704538	13070000	1
ENSR00000251106	-0.138128	ENSG00000163879	-0.0704538	4450000	1
ENSR00000000637	0.137961	ENSG00000163879	-0.0704538	31280000	1
ENSR00000249824	-0.218756	ENSG00000134697	-0.201962	35650000	1
ENSR00000004491	0.0375739	ENSG00000134697	-0.201962	4300000	1
ENSR00000003330	-0.0513928	ENSG00000134697	-0.201962	12330000	1
ENSR00000251106	-0.138128	ENSG00000134697	-0.201962	4470000	1
ENSR00000004478	0.0481267	ENSG00000134697	-0.201962	4430000	1
ENSR00000000637	0.137961	ENSG00000134697	-0.201962	31310000	1
ENSR00000000822	0.752606	ENSG00000134697	-0.201962	29890000	1
ENSR00000002320	0.187497	ENSG00000116922	-0.0943287	19490000	1
ENSR00000251106	-0.138128	ENSG00000116922	-0.0943287	4570000	1
ENSR00000004491	0.0375739	ENSG00000116922	-0.0943287	4400000	2
ENSR00000250832	-1.38305	ENSG00000116922	-0.0943287	12090000	1
ENSR00000251097	0.00373999	ENSG00000116922	-0.0943287	4820000	1
ENSR00000004422	0.0030076	ENSG00000116922	-0.0943287	4820000	1
ENSR00000002320	0.187497	ENSG00000183317	0.031677	19530000	1
ENSR00000000638	0.180726	ENSG00000183317	0.031677	31440000	1
ENSR00000000639	0.0833345	ENSG00000183317	0.031677	31440000	1
ENSR00000004615	-0.207129	ENSG00000183317	0.031677	2900000	1
ENSR00000251106	-0.138128	ENSG00000183317	0.031677	4630000	1
ENSR00000004491	0.0375739	ENSG00000183317	0.031677	4470000	2
ENSR00000250771	-0.151429	ENSG00000183317	0.031677	13260000	1
ENSR00000251106	-0.138128	ENSG00000204084	0.319388	4750000	1
ENSR00000004491	0.0375739	ENSG00000204084	0.319388	4600000	1
ENSR00000251097	0.00373999	ENSG00000204084	0.319388	5030000	1
ENSR00000004422	0.0030076	ENSG00000204084	0.319388	5030000	1
ENSR00000249824	-0.218756	ENSG00000204084	0.319388	35980000	1
ENSR00000000639	0.0833345	ENSG00000183386	-0.0739142	31700000	1
ENSR00000000638	0.180726	ENSG00000183386	-0.0739142	31700000	1
ENSR00000002320	0.187497	ENSG00000168653	-0.228938	20830000	1
ENSR00000000822	0.752606	ENSG00000168653	-0.228938	31320000	1
ENSR00000249824	-0.218756	ENSG00000168653	-0.228938	37090000	1
ENSR00000004491	0.0375739	ENSG00000168653	-0.228938	5750000	1
ENSG00000237491	-0.0301327	ENSR00000005001	-0.167099	38260000	1
ENSG00000168653	-0.228938	ENSR00000005001	-0.167099	30000	4
ENSG00000163875	0.134025	ENSR00000005001	-0.167099	1560000	1
ENSG00000008130	-0.0178022	ENSR00000005001	-0.167099	37300000	1
ENSG00000204138	-0.265747	ENSR00000005001	-0.167099	10690000	1
ENSG00000171735	-0.0456187	ENSR00000005001	-0.167099	31590000	1
ENSG00000204084	0.319388	ENSR00000005001	-0.167099	1150000	1
ENSG00000127481	0.125584	ENSR00000005001	-0.167099	19890000	1
ENSG00000121904	-0.0408036	ENSR00000005001	-0.167099	4910000	1
ENSG00000134697	-0.201962	ENSR00000005001	-0.167099	1500000	1
ENSG00000163879	-0.0704538	ENSR00000005001	-0.167099	1500000	1
ENSG00000162591	0.0932872	ENSR00000005001	-0.167099	35490000	1
ENSG00000159023	-0.116295	ENSR00000005001	-0.167099	10080000	1
ENSG00000130768	0.139368	ENSR00000005001	-0.167099	11110000	1
ENSG00000116151	-0.050372	ENSR00000005001	-0.167099	36710000	1
ENSG00000187010	0.10634	ENSR00000005001	-0.167099	13790000	1
ENSG00000117154	0.19865	ENSR00000005001	-0.167099	20930000	1
ENSG00000158828	-0.101036	ENSR00000005001	-0.167099	18430000	1
ENSR00000005001	-0.167099	ENSR00000005001	-0.167099	0	136
ENSG00000142920	0.00160596	ENSR00000005001	-0.167099	5940000	1
ENSG00000215912	0.0671834	ENSR00000005001	-0.167099	36420000	1
ENSG00000049239	0.0101813	ENSR00000005001	-0.167099	29830000	1
ENSG00000116353	-0.136364	ENSR00000005001	-0.167099	9830000	1
ENSG00000060656	0.390062	ENSR00000005001	-0.167099	9830000	1
ENSG00000074964	-0.0039781	ENSR00000005001	-0.167099	21500000	1
ENSG00000130762	0.0581802	ENSR00000005001	-0.167099	35590000	1
ENSG00000116885	0.244306	ENSR00000005001	-0.167099	2650000	2
ENSG00000162461	-0.17975	ENSR00000005001	-0.167099	23330000	1
ENSG00000237938	0.103421	ENSR00000005001	-0.167099	23330000	1
ENSG00000116786	0.104646	ENSR00000005001	-0.167099	23330000	1
ENSG00000233621	-0.114007	ENSR00000005001	-0.167099	1700000	1
ENSG00000116922	-0.0943287	ENSR00000005001	-0.167099	1380000	1
ENSG00000131697	-0.108824	ENSR00000005001	-0.167099	33130000	1
ENSG00000116138	0.0354341	ENSR00000005001	-0.167099	23490000	1
ENSG00000204178	0.277274	ENSR00000005001	-0.167099	13580000	1
ENSG00000097021	0.0463503	ENSR00000005001	-0.167099	32700000	1
ENSG00000183386	-0.0739142	ENSR00000005001	-0.167099	1070000	1
ENSG00000116329	0.0837341	ENSR00000005001	-0.167099	10220000	1
ENSG00000187730	-0.0228745	ENSR00000005001	-0.167099	37040000	1
ENSG00000197312	0.156881	ENSR00000005023	-0.0532671	23520000	1
ENSG00000132906	0.131561	ENSR00000005023	-0.0532671	23670000	1
ENSG00000183317	0.031677	ENSR00000005023	-0.0532671	1420000	1
ENSG00000158062	-0.0625894	ENSR00000005023	-0.0532671	12890000	1
ENSG00000117242	0.298944	ENSR00000005023	-0.0532671	18520000	1
ENSG00000158828	-0.101036	ENSR00000005023	-0.0532671	18520000	1
ENSG00000116329	0.0837341	ENSR00000005023	-0.0532671	10310000	1
ENSR00000005023	-0.0532671	ENSR00000005023	-0.0532671	0	486
ENSG00000117154	0.19865	ENSR00000005023	-0.0532671	20900000	1
ENSG00000075151	0.0836872	ENSR00000005023	-0.0532671	18070000	1
ENSG00000163866	0.0479452	ENSR00000005023	-0.0532671	4400000	1
ENSG00000116922	-0.0943287	ENSR00000005023	-0.0532671	1490000	1
ENSG00000171603	0.0361605	ENSR00000005023	-0.0532671	29350000	1
ENSG00000204138	-0.265747	ENSR00000005023	-0.0532671	10800000	2
ENSG00000204084	0.319388	ENSR00000005023	-0.0532671	1280000	2
ENSG00000157933	-0.103073	ENSR00000005023	-0.0532671	36910000	1
ENSG00000219481	-0.0068353	ENSR00000005023	-0.0532671	22570000	1
ENSG00000189339	-0.139152	ENSR00000005023	-0.0532671	37520000	1
ENSG00000248333	-0.0103826	ENSR00000005023	-0.0532671	37520000	1
ENSG00000142583	-0.0826125	ENSR00000005023	-0.0532671	30140000	1
ENSG00000272078	-0.002743	ENSR00000005023	-0.0532671	28520000	1
ENSG00000233621	-0.114007	ENSR00000005023	-0.0532671	1700000	3
ENSG00000160050	-0.053564	ENSR00000005023	-0.0532671	6970000	1
ENSG00000163875	0.134025	ENSR00000005023	-0.0532671	1670000	1
ENSG00000187144	-0.112711	ENSR00000005023	-0.0532671	22740000	1
ENSG00000185519	0.12494	ENSR00000005023	-0.0532671	23110000	2
ENSG00000130766	-0.0261852	ENSR00000005023	-0.0532671	10910000	1
ENSG00000171735	-0.0456187	ENSR00000005023	-0.0532671	32360000	1
ENSG00000116786	0.104646	ENSR00000005023	-0.0532671	23450000	1
ENSG00000237938	0.103421	ENSR00000005023	-0.0532671	23450000	1
ENSG00000132879	0.168365	ENSR00000005023	-0.0532671	27510000	2
ENSG00000142677	0.300332	ENSR00000005023	-0.0532671	15030000	1
ENSG00000097021	0.0463503	ENSR00000005023	-0.0532671	32840000	1
ENSG00000187730	-0.0228745	ENSR00000005023	-0.0532671	37140000	1
ENSG00000171612	-0.0047709	ENSR00000005023	-0.0532671	29590000	1
ENSG00000171680	0.0736188	ENSR00000005023	-0.0532671	32690000	1
ENSG00000037637	-0.288366	ENSR00000005023	-0.0532671	22890000	1
ENSG00000184007	0.00753197	ENSR00000005023	-0.0532671	7270000	1
ENSG00000169914	0.162626	ENSR00000005023	-0.0532671	19290000	2
ENSG00000116885	0.244306	ENSR00000005023	-0.0532671	2730000	1
ENSG00000162585	-0.113548	ENSR00000005023	-0.0532671	36980000	3
ENSR00000005001	-0.167099	ENSR00000005023	-0.0532671	110000	3
ENSG00000127463	-0.0415806	ENSR00000005023	-0.0532671	19960000	2
ENSG00000160058	0.168897	ENSR00000005023	-0.0532671	6800000	1
ENSG00000058453	-0.0326443	ENSR00000005023	-0.0532671	22400000	1
ENSG00000163879	-0.0704538	ENSR00000005023	-0.0532671	1620000	1
ENSG00000158161	0.513089	ENSR00000005023	-0.0532671	11130000	1
ENSG00000272153	0.0842946	ENSR00000005023	-0.0532671	35390000	1
ENSG00000160049	0.0107816	ENSR00000005023	-0.0532671	28720000	1
ENSG00000116353	-0.136364	ENSR00000005023	-0.0532671	9980000	1
ENSG00000134697	-0.201962	ENSR00000005023	-0.0532671	1590000	2
ENSG00000130695	0.00342936	ENSR00000005023	-0.0532671	12900000	1
ENSG00000198793	-0.0636544	ENSR00000005023	-0.0532671	27990000	1
ENSG00000177674	-0.0809534	ENSR00000005023	-0.0532671	27440000	1
ENSG00000158747	0.0608636	ENSR00000005023	-0.0532671	19530000	1
ENSG00000168653	-0.228938	ENSR00000005023	-0.0532671	140000	8
ENSG00000117748	0.13104	ENSR00000005023	-0.0532671	11270000	1
ENSG00000069424	-0.0126509	ENSR00000005023	-0.0532671	33170000	1
ENSG00000131584	0.0433542	ENSR00000005023	-0.0532671	37870000	1
ENSG00000169972	0.0359988	ENSR00000005023	-0.0532671	37870000	1
ENSG00000183386	-0.0739142	ENSR00000005023	-0.0532671	1180000	1
ENSG00000236266	-0.168528	ENSR00000005023	-0.0532671	31360000	1
ENSG00000117640	0.154771	ENSR00000005023	-0.0532671	13340000	1
ENSG00000049239	0.0101813	ENSR00000005023	-0.0532671	29940000	1
ENSG00000078900	-0.170642	ENSR00000005023	-0.0532671	35460000	1
ENSG00000184389	0.192787	ENSR00000005023	-0.0532671	5860000	1
ENSG00000142798	-0.076707	ENSR00000005023	-0.0532671	17320000	1
ENSG00000171824	0.0579741	ENSR00000005023	-0.0532671	28100000	2
ENSG00000142920	0.00160596	ENSR00000005023	-0.0532671	6090000	1
ENSG00000149527	-0.0566137	ENSR00000005023	-0.0532671	36680000	1
ENSG00000224387	0.0105641	ENSR00000005023	-0.0532671	36680000	1
ENSG00000229393	0.0894965	ENSR00000005023	-0.0532671	36680000	1
ENSG00000142615	0.0239598	ENSR00000005023	-0.0532671	23720000	1
ENSG00000142794	0.503377	ENSR00000005023	-0.0532671	17710000	1
ENSG00000159023	-0.116295	ENSR00000005023	-0.0532671	10130000	1
ENSG00000130768	0.139368	ENSR00000005023	-0.0532671	11220000	1
ENSG00000060656	0.390062	ENSR00000005023	-0.0532671	9900000	2
ENSG00000183114	0.147674	ENSR00000005023	-0.0532671	18620000	1
ENSG00000157870	-0.0926374	ENSR00000005023	-0.0532671	36580000	1
ENSG00000121904	-0.0408036	ENSR00000005023	-0.0532671	5450000	1
ENSG00000127481	0.125584	ENSR00000005023	-0.0532671	20060000	1
ENSG00000159339	0.0327532	ENSR00000005023	-0.0532671	21840000	2
ENSG00000162591	0.0932872	ENSR00000005023	-0.0532671	35660000	1
ENSG00000116138	0.0354341	ENSR00000005023	-0.0532671	23600000	2
ENSG00000117305	0.12609	ENSR00000005023	-0.0532671	15340000	2
ENSG00000188782	-0.0092406	ENSR00000005023	-0.0532671	12970000	1
ENSR00000000637	0.137961	ENSG00000116983	0.0605632	33390000	1
ENSR00000005023	-0.0532671	ENSG00000116983	0.0605632	510000	1
ENSR00000251106	-0.138128	ENSG00000116983	0.0605632	6570000	1
ENSR00000004478	0.0481267	ENSG00000116983	0.0605632	6520000	1
ENSR00000005023	-0.0532671	ENSG00000084072	-0.0058107	520000	5
ENSR00000005001	-0.167099	ENSG00000084072	-0.0058107	630000	1
ENSR00000005001	-0.167099	ENSG00000116983	0.0605632	630000	1
ENSR00000251106	-0.138128	ENSG00000084072	-0.0058107	6600000	1
ENSR00000251097	0.00373999	ENSG00000084072	-0.0058107	6840000	1
ENSR00000004422	0.0030076	ENSG00000084072	-0.0058107	6860000	1
ENSR00000000637	0.137961	ENSG00000084072	-0.0058107	33450000	1
ENSR00000250771	-0.151429	ENSG00000084072	-0.0058107	15260000	1
ENSR00000005001	-0.167099	ENSG00000116985	0.0146899	710000	1
ENSR00000005001	-0.167099	ENSG00000198754	-0.020565	710000	1
ENSR00000251106	-0.138128	ENSG00000043514	0.072663	6720000	1
ENSR00000004422	0.0030076	ENSG00000043514	0.072663	6970000	1
ENSR00000251097	0.00373999	ENSG00000043514	0.072663	6970000	1
ENSR00000005001	-0.167099	ENSG00000043514	0.072663	800000	1
ENSR00000000822	0.752606	ENSG00000043514	0.072663	32170000	1
ENSR00000000638	0.180726	ENSG00000043514	0.072663	33590000	1
ENSR00000000639	0.0833345	ENSG00000043514	0.072663	33590000	1
ENSR00000005023	-0.0532671	ENSG00000043514	0.072663	710000	2
ENSR00000249824	-0.218756	ENSG00000259943	0.0096862	38320000	1
ENSR00000005023	-0.0532671	ENSG00000259943	0.0096862	1080000	1
ENSR00000250771	-0.151429	ENSG00000187815	-0.0223252	15980000	1
ENSR00000249824	-0.218756	ENSG00000187815	-0.0223252	38550000	1
ENSR00000005001	-0.167099	ENSG00000187815	-0.0223252	1420000	1
ENSR00000000637	0.137961	ENSG00000187815	-0.0223252	34200000	1
ENSR00000003330	-0.0513928	ENSG00000187815	-0.0223252	15240000	1
ENSR00000003330	-0.0513928	ENSG00000238287	-0.0055444	15240000	1
ENSR00000249824	-0.218756	ENSG00000066136	-0.154673	38760000	1
ENSR00000249824	-0.218756	ENSG00000272145	0.110356	38760000	1
ENSR00000250771	-0.151429	ENSG00000272145	0.110356	16200000	1
ENSG00000116885	0.244306	ENSR00000005241	0.184794	4290000	2
ENSG00000074964	-0.0039781	ENSR00000005241	0.184794	23100000	2
ENSG00000238290	0.148558	ENSR00000005241	0.184794	32620000	1
ENSG00000171603	0.0361605	ENSR00000005241	0.184794	30880000	1
ENSG00000238142	-0.0673388	ENSR00000005241	0.184794	23820000	2
ENSG00000228549	-0.110699	ENSR00000005241	0.184794	23820000	2
ENSG00000163866	0.0479452	ENSR00000005241	0.184794	5900000	1
ENSG00000160058	0.168897	ENSR00000005241	0.184794	8310000	1
ENSG00000117154	0.19865	ENSR00000005241	0.184794	22570000	1
ENSG00000130766	-0.0261852	ENSR00000005241	0.184794	12450000	1
ENSG00000127481	0.125584	ENSR00000005241	0.184794	21540000	1
ENSG00000182866	0.0268774	ENSR00000005241	0.184794	8420000	1
ENSG00000183317	0.031677	ENSR00000005241	0.184794	2950000	2
ENSG00000158008	-0.0941922	ENSR00000005241	0.184794	14690000	1
ENSG00000272145	0.110356	ENSR00000005241	0.184794	10000	20
ENSG00000171612	-0.0047709	ENSR00000005241	0.184794	31150000	1
ENSG00000233621	-0.114007	ENSR00000005241	0.184794	3270000	2
ENSG00000197312	0.156881	ENSR00000005241	0.184794	25090000	1
ENSG00000162591	0.0932872	ENSR00000005241	0.184794	37130000	1
ENSG00000184389	0.192787	ENSR00000005241	0.184794	7390000	1
ENSG00000204178	0.277274	ENSR00000005241	0.184794	15240000	1
ENSG00000187144	-0.112711	ENSR00000005241	0.184794	24310000	1
ENSG00000171735	-0.0456187	ENSR00000005241	0.184794	33920000	1
ENSG00000142677	0.300332	ENSR00000005241	0.184794	16570000	1
ENSG00000142798	-0.076707	ENSR00000005241	0.184794	18840000	1
ENSG00000084072	-0.0058107	ENSR00000005241	0.184794	1010000	2
ENSG00000116983	0.0605632	ENSR00000005241	0.184794	1010000	2
ENSG00000127463	-0.0415806	ENSR00000005241	0.184794	21470000	2
ENSG00000204084	0.319388	ENSR00000005241	0.184794	2770000	1
ENSG00000162490	0.0468266	ENSR00000005241	0.184794	29000000	1
ENSG00000259943	0.0096862	ENSR00000005241	0.184794	450000	2
ENSG00000187815	-0.0223252	ENSR00000005241	0.184794	210000	8
ENSG00000075151	0.0836872	ENSR00000005241	0.184794	19670000	1
ENSG00000159339	0.0327532	ENSR00000005241	0.184794	23350000	1
ENSG00000168653	-0.228938	ENSR00000005241	0.184794	1680000	1
ENSG00000198793	-0.0636544	ENSR00000005241	0.184794	29440000	1
ENSG00000127472	0.12144	ENSR00000005241	0.184794	20660000	1
ENSG00000117305	0.12609	ENSR00000005241	0.184794	16900000	2
ENSG00000238287	-0.0055444	ENSR00000005241	0.184794	200000	2
ENSG00000215915	0.0204193	ENSR00000005241	0.184794	39250000	1
ENSG00000121769	-0.398956	ENSR00000005241	0.184794	9340000	1
ENSG00000157873	-0.0905371	ENSR00000005241	0.184794	38140000	1
ENSG00000058453	-0.0326443	ENSR00000005241	0.184794	23780000	1
ENSG00000159023	-0.116295	ENSR00000005241	0.184794	11760000	1
ENSG00000218510	0.66486	ENSR00000005241	0.184794	18670000	1
ENSG00000037637	-0.288366	ENSR00000005241	0.184794	24430000	1
ENSG00000159363	-0.15132	ENSR00000005241	0.184794	23690000	1
ENSG00000188672	-0.0764192	ENSR00000005241	0.184794	15320000	1
ENSG00000175147	0.153014	ENSR00000005241	0.184794	25560000	1
ENSG00000049239	0.0101813	ENSR00000005241	0.184794	31470000	2
ENSG00000184007	0.00753197	ENSR00000005241	0.184794	8770000	1
ENSG00000204138	-0.265747	ENSR00000005241	0.184794	12290000	1
ENSG00000043514	0.072663	ENSR00000005241	0.184794	870000	1
ENSG00000053372	-0.0638137	ENSR00000005241	0.184794	21440000	1
ENSG00000157933	-0.103073	ENSR00000005241	0.184794	38400000	1
ENSG00000121904	-0.0408036	ENSR00000005241	0.184794	6740000	1
ENSG00000272084	0.0703731	ENSR00000005241	0.184794	21630000	1
ENSG00000116353	-0.136364	ENSR00000005241	0.184794	11510000	1
ENSR00000005241	0.184794	ENSR00000005241	0.184794	0	264
ENSG00000117748	0.13104	ENSR00000005241	0.184794	12790000	1
ENSG00000219481	-0.0068353	ENSR00000005241	0.184794	24090000	2
ENSG00000130695	0.00342936	ENSR00000005241	0.184794	14460000	1
ENSR00000004422	0.0030076	ENSG00000066136	-0.154673	7850000	1
ENSR00000251097	0.00373999	ENSG00000066136	-0.154673	7850000	1
ENSR00000004478	0.0481267	ENSG00000066136	-0.154673	7560000	1
ENSR00000005001	-0.167099	ENSG00000066136	-0.154673	1670000	1
ENSR00000250771	-0.151429	ENSG00000066136	-0.154673	16270000	1
ENSR00000005241	0.184794	ENSG00000066136	-0.154673	60000	37
ENSR00000005023	-0.0532671	ENSG00000066136	-0.154673	1600000	1
ENSR00000000822	0.752606	ENSG00000066136	-0.154673	33070000	1
ENSR00000000638	0.180726	ENSG00000117013	0.0238759	34490000	1
ENSR00000000639	0.0833345	ENSG00000117013	0.0238759	34490000	1
ENSR00000251106	-0.138128	ENSG00000117013	0.0238759	7680000	1
ENSR00000250771	-0.151429	ENSG00000117013	0.0238759	16300000	1
ENSR00000005023	-0.0532671	ENSG00000117013	0.0238759	1640000	1
ENSR00000000637	0.137961	ENSG00000117013	0.0238759	34540000	1
ENSR00000005241	0.184794	ENSG00000117013	0.0238759	120000	12
ENSR00000004615	-0.207129	ENSG00000117013	0.0238759	5980000	1
ENSR00000005241	0.184794	ENSG00000179862	-0.0308921	160000	1
ENSR00000251106	-0.138128	ENSG00000171793	0.0698833	7870000	1
ENSR00000005023	-0.0532671	ENSG00000171793	0.0698833	1810000	1
ENSR00000000639	0.0833345	ENSG00000171793	0.0698833	34700000	1
ENSR00000000638	0.180726	ENSG00000171793	0.0698833	34700000	1
ENSR00000005241	0.184794	ENSG00000171790	-0.0854181	310000	2
ENSR00000005241	0.184794	ENSG00000171793	0.0698833	310000	2
ENSR00000003330	-0.0513928	ENSG00000171790	-0.0854181	15760000	1
ENSR00000003330	-0.0513928	ENSG00000171793	0.0698833	15760000	1
ENSR00000005023	-0.0532671	ENSG00000171790	-0.0854181	1850000	1
ENSR00000004615	-0.207129	ENSG00000171790	-0.0854181	6180000	1
ENSR00000250832	-1.38305	ENSG00000235358	-0.16959	15650000	1
ENSR00000003330	-0.0513928	ENSG00000235358	-0.16959	16010000	1
ENSR00000002320	0.187497	ENSG00000235358	-0.16959	23080000	1
ENSR00000005241	0.184794	ENSG00000235358	-0.16959	570000	2
ENSR00000000637	0.137961	ENSG00000235358	-0.16959	34990000	1
ENSR00000249824	-0.218756	ENSG00000235358	-0.16959	39350000	1
ENSR00000005023	-0.0532671	ENSG00000235358	-0.16959	2110000	1
ENSR00000005023	-0.0532671	ENSG00000204060	0.0491129	2190000	1
ENSR00000000637	0.137961	ENSG00000204060	0.0491129	35090000	1
ENSR00000005241	0.184794	ENSG00000204060	0.0491129	680000	1
ENSR00000250771	-0.151429	ENSG00000204060	0.0491129	16900000	1
ENSR00000004491	0.0375739	ENSG00000127124	0.300883	8260000	1
ENSR00000003330	-0.0513928	ENSG00000127124	0.300883	16380000	1
ENSR00000000637	0.137961	ENSG00000127124	0.300883	35360000	1
ENSR00000005023	-0.0532671	ENSG00000127124	0.300883	2630000	1
ENSR00000005001	-0.167099	ENSG00000127124	0.300883	2750000	1
ENSR00000005241	0.184794	ENSG00000127124	0.300883	1130000	1
ENSR00000251106	-0.138128	ENSG00000127124	0.300883	8730000	1
ENSR00000000822	0.752606	ENSG00000127124	0.300883	34140000	1
ENSR00000250771	-0.151429	ENSG00000127124	0.300883	17360000	1
ENSR00000004615	-0.207129	ENSG00000127124	0.300883	7020000	1
ENSR00000249824	-0.218756	ENSG00000127124	0.300883	39930000	1
ENSR00000002320	0.187497	ENSG00000127124	0.300883	23760000	1
ENSR00000250832	-1.38305	ENSG00000127124	0.300883	16360000	1
ENSR00000000639	0.0833345	ENSG00000127124	0.300883	35710000	1
ENSR00000000638	0.180726	ENSG00000127124	0.300883	35710000	1
ENSR00000005023	-0.0532671	ENSG00000066185	-0.165958	3270000	1
ENSR00000005241	0.184794	ENSG00000066185	-0.165958	1740000	1
ENSR00000002320	0.187497	ENSG00000066185	-0.165958	24260000	1
ENSR00000004615	-0.207129	ENSG00000066185	-0.165958	7610000	1
ENSR00000004615	-0.207129	ENSG00000186409	-0.221998	7630000	1
ENSR00000004491	0.0375739	ENSG00000186409	-0.221998	9190000	1
ENSR00000250771	-0.151429	ENSG00000186409	-0.221998	17990000	1
ENSR00000005023	-0.0532671	ENSG00000186409	-0.221998	3330000	1
ENSR00000003330	-0.0513928	ENSG00000186409	-0.221998	17280000	1
ENSR00000005241	0.184794	ENSG00000186409	-0.221998	1840000	1
ENSR00000002320	0.187497	ENSG00000186409	-0.221998	24390000	1
ENSR00000251106	-0.138128	ENSG00000186409	-0.221998	9470000	1
ENSR00000000637	0.137961	ENSG00000186409	-0.221998	36300000	1
ENSR00000004422	0.0030076	ENSG00000186409	-0.221998	9720000	1
ENSR00000251097	0.00373999	ENSG00000186409	-0.221998	9720000	1
ENSR00000249824	-0.218756	ENSG00000186409	-0.221998	40720000	1
ENSR00000005001	-0.167099	ENSG00000186409	-0.221998	3590000	1
ENSR00000251106	-0.138128	ENSG00000234917	0.0243726	9560000	1
ENSR00000005023	-0.0532671	ENSG00000234917	0.0243726	3500000	1
ENSR00000004615	-0.207129	ENSG00000234917	0.0243726	7830000	1
ENSR00000250771	-0.151429	ENSG00000234917	0.0243726	18180000	1
ENSR00000251097	0.00373999	ENSG00000234917	0.0243726	9810000	1
ENSR00000004422	0.0030076	ENSG00000234917	0.0243726	9810000	1
ENSR00000005241	0.184794	ENSG00000234917	0.0243726	1980000	2
ENSR00000000822	0.752606	ENSG00000117385	-0.0529114	35040000	1
ENSR00000005001	-0.167099	ENSG00000117385	-0.0529114	3690000	1
ENSR00000005241	0.184794	ENSG00000117385	-0.0529114	2050000	1
ENSR00000005023	-0.0532671	ENSG00000117385	-0.0529114	3580000	1
ENSR00000250771	-0.151429	ENSG00000164008	-0.236822	18280000	1
ENSR00000250771	-0.151429	ENSG00000228452	0.179595	18280000	1
ENSR00000005023	-0.0532671	ENSG00000164008	-0.236822	3600000	1
ENSR00000005023	-0.0532671	ENSG00000228452	0.179595	3600000	1
ENSR00000005241	0.184794	ENSG00000164008	-0.236822	2070000	1
ENSR00000005241	0.184794	ENSG00000228452	0.179595	2070000	1
ENSR00000004615	-0.207129	ENSG00000274386	0.173217	7950000	1
ENSR00000251106	-0.138128	ENSG00000274386	0.173217	9680000	1
ENSR00000005023	-0.0532671	ENSG00000274386	0.173217	3620000	2
ENSR00000004491	0.0375739	ENSG00000177868	0.365401	9520000	1
ENSR00000004491	0.0375739	ENSG00000274386	0.173217	9520000	1
ENSR00000005241	0.184794	ENSG00000177868	0.365401	2110000	2
ENSR00000005241	0.184794	ENSG00000274386	0.173217	2110000	2
ENSR00000000822	0.752606	ENSG00000164010	-0.20452	35120000	1
ENSR00000002320	0.187497	ENSG00000164010	-0.20452	24640000	1
ENSR00000005023	-0.0532671	ENSG00000164010	-0.20452	3660000	1
ENSR00000005241	0.184794	ENSG00000164010	-0.20452	2130000	1
ENSR00000004491	0.0375739	ENSG00000164010	-0.20452	9550000	1
ENSR00000005001	-0.167099	ENSG00000164010	-0.20452	3780000	1
ENSR00000004615	-0.207129	ENSG00000164010	-0.20452	8000000	1
ENSR00000250771	-0.151429	ENSG00000164010	-0.20452	18360000	1
ENSR00000005241	0.184794	ENSG00000227533	0.291456	2250000	1
ENSR00000250771	-0.151429	ENSG00000227533	0.291456	18460000	1
ENSR00000000639	0.0833345	ENSG00000227533	0.291456	36660000	1
ENSR00000000638	0.180726	ENSG00000227533	0.291456	36660000	1
ENSR00000004615	-0.207129	ENSG00000227533	0.291456	8130000	1
ENSR00000251097	0.00373999	ENSG00000227533	0.291456	10100000	2
ENSR00000004422	0.0030076	ENSG00000227533	0.291456	10100000	2
ENSR00000005001	-0.167099	ENSG00000227533	0.291456	3910000	1
ENSR00000005023	-0.0532671	ENSG00000227533	0.291456	3800000	1
ENSR00000249824	-0.218756	ENSG00000227533	0.291456	41040000	1
ENSR00000004615	-0.207129	ENSG00000066322	0.00837366	8520000	1
ENSR00000005023	-0.0532671	ENSG00000066322	0.00837366	4190000	1
ENSR00000251097	0.00373999	ENSG00000198198	-0.023872	10510000	1
ENSR00000004422	0.0030076	ENSG00000198198	-0.023872	10510000	1
ENSR00000005241	0.184794	ENSG00000198198	-0.023872	2680000	2
ENSR00000005001	-0.167099	ENSG00000198198	-0.023872	4330000	1
ENSR00000251106	-0.138128	ENSG00000198198	-0.023872	10280000	1
ENSR00000004491	0.0375739	ENSG00000198198	-0.023872	10130000	1
ENSR00000000822	0.752606	ENSG00000198198	-0.023872	35710000	1
ENSR00000249824	-0.218756	ENSG00000198198	-0.023872	41490000	1
ENSR00000000822	0.752606	ENSG00000117407	0.0269724	36230000	1
ENSR00000005241	0.184794	ENSG00000117407	0.0269724	3230000	2
ENSR00000250771	-0.151429	ENSG00000117410	0.0973941	19480000	1
ENSR00000000822	0.752606	ENSG00000117410	0.0973941	36270000	1
ENSR00000251106	-0.138128	ENSG00000117410	0.0973941	10860000	1
ENSR00000000639	0.0833345	ENSG00000117410	0.0973941	37680000	1
ENSR00000000638	0.180726	ENSG00000117410	0.0973941	37680000	1
ENSR00000005023	-0.0532671	ENSG00000117410	0.0973941	4800000	2
ENSR00000005023	-0.0532671	ENSG00000198520	0.00472239	5500000	1
ENSR00000000637	0.137961	ENSG00000198520	0.00472239	38390000	2
ENSR00000000822	0.752606	ENSG00000198520	0.00472239	36970000	1
ENSR00000249824	-0.218756	ENSG00000198520	0.00472239	42740000	1
ENSR00000251106	-0.138128	ENSG00000198520	0.00472239	11570000	1
ENSR00000004491	0.0375739	ENSG00000198520	0.00472239	11410000	2
ENSR00000000638	0.180726	ENSG00000198520	0.00472239	38400000	1
ENSR00000000639	0.0833345	ENSG00000198520	0.00472239	38410000	1
ENSR00000004615	-0.207129	ENSG00000198520	0.00472239	9860000	1
ENSR00000005241	0.184794	ENSG00000198520	0.00472239	4020000	1
ENSR00000000637	0.137961	ENSG00000142937	-0.167126	38490000	1
ENSR00000249824	-0.218756	ENSG00000142937	-0.167126	42840000	1
ENSR00000000639	0.0833345	ENSG00000142937	-0.167126	38480000	1
ENSR00000000638	0.180726	ENSG00000142937	-0.167126	38480000	1
ENSR00000005241	0.184794	ENSG00000117425	-0.0078771	4110000	1
ENSG00000162461	-0.17975	ENSR00000005804	-0.0454617	29100000	1
ENSG00000116786	0.104646	ENSR00000005804	-0.0454617	29100000	1
ENSG00000237938	0.103421	ENSR00000005804	-0.0454617	29100000	1
ENSG00000116786	0.104646	ENSR00000251550	-0.0159499	29100000	1
ENSG00000162461	-0.17975	ENSR00000251550	-0.0159499	29100000	1
ENSG00000237938	0.103421	ENSR00000251550	-0.0159499	29100000	1
ENSG00000131697	-0.108824	ENSR00000005804	-0.0454617	38950000	1
ENSG00000121904	-0.0408036	ENSR00000251550	-0.0159499	11130000	1
ENSG00000198793	-0.0636544	ENSR00000005804	-0.0454617	33680000	1
ENSG00000198793	-0.0636544	ENSR00000251550	-0.0159499	33680000	1
ENSG00000117410	0.0973941	ENSR00000005804	-0.0454617	860000	1
ENSG00000117410	0.0973941	ENSR00000251550	-0.0159499	860000	1
ENSG00000159423	0.0164752	ENSR00000005804	-0.0454617	25930000	1
ENSG00000159423	0.0164752	ENSR00000251550	-0.0159499	25930000	1
ENSG00000053372	-0.0638137	ENSR00000005804	-0.0454617	25580000	1
ENSG00000127463	-0.0415806	ENSR00000005804	-0.0454617	25580000	1
ENSG00000053372	-0.0638137	ENSR00000251550	-0.0159499	25580000	1
ENSG00000204084	0.319388	ENSR00000005804	-0.0454617	6950000	1
ENSG00000204084	0.319388	ENSR00000251550	-0.0159499	6950000	1
ENSG00000043514	0.072663	ENSR00000005804	-0.0454617	4990000	2
ENSG00000043514	0.072663	ENSR00000251550	-0.0159499	4990000	2
ENSG00000187815	-0.0223252	ENSR00000005804	-0.0454617	4340000	1
ENSG00000238287	-0.0055444	ENSR00000005804	-0.0454617	4340000	1
ENSG00000238287	-0.0055444	ENSR00000251550	-0.0159499	4340000	1
ENSG00000187815	-0.0223252	ENSR00000251550	-0.0159499	4340000	1
ENSG00000121904	-0.0408036	ENSR00000005804	-0.0454617	11300000	1
ENSG00000142677	0.300332	ENSR00000005804	-0.0454617	20700000	1
ENSG00000142677	0.300332	ENSR00000251550	-0.0159499	20700000	1
ENSG00000188782	-0.0092406	ENSR00000005804	-0.0454617	18630000	1
ENSG00000188782	-0.0092406	ENSR00000251550	-0.0159499	18630000	1
ENSG00000142798	-0.076707	ENSR00000005804	-0.0454617	22900000	1
ENSG00000142798	-0.076707	ENSR00000251550	-0.0159499	22900000	1
ENSG00000171735	-0.0456187	ENSR00000005804	-0.0454617	37950000	1
ENSG00000171735	-0.0456187	ENSR00000251550	-0.0159499	37950000	1
ENSG00000230163	0.10909	ENSR00000005804	-0.0454617	9980000	1
ENSG00000230163	0.10909	ENSR00000251550	-0.0159499	9980000	1
ENSG00000163866	0.0479452	ENSR00000251550	-0.0159499	9980000	1
ENSR00000251550	-0.0159499	ENSG00000117425	-0.0078771	0	175
ENSR00000005804	-0.0454617	ENSR00000005804	-0.0454617	0	175
ENSR00000251550	-0.0159499	ENSR00000005804	-0.0454617	0	175
ENSR00000251550	-0.0159499	ENSR00000251550	-0.0159499	0	175
ENSR00000004615	-0.207129	ENSG00000117425	-0.0078771	9990000	1
ENSG00000163866	0.0479452	ENSR00000005804	-0.0454617	9990000	1
ENSR00000004615	-0.207129	ENSR00000005804	-0.0454617	9990000	1
ENSR00000004615	-0.207129	ENSR00000251550	-0.0159499	9990000	1
ENSG00000116885	0.244306	ENSR00000005804	-0.0454617	8390000	1
ENSG00000116885	0.244306	ENSR00000251550	-0.0159499	8390000	1
ENSG00000084072	-0.0058107	ENSR00000005804	-0.0454617	5090000	1
ENSG00000084072	-0.0058107	ENSR00000251550	-0.0159499	5090000	1
ENSG00000075151	0.0836872	ENSR00000005804	-0.0454617	23750000	1
ENSG00000075151	0.0836872	ENSR00000251550	-0.0159499	23750000	1
ENSG00000127463	-0.0415806	ENSR00000251550	-0.0159499	25610000	1
ENSG00000142937	-0.167126	ENSR00000005804	-0.0454617	60000	6
ENSG00000142937	-0.167126	ENSR00000251550	-0.0159499	60000	6
ENSG00000164010	-0.20452	ENSR00000005804	-0.0454617	1990000	1
ENSG00000164010	-0.20452	ENSR00000251550	-0.0159499	1990000	1
ENSG00000198198	-0.023872	ENSR00000005804	-0.0454617	1440000	1
ENSG00000198198	-0.023872	ENSR00000251550	-0.0159499	1440000	1
ENSG00000198520	0.00472239	ENSR00000251550	-0.0159499	110000	7
ENSG00000171729	-0.136421	ENSR00000005804	-0.0454617	29610000	1
ENSG00000171729	-0.136421	ENSR00000251550	-0.0159499	29610000	1
ENSG00000117407	0.0269724	ENSR00000005804	-0.0454617	900000	1
ENSG00000117407	0.0269724	ENSR00000251550	-0.0159499	900000	1
ENSG00000219481	-0.0068353	ENSR00000005804	-0.0454617	28230000	1
ENSG00000219481	-0.0068353	ENSR00000251550	-0.0159499	28230000	1
ENSG00000159363	-0.15132	ENSR00000005804	-0.0454617	27820000	1
ENSG00000159363	-0.15132	ENSR00000251550	-0.0159499	27820000	1
ENSG00000117013	0.0238759	ENSR00000005804	-0.0454617	4050000	1
ENSG00000117013	0.0238759	ENSR00000251550	-0.0159499	4050000	1
ENSG00000127124	0.300883	ENSR00000005804	-0.0454617	3080000	1
ENSG00000171793	0.0698833	ENSR00000005804	-0.0454617	3830000	2
ENSG00000171793	0.0698833	ENSR00000251550	-0.0159499	3830000	2
ENSG00000131697	-0.108824	ENSR00000251550	-0.0159499	38960000	1
ENSG00000198520	0.00472239	ENSR00000005804	-0.0454617	150000	1
ENSG00000186409	-0.221998	ENSR00000005804	-0.0454617	2230000	1
ENSG00000186409	-0.221998	ENSR00000251550	-0.0159499	2230000	1
ENSG00000171608	0.0790758	ENSR00000005804	-0.0454617	35150000	1
ENSG00000171608	0.0790758	ENSR00000251550	-0.0159499	35150000	1
ENSG00000157933	-0.103073	ENSR00000005804	-0.0454617	42560000	1
ENSG00000157933	-0.103073	ENSR00000251550	-0.0159499	42560000	1
ENSG00000083444	0.0935169	ENSR00000005804	-0.0454617	32900000	1
ENSG00000083444	0.0935169	ENSR00000251550	-0.0159499	32900000	1
ENSG00000175147	0.153014	ENSR00000005804	-0.0454617	29700000	1
ENSG00000175147	0.153014	ENSR00000251550	-0.0159499	29700000	1
ENSG00000127124	0.300883	ENSR00000251550	-0.0159499	3110000	1
ENSG00000227533	0.291456	ENSR00000005804	-0.0454617	1870000	1
ENSG00000227533	0.291456	ENSR00000251550	-0.0159499	1870000	1
ENSR00000005804	-0.0454617	ENSG00000117425	-0.0078771	10000	14
ENSR00000000638	0.180726	ENSG00000117425	-0.0078771	38550000	1
ENSR00000000639	0.0833345	ENSG00000117425	-0.0078771	38550000	1
ENSR00000005241	0.184794	ENSG00000281912	0.0149363	4600000	1
ENSR00000005804	-0.0454617	ENSG00000281912	0.0149363	470000	3
ENSR00000251550	-0.0159499	ENSG00000281912	0.0149363	470000	3
ENSR00000005023	-0.0532671	ENSG00000280670	0.516874	6320000	1
ENSR00000004615	-0.207129	ENSG00000280670	0.516874	10650000	1
ENSR00000005804	-0.0454617	ENSG00000280670	0.516874	670000	2
ENSR00000251550	-0.0159499	ENSG00000280670	0.516874	670000	2
ENSR00000005804	-0.0454617	ENSG00000117448	0.273053	720000	3
ENSR00000000638	0.180726	ENSG00000117448	0.273053	39260000	1
ENSR00000000639	0.0833345	ENSG00000117448	0.273053	39260000	1
ENSR00000005023	-0.0532671	ENSG00000117448	0.273053	6390000	1
ENSR00000251550	-0.0159499	ENSG00000117448	0.273053	740000	1
ENSR00000251097	0.00373999	ENSG00000085998	0.0175882	13310000	1
ENSR00000004422	0.0030076	ENSG00000085998	0.0175882	13310000	1
ENSR00000004491	0.0375739	ENSG00000085998	0.0175882	12900000	1
ENSR00000000822	0.752606	ENSG00000085998	0.0175882	38480000	1
ENSR00000005241	0.184794	ENSG00000085998	0.0175882	5490000	1
ENSR00000005804	-0.0454617	ENSG00000085998	0.0175882	1370000	2
ENSR00000005804	-0.0454617	ENSG00000171357	-0.047959	1370000	2
ENSR00000251550	-0.0159499	ENSG00000171357	-0.047959	1370000	2
ENSR00000000822	0.752606	ENSG00000171357	-0.047959	38500000	1
ENSR00000005023	-0.0532671	ENSG00000085998	0.0175882	7040000	2
ENSR00000005023	-0.0532671	ENSG00000171357	-0.047959	7040000	2
ENSR00000000638	0.180726	ENSG00000085998	0.0175882	39930000	1
ENSR00000000639	0.0833345	ENSG00000085998	0.0175882	39930000	1
ENSR00000000638	0.180726	ENSG00000171357	-0.047959	39930000	1
ENSR00000000639	0.0833345	ENSG00000171357	-0.047959	39930000	1
ENSR00000251550	-0.0159499	ENSG00000085998	0.0175882	1390000	1
ENSR00000004422	0.0030076	ENSG00000085999	-0.0982309	13380000	1
ENSR00000251097	0.00373999	ENSG00000085999	-0.0982309	13380000	1
ENSR00000250832	-1.38305	ENSG00000085999	-0.0982309	20650000	1
ENSR00000005023	-0.0532671	ENSG00000085999	-0.0982309	7090000	2
ENSR00000251106	-0.138128	ENSG00000085999	-0.0982309	13150000	1
ENSR00000005001	-0.167099	ENSG00000085999	-0.0982309	7200000	1
ENSR00000000638	0.180726	ENSG00000085999	-0.0982309	39970000	1
ENSR00000004491	0.0375739	ENSG00000085999	-0.0982309	12980000	1
ENSR00000005241	0.184794	ENSG00000085999	-0.0982309	5570000	1
ENSR00000000639	0.0833345	ENSG00000085999	-0.0982309	39980000	2
ENSR00000005804	-0.0454617	ENSG00000173660	-0.0661442	1470000	1
ENSR00000251550	-0.0159499	ENSG00000173660	-0.0661442	1470000	1
ENSR00000000639	0.0833345	ENSG00000117481	0.064934	40050000	1
ENSR00000000638	0.180726	ENSG00000117481	0.064934	40050000	1
ENSR00000000637	0.137961	ENSG00000117481	0.064934	40060000	2
ENSR00000251106	-0.138128	ENSG00000117481	0.064934	13240000	1
ENSR00000005023	-0.0532671	ENSG00000117481	0.064934	7180000	3
ENSR00000000822	0.752606	ENSG00000117481	0.064934	38650000	1
ENSR00000005001	-0.167099	ENSG00000117481	0.064934	7300000	2
ENSR00000000637	0.137961	ENSG00000117480	-0.346348	40110000	1
ENSR00000004491	0.0375739	ENSG00000117480	-0.346348	13130000	1
ENSR00000005241	0.184794	ENSG00000117480	-0.346348	5710000	1
ENSG00000085999	-0.0982309	ENSR00000005963	1.22773	150000	1
ENSG00000085999	-0.0982309	ENSR00000005964	1.10366	150000	1
ENSR00000005963	1.22773	ENSR00000005963	1.22773	0	104
ENSR00000005964	1.10366	ENSR00000005963	1.22773	0	104
ENSR00000005964	1.10366	ENSR00000005964	1.10366	0	104
ENSG00000198793	-0.0636544	ENSR00000005963	1.22773	35200000	1
ENSG00000198793	-0.0636544	ENSR00000005964	1.10366	35200000	1
ENSG00000117480	-0.346348	ENSR00000005963	1.22773	30000	1
ENSG00000171735	-0.0456187	ENSR00000005964	1.10366	39490000	1
ENSG00000171735	-0.0456187	ENSR00000005963	1.22773	38700000	1
ENSG00000117480	-0.346348	ENSR00000005964	1.10366	20000	1
ENSG00000116353	-0.136364	ENSR00000005963	1.22773	17230000	1
ENSG00000116353	-0.136364	ENSR00000005964	1.10366	17230000	1
ENSR00000005963	1.22773	ENSG00000079277	0.13779	130000	1
ENSR00000000637	0.137961	ENSG00000079277	0.13779	40270000	1
ENSR00000250771	-0.151429	ENSG00000079277	0.13779	22090000	1
ENSR00000000638	0.180726	ENSG00000079277	0.13779	40280000	1
ENSR00000005023	-0.0532671	ENSG00000079277	0.13779	7400000	2
ENSR00000005964	1.10366	ENSG00000079277	0.13779	170000	1
ENSR00000000639	0.0833345	ENSG00000079277	0.13779	40300000	2
ENSR00000005241	0.184794	ENSG00000079277	0.13779	5900000	1
ENSR00000005241	0.184794	ENSG00000142961	0.307466	5900000	1
ENSR00000000822	0.752606	ENSG00000079277	0.13779	38900000	1
ENSR00000000822	0.752606	ENSG00000142961	0.307466	38900000	1
ENSR00000005023	-0.0532671	ENSG00000142961	0.307466	7430000	1
ENSR00000004615	-0.207129	ENSG00000079277	0.13779	11770000	1
ENSR00000004615	-0.207129	ENSG00000142961	0.307466	11770000	1
ENSR00000250771	-0.151429	ENSG00000123472	0.00308953	22140000	1
ENSR00000000637	0.137961	ENSG00000123472	0.00308953	40350000	1
ENSR00000005241	0.184794	ENSG00000123472	0.00308953	5930000	1
ENSR00000004615	-0.207129	ENSG00000123472	0.00308953	11810000	1
ENSR00000005964	1.10366	ENSG00000123472	0.00308953	230000	1
ENSR00000005963	1.22773	ENSG00000123472	0.00308953	230000	1
ENSR00000002320	0.187497	ENSG00000123472	0.00308953	28480000	1
ENSR00000005023	-0.0532671	ENSG00000123472	0.00308953	7500000	1
ENSR00000251550	-0.0159499	ENSG00000123472	0.00308953	1840000	1
ENSR00000005804	-0.0454617	ENSG00000123472	0.00308953	1840000	1
ENSR00000251550	-0.0159499	ENSG00000159658	0.224303	1840000	1
ENSR00000005804	-0.0454617	ENSG00000159658	0.224303	1840000	1
ENSR00000004615	-0.207129	ENSG00000159658	0.224303	11830000	1
ENSR00000005023	-0.0532671	ENSG00000159658	0.224303	7510000	1
ENSR00000000637	0.137961	ENSG00000159658	0.224303	40400000	2
ENSR00000002320	0.187497	ENSG00000159658	0.224303	28500000	1
ENSR00000000822	0.752606	ENSG00000159658	0.224303	39010000	1
ENSR00000005241	0.184794	ENSG00000162365	-0.0356697	6430000	1
ENSR00000002320	0.187497	ENSG00000162365	-0.0356697	28950000	1
ENSR00000005001	-0.167099	ENSG00000237424	-0.0509817	8370000	1
ENSR00000005963	1.22773	ENSG00000132122	0.189022	1910000	1
ENSR00000005964	1.10366	ENSG00000132122	0.189022	1910000	1
ENSR00000002320	0.187497	ENSG00000132122	0.189022	30150000	1
ENSR00000000637	0.137961	ENSG00000132122	0.189022	42080000	1
ENSR00000249824	-0.218756	ENSG00000132122	0.189022	46440000	1
ENSR00000000639	0.0833345	ENSG00000132122	0.189022	42090000	1
ENSR00000000638	0.180726	ENSG00000132122	0.189022	42090000	1
ENSR00000005241	0.184794	ENSG00000132122	0.189022	7700000	1
ENSR00000250771	-0.151429	ENSG00000132122	0.189022	23920000	1
ENSR00000004491	0.0375739	ENSG00000132122	0.189022	15160000	1
ENSR00000251106	-0.138128	ENSG00000132122	0.189022	15350000	1
ENSR00000002320	0.187497	ENSG00000162373	0.0256989	30530000	1
ENSR00000251106	-0.138128	ENSG00000162373	0.0256989	15610000	1
ENSR00000005241	0.184794	ENSG00000162373	0.0256989	8020000	1
ENSR00000005023	-0.0532671	ENSG00000162373	0.0256989	9580000	1
ENSR00000004615	-0.207129	ENSG00000162373	0.0256989	13910000	2
ENSR00000251106	-0.138128	ENSG00000162374	-0.0865637	16910000	1
ENSR00000250832	-1.38305	ENSG00000162374	-0.0865637	24430000	1
ENSR00000251550	-0.0159499	ENSG00000162374	-0.0865637	5200000	1
ENSR00000005804	-0.0454617	ENSG00000162374	-0.0865637	5200000	1
ENSR00000002320	0.187497	ENSG00000162374	-0.0865637	31870000	1
ENSR00000004615	-0.207129	ENSG00000162374	-0.0865637	15340000	1
ENSR00000005241	0.184794	ENSG00000162374	-0.0865637	9500000	1
ENSR00000000822	0.752606	ENSG00000123080	-0.057094	43260000	1
ENSR00000005023	-0.0532671	ENSG00000123080	-0.057094	11800000	1
ENSR00000000638	0.180726	ENSG00000123080	-0.057094	44680000	1
ENSR00000000639	0.0833345	ENSG00000123080	-0.057094	44680000	1
ENSR00000005241	0.184794	ENSG00000085832	0.105405	10660000	1
ENSR00000005023	-0.0532671	ENSG00000085832	0.105405	12250000	1
ENSR00000000638	0.180726	ENSG00000085832	0.105405	45140000	1
ENSR00000000639	0.0833345	ENSG00000085832	0.105405	45140000	1
ENSR00000000637	0.137961	ENSG00000085832	0.105405	45160000	1
ENSR00000005001	-0.167099	ENSG00000085832	0.105405	12390000	1
ENSR00000250771	-0.151429	ENSG00000085832	0.105405	27000000	1
ENSR00000005804	-0.0454617	ENSG00000078618	0.0537546	6950000	1
ENSR00000002320	0.187497	ENSG00000078618	0.0537546	33600000	1
ENSR00000251097	0.00373999	ENSG00000078618	0.0537546	18920000	1
ENSR00000004491	0.0375739	ENSG00000078618	0.0537546	18520000	1
ENSR00000005001	-0.167099	ENSG00000078618	0.0537546	12750000	1
ENSR00000005023	-0.0532671	ENSG00000078618	0.0537546	12640000	1
ENSR00000249824	-0.218756	ENSG00000078618	0.0537546	49890000	1
ENSR00000004422	0.0030076	ENSG00000078618	0.0537546	18960000	1
ENSR00000005241	0.184794	ENSG00000078618	0.0537546	11130000	2
ENSR00000000639	0.0833345	ENSG00000078618	0.0537546	45540000	1
ENSR00000000638	0.180726	ENSG00000078618	0.0537546	45540000	1
ENSR00000251550	-0.0159499	ENSG00000078618	0.0537546	7010000	1
ENSR00000251106	-0.138128	ENSG00000078618	0.0537546	18740000	1
ENSR00000000637	0.137961	ENSG00000078618	0.0537546	45580000	1
ENSR00000005241	0.184794	ENSG00000154222	0.0352499	11640000	1
ENSR00000004491	0.0375739	ENSG00000154222	0.0352499	19060000	1
ENSR00000250771	-0.151429	ENSG00000154222	0.0352499	27860000	1
ENSR00000251097	0.00373999	ENSG00000154222	0.0352499	19490000	1
ENSR00000004422	0.0030076	ENSG00000154222	0.0352499	19490000	1
ENSR00000251097	0.00373999	ENSG00000134744	0.0914879	19530000	1
ENSR00000004422	0.0030076	ENSG00000134744	0.0914879	19530000	1
ENSR00000250771	-0.151429	ENSG00000134744	0.0914879	27910000	1
ENSR00000000637	0.137961	ENSG00000134744	0.0914879	46140000	1
ENSR00000005964	1.10366	ENSG00000134744	0.0914879	6040000	1
ENSR00000005963	1.22773	ENSG00000134744	0.0914879	6040000	1
ENSR00000000822	0.752606	ENSG00000134744	0.0914879	44790000	1
ENSR00000005023	-0.0532671	ENSG00000134744	0.0914879	13330000	2
ENSR00000251106	-0.138128	ENSG00000134744	0.0914879	19420000	1
ENSR00000251106	-0.138128	ENSG00000162377	0.0234671	19580000	1
ENSR00000251106	-0.138128	ENSG00000162378	-0.10635	19610000	1
ENSR00000251097	0.00373999	ENSG00000162378	-0.10635	19850000	1
ENSR00000004422	0.0030076	ENSG00000162378	-0.10635	19850000	1
ENSR00000004615	-0.207129	ENSG00000162378	-0.10635	17900000	1
ENSR00000005023	-0.0532671	ENSG00000162378	-0.10635	13570000	1
ENSR00000005241	0.184794	ENSG00000162378	-0.10635	12050000	1
ENSR00000249824	-0.218756	ENSG00000162378	-0.10635	50830000	1
ENSR00000000822	0.752606	ENSG00000162378	-0.10635	45080000	1
ENSR00000251106	-0.138128	ENSG00000121310	-0.286322	19800000	1
ENSR00000005023	-0.0532671	ENSG00000121310	-0.286322	13740000	1
ENSR00000000637	0.137961	ENSG00000116171	-0.113694	46640000	1
ENSR00000000637	0.137961	ENSG00000121310	-0.286322	46640000	1
ENSR00000004491	0.0375739	ENSG00000116171	-0.113694	19650000	1
ENSR00000004478	0.0481267	ENSG00000116171	-0.113694	19790000	1
ENSR00000002149	0.00491144	ENSG00000116171	-0.113694	36050000	1
ENSR00000000822	0.752606	ENSG00000116171	-0.113694	45280000	1
ENSR00000250832	-1.38305	ENSG00000116171	-0.113694	27390000	1
ENSR00000005023	-0.0532671	ENSG00000116171	-0.113694	13820000	1
ENSR00000251550	-0.0159499	ENSG00000116171	-0.113694	8210000	1
ENSR00000005804	-0.0454617	ENSG00000116171	-0.113694	8210000	1
ENSR00000004422	0.0030076	ENSG00000116171	-0.113694	20180000	1
ENSR00000251097	0.00373999	ENSG00000116171	-0.113694	20180000	1
ENSR00000005241	0.184794	ENSG00000116171	-0.113694	12350000	1
ENSR00000250771	-0.151429	ENSG00000116171	-0.113694	28560000	1
ENSR00000000639	0.0833345	ENSG00000174348	0.08698	46780000	1
ENSR00000000638	0.180726	ENSG00000174348	0.08698	46780000	1
ENSR00000005023	-0.0532671	ENSG00000162383	0.494524	13910000	1
ENSR00000005023	-0.0532671	ENSG00000174348	0.08698	13910000	1
ENSR00000000637	0.137961	ENSG00000162383	0.494524	46800000	1
ENSR00000000637	0.137961	ENSG00000174348	0.08698	46800000	1
ENSR00000000822	0.752606	ENSG00000162383	0.494524	45400000	1
ENSR00000005241	0.184794	ENSG00000162383	0.494524	12400000	1
ENSR00000251106	-0.138128	ENSG00000162383	0.494524	20000000	1
ENSR00000251106	-0.138128	ENSG00000235563	0.00712656	20000000	1
ENSR00000250771	-0.151429	ENSG00000235563	0.00712656	28620000	1
ENSR00000251550	-0.0159499	ENSG00000162383	0.494524	8280000	1
ENSR00000005804	-0.0454617	ENSG00000162383	0.494524	8280000	1
ENSR00000005804	-0.0454617	ENSG00000235563	0.00712656	8280000	1
ENSR00000251550	-0.0159499	ENSG00000235563	0.00712656	8280000	1
ENSR00000250771	-0.151429	ENSG00000162383	0.494524	28630000	1
ENSR00000002320	0.187497	ENSG00000162383	0.494524	34940000	1
ENSR00000005023	-0.0532671	ENSG00000162384	-0.227649	14040000	1
ENSR00000003330	-0.0513928	ENSG00000162384	-0.227649	27970000	1
ENSR00000003330	-0.0513928	ENSG00000259818	-0.0435387	27970000	1
ENSR00000249824	-0.218756	ENSG00000226754	0.0518534	51300000	1
ENSR00000251550	-0.0159499	ENSG00000157193	-0.0038748	8410000	1
ENSR00000005804	-0.0454617	ENSG00000157193	-0.0038748	8410000	1
ENSR00000251550	-0.0159499	ENSG00000226754	0.0518534	8410000	1
ENSR00000005804	-0.0454617	ENSG00000226754	0.0518534	8410000	1
ENSR00000000639	0.0833345	ENSG00000157193	-0.0038748	46960000	1
ENSR00000000637	0.137961	ENSG00000157193	-0.0038748	46970000	1
ENSR00000251106	-0.138128	ENSG00000157193	-0.0038748	20170000	1
ENSR00000000638	0.180726	ENSG00000157193	-0.0038748	47000000	1
ENSR00000005023	-0.0532671	ENSG00000157193	-0.0038748	14120000	1
ENSR00000250771	-0.151429	ENSG00000157193	-0.0038748	28800000	1
ENSR00000005241	0.184794	ENSG00000157193	-0.0038748	12600000	1
ENSR00000003330	-0.0513928	ENSG00000174332	-0.161289	28260000	1
ENSR00000250832	-1.38305	ENSG00000174332	-0.161289	27910000	1
ENSR00000000637	0.137961	ENSG00000174332	-0.161289	47240000	1
ENSR00000002320	0.187497	ENSG00000174332	-0.161289	35340000	1
ENSR00000251097	0.00373999	ENSG00000174332	-0.161289	20670000	1
ENSR00000004422	0.0030076	ENSG00000174332	-0.161289	20670000	1
ENSR00000005804	-0.0454617	ENSG00000174332	-0.161289	8730000	2
ENSR00000251550	-0.0159499	ENSG00000174332	-0.161289	8730000	2
ENSR00000250771	-0.151429	ENSG00000174332	-0.161289	29070000	1
ENSR00000000638	0.180726	ENSG00000174332	-0.161289	47270000	1
ENSR00000000639	0.0833345	ENSG00000174332	-0.161289	47270000	1
ENSR00000249824	-0.218756	ENSG00000174332	-0.161289	51630000	1
ENSR00000002149	0.00491144	ENSG00000174332	-0.161289	36650000	1
ENSR00000004615	-0.207129	ENSG00000174332	-0.161289	18730000	1
ENSR00000251106	-0.138128	ENSG00000174332	-0.161289	20480000	1
ENSR00000000822	0.752606	ENSG00000174332	-0.161289	45900000	1
ENSR00000005023	-0.0532671	ENSG00000174332	-0.161289	14540000	1
ENSR00000005001	-0.167099	ENSG00000174332	-0.161289	14660000	1
ENSR00000005241	0.184794	ENSG00000174332	-0.161289	13030000	1
ENSR00000005241	0.184794	ENSG00000116221	0.0928281	13500000	2
ENSR00000251106	-0.138128	ENSG00000116221	0.0928281	21090000	1
ENSG00000235563	0.00712656	ENSR00000006646	0.0278565	1270000	2
ENSG00000162383	0.494524	ENSR00000006646	0.0278565	1270000	2
ENSG00000066136	-0.154673	ENSR00000006646	0.0278565	13620000	1
ENSG00000163866	0.0479452	ENSR00000006646	0.0278565	19670000	1
ENSG00000131697	-0.108824	ENSR00000006646	0.0278565	48400000	1
ENSG00000116171	-0.113694	ENSR00000006646	0.0278565	1330000	3
ENSG00000204138	-0.265747	ENSR00000006646	0.0278565	26020000	1
ENSG00000158161	0.513089	ENSR00000006646	0.0278565	26360000	1
ENSG00000175707	-0.0130577	ENSR00000006646	0.0278565	27420000	1
ENSG00000075151	0.0836872	ENSR00000006646	0.0278565	33440000	1
ENSG00000116885	0.244306	ENSR00000006646	0.0278565	17960000	1
ENSG00000162430	0.0653856	ENSR00000006646	0.0278565	28580000	2
ENSG00000085999	-0.0982309	ENSR00000006646	0.0278565	8120000	1
ENSG00000121904	-0.0408036	ENSR00000006646	0.0278565	20820000	1
ENSG00000198520	0.00472239	ENSR00000006646	0.0278565	9710000	1
ENSG00000142961	0.307466	ENSR00000006646	0.0278565	7780000	1
ENSG00000079277	0.13779	ENSR00000006646	0.0278565	7780000	1
ENSG00000142661	0.332759	ENSR00000006646	0.0278565	30320000	2
ENSG00000162374	-0.0865637	ENSR00000006646	0.0278565	4320000	2
ENSG00000162384	-0.227649	ENSR00000006646	0.0278565	1170000	1
ENSG00000085998	0.0175882	ENSR00000006646	0.0278565	8200000	1
ENSG00000187815	-0.0223252	ENSR00000006646	0.0278565	13890000	1
ENSG00000238287	-0.0055444	ENSR00000006646	0.0278565	13890000	1
ENSG00000134744	0.0914879	ENSR00000006646	0.0278565	1930000	2
ENSG00000116198	-0.011397	ENSR00000006646	0.0278565	50530000	1
ENSG00000169598	-0.243534	ENSR00000006646	0.0278565	50530000	1
ENSG00000198793	-0.0636544	ENSR00000006646	0.0278565	43230000	1
ENSG00000226754	0.0518534	ENSR00000006646	0.0278565	1150000	1
ENSG00000132906	0.131561	ENSR00000006646	0.0278565	38890000	1
ENSG00000162378	-0.10635	ENSR00000006646	0.0278565	1600000	1
ENSR00000006646	0.0278565	ENSR00000006646	0.0278565	0	364
ENSG00000280670	0.516874	ENSR00000006646	0.0278565	8890000	1
ENSG00000069424	-0.0126509	ENSR00000006646	0.0278565	48330000	1
ENSG00000158747	0.0608636	ENSR00000006646	0.0278565	34760000	1
ENSG00000060656	0.390062	ENSR00000006646	0.0278565	25140000	1
ENSG00000184007	0.00753197	ENSR00000006646	0.0278565	22450000	1
ENSG00000236266	-0.168528	ENSR00000006646	0.0278565	46570000	1
ENSG00000177868	0.365401	ENSR00000006646	0.0278565	11570000	1
ENSG00000274386	0.173217	ENSR00000006646	0.0278565	11570000	1
ENSG00000164010	-0.20452	ENSR00000006646	0.0278565	11570000	1
ENSR00000004491	0.0375739	ENSR00000006646	0.0278565	21100000	1
ENSG00000127124	0.300883	ENSR00000006646	0.0278565	12630000	1
ENSG00000157933	-0.103073	ENSR00000006646	0.0278565	52080000	2
ENSG00000157193	-0.0038748	ENSR00000006646	0.0278565	1140000	2
ENSG00000171735	-0.0456187	ENSR00000006646	0.0278565	46620000	1
ENSG00000142615	0.0239598	ENSR00000006646	0.0278565	38920000	2
ENSG00000088280	0.0436334	ENSR00000006646	0.0278565	30960000	1
ENSG00000204219	-0.0056586	ENSR00000006646	0.0278565	30960000	1
ENSG00000008130	-0.0178022	ENSR00000006646	0.0278565	52610000	1
ENSG00000037637	-0.288366	ENSR00000006646	0.0278565	38090000	1
ENSG00000215912	0.0671834	ENSR00000006646	0.0278565	51730000	1
ENSG00000134697	-0.201962	ENSR00000006646	0.0278565	16820000	2
ENSG00000163879	-0.0704538	ENSR00000006646	0.0278565	16820000	2
ENSG00000117640	0.154771	ENSR00000006646	0.0278565	28550000	1
ENSG00000227533	0.291456	ENSR00000006646	0.0278565	11400000	1
ENSG00000074964	-0.0039781	ENSR00000006646	0.0278565	36790000	1
ENSG00000171680	0.0736188	ENSR00000006646	0.0278565	47890000	1
ENSG00000085832	0.105405	ENSR00000006646	0.0278565	2950000	1
ENSG00000159023	-0.116295	ENSR00000006646	0.0278565	25320000	1
ENSR00000251106	-0.138128	ENSR00000006646	0.0278565	21270000	1
ENSG00000142920	0.00160596	ENSR00000006646	0.0278565	21270000	1
ENSG00000121310	-0.286322	ENSR00000006646	0.0278565	1470000	2
ENSG00000171603	0.0361605	ENSR00000006646	0.0278565	44580000	1
ENSG00000237938	0.103421	ENSR00000006646	0.0278565	38660000	1
ENSG00000116786	0.104646	ENSR00000006646	0.0278565	38660000	1
ENSG00000198198	-0.023872	ENSR00000006646	0.0278565	10960000	1
ENSG00000127472	0.12144	ENSR00000006646	0.0278565	34340000	1
ENSG00000142632	0.415083	ENSR00000006646	0.0278565	38170000	1
ENSG00000158006	0.0053873	ENSR00000006646	0.0278565	28410000	1
ENSG00000272145	0.110356	ENSR00000006646	0.0278565	13690000	1
ENSG00000204084	0.319388	ENSR00000006646	0.0278565	16490000	1
ENSG00000117682	-0.0211269	ENSR00000006646	0.0278565	27950000	1
ENSG00000078618	0.0537546	ENSR00000006646	0.0278565	2560000	1
ENSG00000171357	-0.047959	ENSR00000006646	0.0278565	8170000	1
ENSG00000171621	0.0487881	ENSR00000006646	0.0278565	45020000	1
ENSG00000066185	-0.165958	ENSR00000006646	0.0278565	11940000	1
ENSG00000160049	0.0107816	ENSR00000006646	0.0278565	43930000	1
ENSG00000187144	-0.112711	ENSR00000006646	0.0278565	38000000	1
ENSG00000173660	-0.0661442	ENSR00000006646	0.0278565	8080000	1
ENSG00000130695	0.00342936	ENSR00000006646	0.0278565	28150000	1
ENSG00000171824	0.0579741	ENSR00000006646	0.0278565	43310000	1
ENSG00000186409	-0.221998	ENSR00000006646	0.0278565	11880000	1
ENSG00000174332	-0.161289	ENSR00000006646	0.0278565	880000	1
ENSG00000233621	-0.114007	ENSR00000006646	0.0278565	16940000	1
ENSG00000235358	-0.16959	ENSR00000006646	0.0278565	13130000	1
ENSG00000049247	0.140336	ENSR00000006646	0.0278565	46540000	1
ENSG00000117481	0.064934	ENSR00000006646	0.0278565	8020000	1
ENSG00000188672	-0.0764192	ENSR00000006646	0.0278565	28950000	1
ENSG00000204178	0.277274	ENSR00000006646	0.0278565	28950000	1
ENSG00000130766	-0.0261852	ENSR00000006646	0.0278565	26110000	1
ENSG00000162591	0.0932872	ENSR00000006646	0.0278565	50850000	1
ENSG00000174348	0.08698	ENSR00000006646	0.0278565	1310000	1
ENSG00000142798	-0.076707	ENSR00000006646	0.0278565	32450000	1
ENSG00000175147	0.153014	ENSR00000006646	0.0278565	39260000	1
ENSG00000116221	0.0928281	ENSR00000006646	0.0278565	200000	12
ENSR00000004422	0.0030076	ENSG00000162391	-0.0210991	21740000	1
ENSR00000251097	0.00373999	ENSG00000162391	-0.0210991	21740000	1
ENSR00000000638	0.180726	ENSG00000162391	-0.0210991	48320000	1
ENSR00000000639	0.0833345	ENSG00000162391	-0.0210991	48320000	1
ENSR00000006646	0.0278565	ENSG00000162391	-0.0210991	240000	2
ENSR00000250771	-0.151429	ENSG00000162391	-0.0210991	30130000	1
ENSR00000005241	0.184794	ENSG00000243725	-0.0109572	14020000	1
ENSR00000004615	-0.207129	ENSG00000243725	-0.0109572	19880000	1
ENSR00000006646	0.0278565	ENSG00000243725	-0.0109572	350000	6
ENSR00000000822	0.752606	ENSG00000243725	-0.0109572	47030000	1
ENSR00000251550	-0.0159499	ENSG00000243725	-0.0109572	9910000	1
ENSR00000005804	-0.0454617	ENSG00000243725	-0.0109572	9910000	1
ENSR00000000639	0.0833345	ENSG00000243725	-0.0109572	48450000	1
ENSR00000000638	0.180726	ENSG00000243725	-0.0109572	48450000	1
ENSG00000078618	0.0537546	ENSR00000006698	-0.297208	3000000	3
ENSG00000162591	0.0932872	ENSR00000006698	-0.297208	51290000	1
ENSG00000188672	-0.0764192	ENSR00000006698	-0.297208	29430000	1
ENSG00000186409	-0.221998	ENSR00000006698	-0.297208	12290000	1
ENSG00000117748	0.13104	ENSR00000006698	-0.297208	26950000	1
ENSG00000198830	-0.261964	ENSR00000006698	-0.297208	28380000	1
ENSG00000117682	-0.0211269	ENSR00000006698	-0.297208	28380000	1
ENSG00000204060	0.0491129	ENSR00000006698	-0.297208	13470000	2
ENSG00000085832	0.105405	ENSR00000006698	-0.297208	3360000	2
ENSG00000162377	0.0234671	ENSR00000006698	-0.297208	2170000	1
ENSG00000235563	0.00712656	ENSR00000006698	-0.297208	1740000	1
ENSG00000130768	0.139368	ENSR00000006698	-0.297208	26900000	1
ENSG00000179862	-0.0308921	ENSR00000006698	-0.297208	13990000	1
ENSG00000235358	-0.16959	ENSR00000006698	-0.297208	13570000	1
ENSG00000121310	-0.286322	ENSR00000006698	-0.297208	1930000	1
ENSG00000132879	0.168365	ENSR00000006698	-0.297208	43200000	1
ENSG00000198793	-0.0636544	ENSR00000006698	-0.297208	43590000	2
ENSR00000000638	0.180726	ENSR00000006698	-0.297208	48560000	1
ENSG00000097021	0.0463503	ENSR00000006698	-0.297208	48560000	1
ENSR00000000639	0.0833345	ENSR00000006698	-0.297208	48560000	1
ENSG00000164010	-0.20452	ENSR00000006698	-0.297208	12010000	1
ENSG00000058453	-0.0326443	ENSR00000006698	-0.297208	38070000	1
ENSG00000116353	-0.136364	ENSR00000006698	-0.297208	25650000	1
ENSG00000231050	-0.0636127	ENSR00000006698	-0.297208	52960000	1
ENSG00000215912	0.0671834	ENSR00000006698	-0.297208	52070000	1
ENSG00000171729	-0.136421	ENSR00000006698	-0.297208	39630000	1
ENSG00000272078	-0.002743	ENSR00000006698	-0.297208	44200000	1
ENSG00000116922	-0.0943287	ENSR00000006698	-0.297208	17160000	1
ENSG00000175147	0.153014	ENSR00000006698	-0.297208	39720000	1
ENSG00000142677	0.300332	ENSR00000006698	-0.297208	30720000	1
ENSG00000162365	-0.0356697	ENSR00000006698	-0.297208	7710000	1
ENSG00000117481	0.064934	ENSR00000006698	-0.297208	8510000	3
ENSG00000198520	0.00472239	ENSR00000006698	-0.297208	10180000	2
ENSG00000162378	-0.10635	ENSR00000006698	-0.297208	2110000	1
ENSG00000127463	-0.0415806	ENSR00000006698	-0.297208	35610000	1
ENSG00000066185	-0.165958	ENSR00000006698	-0.297208	12410000	1
ENSG00000088280	0.0436334	ENSR00000006698	-0.297208	31430000	1
ENSG00000204219	-0.0056586	ENSR00000006698	-0.297208	31430000	1
ENSG00000238142	-0.0673388	ENSR00000006698	-0.297208	37970000	1
ENSG00000228549	-0.110699	ENSR00000006698	-0.297208	37970000	1
ENSG00000174348	0.08698	ENSR00000006698	-0.297208	1770000	2
ENSG00000162383	0.494524	ENSR00000006698	-0.297208	1770000	2
ENSG00000227533	0.291456	ENSR00000006698	-0.297208	11880000	2
ENSG00000183317	0.031677	ENSR00000006698	-0.297208	17120000	1
ENSG00000177674	-0.0809534	ENSR00000006698	-0.297208	43120000	2
ENSG00000187730	-0.0228745	ENSR00000006698	-0.297208	52820000	2
ENSG00000163875	0.134025	ENSR00000006698	-0.297208	17350000	1
ENSG00000142661	0.332759	ENSR00000006698	-0.297208	30770000	1
ENSG00000162585	-0.113548	ENSR00000006698	-0.297208	52660000	1
ENSR00000006646	0.0278565	ENSR00000006698	-0.297208	470000	8
ENSG00000043514	0.072663	ENSR00000006698	-0.297208	14980000	1
ENSG00000226754	0.0518534	ENSR00000006698	-0.297208	1620000	1
ENSG00000127124	0.300883	ENSR00000006698	-0.297208	12940000	1
ENSG00000219481	-0.0068353	ENSR00000006698	-0.297208	38240000	1
ENSG00000117154	0.19865	ENSR00000006698	-0.297208	36580000	1
ENSG00000158747	0.0608636	ENSR00000006698	-0.297208	35200000	1
ENSG00000162391	-0.0210991	ENSR00000006698	-0.297208	240000	9
ENSG00000197312	0.156881	ENSR00000006698	-0.297208	39240000	1
ENSG00000158161	0.513089	ENSR00000006698	-0.297208	26830000	1
ENSG00000237491	-0.0301327	ENSR00000006698	-0.297208	54040000	1
ENSG00000169598	-0.243534	ENSR00000006698	-0.297208	50990000	1
ENSG00000069424	-0.0126509	ENSR00000006698	-0.297208	48790000	1
ENSG00000060656	0.390062	ENSR00000006698	-0.297208	25580000	1
ENSG00000117448	0.273053	ENSR00000006698	-0.297208	9280000	1
ENSG00000127481	0.125584	ENSR00000006698	-0.297208	35710000	1
ENSG00000085999	-0.0982309	ENSR00000006698	-0.297208	8580000	1
ENSG00000084652	0.0466379	ENSR00000006698	-0.297208	22680000	1
ENSG00000162373	0.0256989	ENSR00000006698	-0.297208	6110000	1
ENSG00000159363	-0.15132	ENSR00000006698	-0.297208	37840000	1
ENSR00000006698	-0.297208	ENSR00000006698	-0.297208	0	480
ENSG00000171735	-0.0456187	ENSR00000006698	-0.297208	47860000	1
ENSG00000154222	0.0352499	ENSR00000006698	-0.297208	2490000	2
ENSG00000243725	-0.0109572	ENSR00000006698	-0.297208	110000	4
ENSG00000157193	-0.0038748	ENSR00000006698	-0.297208	1530000	2
ENSG00000084072	-0.0058107	ENSR00000006698	-0.297208	15160000	2
ENSG00000116983	0.0605632	ENSR00000006698	-0.297208	15160000	2
ENSG00000159023	-0.116295	ENSR00000006698	-0.297208	25830000	1
ENSG00000204138	-0.265747	ENSR00000006698	-0.297208	26460000	1
ENSG00000171608	0.0790758	ENSR00000006698	-0.297208	45150000	1
ENSG00000123080	-0.057094	ENSR00000006698	-0.297208	3890000	1
ENSG00000171790	-0.0854181	ENSR00000006698	-0.297208	13840000	1
ENSG00000171793	0.0698833	ENSR00000006698	-0.297208	13840000	1
ENSG00000228452	0.179595	ENSR00000006698	-0.297208	12080000	1
ENSG00000164008	-0.236822	ENSR00000006698	-0.297208	12080000	1
ENSG00000116151	-0.050372	ENSR00000006698	-0.297208	52460000	1
ENSG00000131697	-0.108824	ENSR00000006698	-0.297208	48970000	1
ENSG00000238290	0.148558	ENSR00000006698	-0.297208	46820000	1
ENSG00000204178	0.277274	ENSR00000006698	-0.297208	29380000	1
ENSG00000037637	-0.288366	ENSR00000006698	-0.297208	38540000	1
ENSG00000184389	0.192787	ENSR00000006698	-0.297208	21530000	1
ENSG00000142794	0.503377	ENSR00000006698	-0.297208	33400000	1
ENSG00000075151	0.0836872	ENSR00000006698	-0.297208	33970000	1
ENSG00000066136	-0.154673	ENSR00000006698	-0.297208	14080000	1
ENSG00000130766	-0.0261852	ENSR00000006698	-0.297208	26600000	1
ENSG00000159423	0.0164752	ENSR00000006698	-0.297208	35950000	1
ENSG00000158062	-0.0625894	ENSR00000006698	-0.297208	28540000	1
ENSG00000085998	0.0175882	ENSR00000006698	-0.297208	8660000	1
ENSG00000117013	0.0238759	ENSR00000006698	-0.297208	14040000	1
ENSG00000142583	-0.0826125	ENSR00000006698	-0.297208	45810000	1
ENSG00000174332	-0.161289	ENSR00000006698	-0.297208	1210000	2
ENSG00000116221	0.0928281	ENSR00000006698	-0.297208	650000	10
ENSG00000134744	0.0914879	ENSR00000006698	-0.297208	2370000	2
ENSG00000121904	-0.0408036	ENSR00000006698	-0.297208	20900000	1
ENSG00000162374	-0.0865637	ENSR00000006698	-0.297208	4670000	1
ENSG00000074964	-0.0039781	ENSR00000006698	-0.297208	37320000	2
ENSG00000116171	-0.113694	ENSR00000006698	-0.297208	1820000	1
ENSG00000132122	0.189022	ENSR00000006698	-0.297208	6480000	2
ENSG00000238287	-0.0055444	ENSR00000006698	-0.297208	14350000	1
ENSG00000158161	0.513089	ENSR00000006699	-0.206198	26810000	1
ENSG00000127124	0.300883	ENSR00000006699	-0.206198	13130000	1
ENSG00000158747	0.0608636	ENSR00000006699	-0.206198	35230000	1
ENSG00000116329	0.0837341	ENSR00000006699	-0.206198	26000000	1
ENSG00000116171	-0.113694	ENSR00000006699	-0.206198	1900000	1
ENSG00000154222	0.0352499	ENSR00000006699	-0.206198	2500000	1
ENSG00000162378	-0.10635	ENSR00000006699	-0.206198	2140000	2
ENSR00000006698	-0.297208	ENSR00000006699	-0.206198	10000	18
ENSG00000043514	0.072663	ENSR00000006699	-0.206198	15020000	1
ENSG00000085832	0.105405	ENSR00000006699	-0.206198	3360000	2
ENSG00000174332	-0.161289	ENSR00000006699	-0.206198	1280000	1
ENSG00000121310	-0.286322	ENSR00000006699	-0.206198	1970000	1
ENSG00000121904	-0.0408036	ENSR00000006699	-0.206198	20740000	1
ENSG00000075151	0.0836872	ENSR00000006699	-0.206198	33850000	1
ENSG00000116353	-0.136364	ENSR00000006699	-0.206198	25660000	1
ENSR00000006646	0.0278565	ENSR00000006699	-0.206198	480000	3
ENSG00000162490	0.0468266	ENSR00000006699	-0.206198	43150000	1
ENSG00000142632	0.415083	ENSR00000006699	-0.206198	38660000	1
ENSG00000162391	-0.0210991	ENSR00000006699	-0.206198	240000	1
ENSG00000171735	-0.0456187	ENSR00000006699	-0.206198	47190000	1
ENSG00000117305	0.12609	ENSR00000006699	-0.206198	31050000	1
ENSR00000006699	-0.206198	ENSR00000006699	-0.206198	0	201
ENSG00000171793	0.0698833	ENSR00000006699	-0.206198	13870000	1
ENSG00000162585	-0.113548	ENSR00000006699	-0.206198	52670000	1
ENSG00000233621	-0.114007	ENSR00000006699	-0.206198	17490000	1
ENSG00000157193	-0.0038748	ENSR00000006699	-0.206198	1570000	1
ENSG00000066136	-0.154673	ENSR00000006699	-0.206198	14090000	1
ENSG00000219481	-0.0068353	ENSR00000006699	-0.206198	38250000	1
ENSG00000226754	0.0518534	ENSR00000006699	-0.206198	1630000	1
ENSG00000078618	0.0537546	ENSR00000006699	-0.206198	3000000	1
ENSG00000159023	-0.116295	ENSR00000006699	-0.206198	25900000	1
ENSG00000157933	-0.103073	ENSR00000006699	-0.206198	52590000	1
ENSG00000127481	0.125584	ENSR00000006699	-0.206198	35780000	1
ENSG00000162383	0.494524	ENSR00000006699	-0.206198	1760000	1
ENSG00000243725	-0.0109572	ENSR00000006699	-0.206198	130000	3
ENSG00000117410	0.0973941	ENSR00000006699	-0.206198	10890000	1
ENSG00000037637	-0.288366	ENSR00000006699	-0.206198	38620000	2
ENSG00000235098	-0.0851959	ENSR00000006699	-0.206198	53450000	1
ENSG00000182866	0.0268774	ENSR00000006699	-0.206198	22610000	1
ENSG00000235358	-0.16959	ENSR00000006699	-0.206198	13590000	1
ENSG00000116221	0.0928281	ENSR00000006699	-0.206198	670000	2
ENSR00000004491	0.0375739	ENSG00000143001	0.0486114	21700000	1
ENSR00000006698	-0.297208	ENSG00000143001	0.0486114	130000	5
ENSR00000006646	0.0278565	ENSG00000143001	0.0486114	600000	4
ENSR00000006699	-0.206198	ENSG00000143001	0.0486114	130000	4
ENSR00000006699	-0.206198	ENSG00000162399	0.155232	130000	4
ENSR00000006646	0.0278565	ENSG00000162399	0.155232	620000	1
ENSR00000003330	-0.0513928	ENSG00000162399	0.155232	29750000	1
ENSR00000006698	-0.297208	ENSG00000162399	0.155232	160000	10
ENSR00000006646	0.0278565	ENSG00000169174	-0.151517	650000	1
ENSR00000251550	-0.0159499	ENSG00000169174	-0.151517	10210000	1
ENSR00000005804	-0.0454617	ENSG00000169174	-0.151517	10210000	1
ENSR00000000822	0.752606	ENSG00000169174	-0.151517	47340000	1
ENSR00000006699	-0.206198	ENSG00000169174	-0.151517	200000	3
ENSR00000006698	-0.297208	ENSG00000169174	-0.151517	210000	5
ENSR00000000637	0.137961	ENSG00000162402	-0.103261	48800000	1
ENSR00000251550	-0.0159499	ENSG00000162402	-0.103261	10260000	1
ENSR00000006699	-0.206198	ENSG00000162402	-0.103261	280000	4
ENSR00000005241	0.184794	ENSG00000162402	-0.103261	14440000	1
ENSR00000005001	-0.167099	ENSG00000162402	-0.103261	16100000	1
ENSR00000004491	0.0375739	ENSG00000162402	-0.103261	21890000	1
ENSR00000005964	1.10366	ENSG00000162402	-0.103261	8770000	1
ENSR00000005963	1.22773	ENSG00000162402	-0.103261	8770000	1
ENSR00000006698	-0.297208	ENSG00000162402	-0.103261	340000	1
ENSR00000006646	0.0278565	ENSG00000162402	-0.103261	820000	4
ENSR00000005804	-0.0454617	ENSG00000162402	-0.103261	10380000	1
ENSR00000005023	-0.0532671	ENSG00000162402	-0.103261	16040000	1
ENSR00000005241	0.184794	ENSG00000162407	0.0679906	15790000	1
ENSR00000251106	-0.138128	ENSG00000162407	0.0679906	23380000	1
ENSR00000000822	0.752606	ENSG00000162407	0.0679906	48810000	1
ENSR00000006646	0.0278565	ENSG00000162407	0.0679906	2160000	1
ENSR00000000637	0.137961	ENSG00000162407	0.0679906	50290000	2
ENSR00000006699	-0.206198	ENSG00000162407	0.0679906	1740000	1
ENSR00000005023	-0.0532671	ENSG00000162407	0.0679906	17440000	1
ENSR00000006698	-0.297208	ENSG00000162407	0.0679906	1780000	1
ENSR00000004491	0.0375739	ENSG00000162407	0.0679906	23360000	1
ENSR00000006646	0.0278565	ENSG00000187889	0.182017	2330000	1
ENSR00000006699	-0.206198	ENSG00000187889	0.182017	1850000	2
ENSR00000004491	0.0375739	ENSG00000187889	0.182017	23440000	1
ENSR00000000637	0.137961	ENSG00000187889	0.182017	50460000	1
ENSR00000006698	-0.297208	ENSG00000187889	0.182017	1900000	1
ENSR00000251106	-0.138128	ENSG00000187889	0.182017	23660000	1
ENSR00000005023	-0.0532671	ENSG00000187889	0.182017	17620000	1
ENSR00000251106	-0.138128	ENSG00000173406	0.147631	23920000	1
ENSR00000006699	-0.206198	ENSG00000173406	0.147631	2240000	1
ENSR00000002320	0.187497	ENSG00000173406	0.147631	38930000	1
ENSR00000003330	-0.0513928	ENSG00000173406	0.147631	31900000	1
ENSR00000005001	-0.167099	ENSG00000173406	0.147631	18150000	1
ENSR00000006698	-0.297208	ENSG00000227935	0.341744	2530000	2
ENSR00000000822	0.752606	ENSG00000227935	0.341744	49680000	1
ENSR00000006646	0.0278565	ENSG00000227935	0.341744	3000000	1
ENSR00000005964	1.10366	ENSG00000173406	0.147631	11150000	1
ENSR00000249824	-0.218756	ENSG00000173406	0.147631	55670000	1
ENSR00000005023	-0.0532671	ENSG00000173406	0.147631	18440000	1
ENSR00000000639	0.0833345	ENSG00000173406	0.147631	51380000	1
ENSR00000250771	-0.151429	ENSG00000173406	0.147631	33340000	1
ENSR00000004478	0.0481267	ENSG00000173406	0.147631	24680000	1
ENSR00000006698	-0.297208	ENSG00000173406	0.147631	3050000	1
ENSR00000000637	0.137961	ENSG00000173406	0.147631	51670000	1
ENSR00000006646	0.0278565	ENSG00000173406	0.147631	3590000	2
ENSR00000004615	-0.207129	ENSG00000173406	0.147631	23140000	2
ENSR00000251550	-0.0159499	ENSG00000173406	0.147631	13170000	1
ENSR00000005804	-0.0454617	ENSG00000173406	0.147631	13340000	1
ENSR00000000822	0.752606	ENSG00000173406	0.147631	50520000	1
ENSR00000000638	0.180726	ENSG00000173406	0.147631	52010000	1
ENSR00000002140	-0.0803971	ENSG00000173406	0.147631	41460000	1
ENSR00000004491	0.0375739	ENSG00000173406	0.147631	25110000	1
ENSR00000250832	-1.38305	ENSG00000173406	0.147631	32800000	1
ENSR00000006646	0.0278565	ENSG00000162600	0.097834	4030000	1
ENSR00000004615	-0.207129	ENSG00000162600	0.097834	23570000	1
ENSR00000006699	-0.206198	ENSG00000162600	0.097834	3570000	1
ENSR00000005241	0.184794	ENSG00000162600	0.097834	17740000	1
ENSR00000005241	0.184794	ENSG00000173406	0.147631	17740000	1
ENSR00000005023	-0.0532671	ENSG00000162600	0.097834	19280000	1
ENSR00000006698	-0.297208	ENSG00000162600	0.097834	3600000	1
ENSR00000005963	1.22773	ENSG00000162600	0.097834	12060000	1
ENSR00000005964	1.10366	ENSG00000162600	0.097834	12060000	1
ENSR00000005963	1.22773	ENSG00000173406	0.147631	12060000	1
ENSR00000250771	-0.151429	ENSG00000162600	0.097834	34000000	1
ENSR00000002320	0.187497	ENSG00000162600	0.097834	40320000	1
ENSR00000004422	0.0030076	ENSG00000162601	0.125493	25770000	1
ENSR00000251097	0.00373999	ENSG00000162601	0.125493	25770000	1
ENSR00000006699	-0.206198	ENSG00000162601	0.125493	3800000	1
ENSR00000000638	0.180726	ENSG00000162601	0.125493	52380000	1
ENSR00000000639	0.0833345	ENSG00000162601	0.125493	52380000	1
ENSR00000006698	-0.297208	ENSG00000162601	0.125493	3830000	1
ENSR00000006646	0.0278565	ENSG00000162601	0.125493	4300000	2
ENSR00000004615	-0.207129	ENSG00000234807	-0.0700185	23940000	1
ENSR00000249824	-0.218756	ENSG00000234807	-0.0700185	56850000	1
ENSR00000005241	0.184794	ENSG00000234807	-0.0700185	18080000	1
ENSR00000251106	-0.138128	ENSG00000234807	-0.0700185	25670000	1
ENSR00000250832	-1.38305	ENSG00000234807	-0.0700185	33200000	1
ENSR00000005023	-0.0532671	ENSG00000234807	-0.0700185	19650000	1
ENSR00000251550	-0.0159499	ENSG00000234807	-0.0700185	13990000	1
ENSR00000005804	-0.0454617	ENSG00000234807	-0.0700185	13990000	1
ENSR00000006646	0.0278565	ENSG00000234807	-0.0700185	4440000	1
ENSR00000000639	0.0833345	ENSG00000234807	-0.0700185	52540000	1
ENSR00000000638	0.180726	ENSG00000234807	-0.0700185	52540000	1
ENSR00000006698	-0.297208	ENSG00000234807	-0.0700185	3990000	1
ENSR00000004478	0.0481267	ENSG00000234807	-0.0700185	25720000	1
ENSR00000006699	-0.206198	ENSG00000234807	-0.0700185	4020000	1
ENSR00000000822	0.752606	ENSG00000234807	-0.0700185	51190000	1
ENSR00000249824	-0.218756	ENSG00000237352	-0.0773689	57010000	1
ENSR00000005241	0.184794	ENSG00000237352	-0.0773689	18290000	1
ENSR00000005001	-0.167099	ENSG00000237352	-0.0773689	19950000	1
ENSR00000000639	0.0833345	ENSG00000237352	-0.0773689	52770000	2
ENSR00000250771	-0.151429	ENSG00000237352	-0.0773689	34570000	1
ENSR00000002320	0.187497	ENSG00000237352	-0.0773689	40870000	1
ENSR00000251097	0.00373999	ENSG00000237352	-0.0773689	26210000	1
ENSR00000004422	0.0030076	ENSG00000237352	-0.0773689	26210000	1
[truncated: 93,702 more rows]

## Sheet: Figure 5b
motif_id	motif_alt_id	sequence_name	start	stop	strand	score	p-value	q-value	matched_sequence
ZN770_HUMAN.H11MO.0.C		chr17:43577167-43579166	411	432	+	32.5455	1.28e-13	7.02e-09	gggaggctgaggtgggaggatc
ZN768_HUMAN.H11MO.0.C		chr2:73944928-73945127	179	198	-	31.8636	8.02e-13	4.49e-08	GAGGCTCAGAGAGGTTAAGT
ZN136_HUMAN.H11MO.0.C		chr22:42437205-42439604	741	764	+	33.4636	4.75e-12	2.72e-07	tgcagggtatagtattcttggttg
ZN770_HUMAN.H11MO.0.C		chr10:104669713-104670164	429	450	-	29.0909	2.25e-11	6.19e-07	GGGAGGCTGAGGCAGGAGAATT
ZN770_HUMAN.H11MO.0.C		chr15:84882353-84885152	1508	1529	-	28.4848	4.65e-11	8.52e-07	GGGAGGCCGAGGTGGGCGGATC
ZN770_HUMAN.H11MO.0.C		chr15:84882353-84885152	1365	1386	-	28.1818	6.6e-11	9.07e-07	AGGAGGCTGAGGCAGGAGAATG
ZN770_HUMAN.H11MO.0.C		chr17:43571860-43572604	502	523	+	27.697	1.14e-10	1.25e-06	gggaggctgaggtgggtggatt
ZN770_HUMAN.H11MO.0.C		chr22:42437205-42439604	1757	1778	+	27.0606	2.26e-10	2.07e-06	aggaggctaaggtaggaggatc
COT1_HUMAN.H11MO.0.C		chr2:73948528-73949727	698	714	-	22.3939	2.51e-10	1.41e-05	GGGGTCAGGGGTCAGGG
ZN770_HUMAN.H11MO.0.C		chr22:42437205-42439604	174	195	+	26.7424	3.15e-10	2.47e-06	ggggggctgaggcaggagaatc
PAX5_HUMAN.H11MO.0.A		chr15:84882353-84885152	1288	1308	-	24.968	3.25e-10	1.83e-05	CCCTGGGCAACAGAGCGAAAC
ZN770_HUMAN.H11MO.0.C		chr15:84882353-84885152	19	40	+	26.4242	4.35e-10	2.99e-06	aggaggctgaggcaggagattc
VEZF1_HUMAN.H11MO.0.C		chr2:73943328-73944527	306	327	-	24.2587	4.52e-10	2.46e-05	GAGAAGGAAGGAGGGGGAGAGG
COT2_HUMAN.H11MO.1.A		chr2:73948528-73949727	698	714	-	20.9273	4.55e-10	2.56e-05	GGGGTCAGGGGTCAGGG
ZN121_HUMAN.H11MO.0.C		chr10:104669713-104670164	58	77	+	27.1927	4.95e-10	2.81e-05	ctgggcgacagagcaagact
ZN770_HUMAN.H11MO.0.C		chr2:73939928-73942327	1777	1798	-	26.1667	5.62e-10	3.43e-06	AGGAGGCTGAGGCAAGAGAATC
ERR1_HUMAN.H11MO.0.A		chr2:73944928-73945127	158	172	-	20.2857	6.06e-10	3.45e-05	CCCAAGGTCACACAG
PAX5_HUMAN.H11MO.0.A		chr10:104669713-104670164	56	76	+	24.344	7.21e-10	2.03e-05	gcctgggcgacagagcaagac
ZN770_HUMAN.H11MO.0.C		chr2:73939928-73942327	1910	1931	-	25.8485	7.67e-10	4.22e-06	GGGAGGCTGAGGCAGGCAGATC
MAZ_HUMAN.H11MO.0.A		chr2:73943328-73944527	300	321	-	24.2746	9.82e-10	5.23e-05	GAAGGAGGGGGAGAGGGAGGAA
ZN143_HUMAN.H11MO.0.A		chr6:27389980-27391979	924	945	-	25.809	1.19e-09	6.78e-05	AGATTTCTGGGAATTGTAGTTC
THA11_HUMAN.H11MO.0.B		chr6:27389980-27391979	924	945	-	25.3684	2.07e-09	0.000118	AGATTTCTGGGAATTGTAGTTC
ZN121_HUMAN.H11MO.0.C		chr15:84882353-84885152	1287	1306	-	25.211	2.38e-09	6.75e-05	CTGGGCAACAGAGCGAAACT
ZNF76_HUMAN.H11MO.0.C		chr6:27389980-27391979	926	947	-	23.6341	4.15e-09	0.000235	GGAGATTTCTGGGAATTGTAGT
VEZF1_HUMAN.H11MO.0.C		chr2:73943328-73944527	300	321	-	22.3217	4.28e-09	9.99e-05	GAAGGAGGGGGAGAGGGAGGAA
ZN770_HUMAN.H11MO.0.C		chr22:42437205-42439604	41	62	+	23.7879	5.01e-09	2.51e-05	gggaggctgagacaggcagatc
ZN467_HUMAN.H11MO.0.C		chr2:73943328-73944527	299	320	-	23.7959	5.16e-09	0.000255	AAGGAGGGGGAGAGGGAGGAAG
ZN121_HUMAN.H11MO.0.C		chr17:43576594-43576987	28	47	-	23.844	6.43e-09	9.12e-05	CTGGGCAACATAGTGAAGCC
ZN121_HUMAN.H11MO.0.C		chr17:44420664-44421105	400	419	+	23.844	6.43e-09	9.12e-05	ctgggcaacatagtgaagcc
ERR1_HUMAN.H11MO.0.A		chr22:41813805-41814604	30	44	+	19.4429	6.88e-09	0.000196	gccaaggtcacacag
VEZF1_HUMAN.H11MO.0.C		chr17:44643167-44644566	1267	1288	+	21.8182	7.35e-09	9.99e-05	ggaggaaggggagagggtgggg
VEZF1_HUMAN.H11MO.0.C		chr17:44425167-44426566	1332	1353	+	21.8182	7.35e-09	9.99e-05	ggaggaaggggagagggtgggg
ZN121_HUMAN.H11MO.0.C		chr2:73939928-73942327	126	145	-	23.1376	1.04e-08	0.000118	CTGGTCAATATAGCAAGACC
FOXD1_HUMAN.H11MO.0.D		chr2:73948528-73949727	459	473	-	18.51	1.08e-08	0.000619	CTTTGTTTACCTAAG
ZN768_HUMAN.H11MO.0.C		chr17:43571860-43572604	379	398	-	23.0606	1.24e-08	0.000346	GAGGCTCAGAGAGGTTTTGG
VEZF1_HUMAN.H11MO.0.C		chr2:73943328-73944527	294	315	-	21.2587	1.31e-08	0.000143	GGGGGAGAGGGAGGAAGAAAAG
ZN121_HUMAN.H11MO.0.C		chr2:73939928-73942327	1376	1395	-	22.7523	1.35e-08	0.000127	CTGGGTAACATAGTGAGATC
ZN770_HUMAN.H11MO.0.C		chr17:43577167-43579166	272	293	+	22.4697	1.5e-08	6.86e-05	gagaagcagaggcaggaggatc
ZN467_HUMAN.H11MO.0.C		chr17:44643167-44644566	1268	1289	+	22.4184	1.6e-08	0.000255	gaggaaggggagagggtggggg
ZN467_HUMAN.H11MO.0.C		chr17:44425167-44426566	1333	1354	+	22.4184	1.6e-08	0.000255	gaggaaggggagagggtggggg
PAX5_HUMAN.H11MO.0.A		chr10:104669713-104670164	337	357	-	21.48	1.61e-08	0.000298	GCTTGGGCGACAGAGTGAGAC
MAZ_HUMAN.H11MO.0.A		chr17:44643167-44644566	1273	1294	+	21.5775	1.64e-08	0.000222	aggggagagggtgggggaagaa
MAZ_HUMAN.H11MO.0.A		chr17:44425167-44426566	1338	1359	+	21.5775	1.64e-08	0.000222	aggggagagggtgggggaagaa
ZBT17_HUMAN.H11MO.0.A		chr2:73943328-73944527	341	359	-	20.2523	1.93e-08	0.000666	TGGGGTGAGGGATGGGAGG
MAZ_HUMAN.H11MO.0.A		chr17:44643167-44644566	1267	1288	+	21.3239	2.09e-08	0.000222	ggaggaaggggagagggtgggg
MAZ_HUMAN.H11MO.0.A		chr17:44425167-44426566	1332	1353	+	21.3239	2.09e-08	0.000222	ggaggaaggggagagggtgggg
ZN121_HUMAN.H11MO.0.C		chr15:43844477-43844944	395	414	+	22.0734	2.11e-08	0.000171	ctgggtgacagagtgagacc
PAX5_HUMAN.H11MO.0.A		chr2:73939928-73942327	1700	1720	-	21.192	2.12e-08	0.000298	GCCTGGGTGACAGAGCGAGAC
ZN263_HUMAN.H11MO.0.A		chr17:44643167-44644566	1266	1285	+	21.4394	2.15e-08	0.000601	gggaggaaggggagagggtg
ZN263_HUMAN.H11MO.0.A		chr17:44425167-44426566	1331	1350	+	21.4394	2.15e-08	0.000601	gggaggaaggggagagggtg
ZN394_HUMAN.H11MO.0.C		chr15:84882353-84885152	2128	2147	+	17.8493	2.18e-08	0.000406	ggaaaggaaaggaaaggaaa
ZN394_HUMAN.H11MO.0.C		chr15:84882353-84885152	2133	2152	+	17.8493	2.18e-08	0.000406	ggaaaggaaaggaaaggaaa
ZN394_HUMAN.H11MO.0.C		chr15:84882353-84885152	2138	2157	+	17.8493	2.18e-08	0.000406	ggaaaggaaaggaaaggaaa
ZN770_HUMAN.H11MO.0.C		chr7:42923722-42923898	107	128	+	21.9091	2.33e-08	9.27e-05	aggaggctcaggtggaaggact
ZN467_HUMAN.H11MO.0.C		chr17:44643167-44644566	1265	1286	+	21.9286	2.35e-08	0.000255	agggaggaaggggagagggtgg
ZN467_HUMAN.H11MO.0.C		chr17:44425167-44426566	1330	1351	+	21.9286	2.35e-08	0.000255	agggaggaaggggagagggtgg
ZN770_HUMAN.H11MO.0.C		chr22:42437205-42439604	1616	1637	+	21.8939	2.36e-08	9.27e-05	gggaggccaaggtgggcagatc
KLF15_HUMAN.H11MO.0.A		chr2:73943328-73944527	302	320	-	21.7231	2.42e-08	0.00136	AAGGAGGGGGAGAGGGAGG
MAZ_HUMAN.H11MO.0.A		chr2:73943328-73944527	294	315	-	21.1197	2.53e-08	0.000224	GGGGGAGAGGGAGGAAGAAAAG
ELF5_HUMAN.H11MO.0.A		chr2:201262438-201262973	38	52	+	18.5385	2.88e-08	0.00164	GGAAGAAGGAAGTGG
SPIC_HUMAN.H11MO.0.D		chr2:200672724-200673123	112	124	-	13.9857	3.17e-08	0.00126	GGGGAAGGGGGAG
ZBT17_HUMAN.H11MO.0.A		chr17:44643167-44644566	1279	1297	+	19.7027	3.62e-08	0.000666	gagggtgggggaagaacag
ZBT17_HUMAN.H11MO.0.A		chr17:44425167-44426566	1344	1362	+	19.7027	3.62e-08	0.000666	gagggtgggggaagaacag
ZN281_HUMAN.H11MO.0.A		chr2:73948528-73949727	423	437	+	21.2576	3.83e-08	0.00217	ggctgggggaggggt
ZN770_HUMAN.H11MO.0.C		chr17:44643167-44644566	19	40	+	21.2424	3.89e-08	0.000134	gggcggctgaagcaggagaatc
ZN770_HUMAN.H11MO.0.C		chr17:44425167-44426566	84	105	+	21.2424	3.89e-08	0.000134	gggcggctgaagcaggagaatc
ZN121_HUMAN.H11MO.0.C		chr10:104669713-104670164	336	355	-	21.0642	4.1e-08	0.000291	TTGGGCGACAGAGTGAGACT
SPIC_HUMAN.H11MO.0.D		chr15:84882353-84885152	2736	2748	-	13.9	4.35e-08	0.00126	GGGGAAGGGGAAG
EGR2_HUMAN.H11MO.0.A		chr2:201261724-201261923	148	165	-	19.7886	5.07e-08	0.00208	GAAGGAGTGGGGGTGGAG
PAX5_HUMAN.H11MO.0.A		chr22:42437205-42439604	63	83	+	20.248	5.1e-08	0.000573	acgaggtcaagagagcgagac
CPEB1_HUMAN.H11MO.0.D		chr15:84882353-84885152	126	142	-	20.1695	5.34e-08	0.00301	TTTTTATCTTTTTTTTG
VEZF1_HUMAN.H11MO.0.C		chr2:73943328-73944527	330	351	-	19.8322	5.34e-08	0.000395	GGGATGGGAGGAGAAGGAGAGA
ZN467_HUMAN.H11MO.0.C		chr2:73943328-73944527	303	324	-	20.7857	5.56e-08	0.000501	AAGGAAGGAGGGGGAGAGGGAG
ZN121_HUMAN.H11MO.0.C		chr15:43844477-43844944	220	239	+	20.578	5.57e-08	0.000327	ctgggcaacatggtgaaact
ZN263_HUMAN.H11MO.0.A		chr2:73943328-73944527	303	322	-	20.3939	5.64e-08	0.00105	GGAAGGAGGGGGAGAGGGAG
FLI1_HUMAN.H11MO.0.A		chr2:73943328-73944527	312	329	-	19.6364	6.12e-08	0.00149	AAGAGAAGGAAGGAGGGG
ZN121_HUMAN.H11MO.0.C		chr17:43577167-43579166	321	340	+	20.3761	6.31e-08	0.000327	ctgagcaacacggggagacc
ZN121_HUMAN.H11MO.0.C		chr2:73939928-73942327	1699	1718	-	20.367	6.34e-08	0.000327	CTGGGTGACAGAGCGAGACT
WT1_HUMAN.H11MO.0.C		chr2:73943328-73944527	300	319	-	20.4394	6.97e-08	0.00258	AGGAGGGGGAGAGGGAGGAA
VEZF1_HUMAN.H11MO.0.C		chr17:44643167-44644566	1273	1294	+	19.5455	6.99e-08	0.000395	aggggagagggtgggggaagaa
VEZF1_HUMAN.H11MO.0.C		chr17:44425167-44426566	1338	1359	+	19.5455	6.99e-08	0.000395	aggggagagggtgggggaagaa
VEZF1_HUMAN.H11MO.0.C		chr17:44643167-44644566	1269	1290	+	19.5035	7.27e-08	0.000395	aggaaggggagagggtggggga
VEZF1_HUMAN.H11MO.0.C		chr17:44425167-44426566	1334	1355	+	19.5035	7.27e-08	0.000395	aggaaggggagagggtggggga
GATA2_HUMAN.H11MO.0.A		chr2:73857528-73858327	635	653	-	17.7692	7.6e-08	0.00438	ATGGTAGTGGCAGATAAGG
BC11A_HUMAN.H11MO.0.A		chr2:198753126-198754524	743	759	+	17.6667	7.61e-08	0.00422	agatgaggaagtgagaa
FLI1_HUMAN.H11MO.0.A		chr17:44643167-44644566	1263	1280	+	19.3939	8.09e-08	0.00149	ccagggaggaaggggaga
FLI1_HUMAN.H11MO.0.A		chr17:44425167-44426566	1328	1345	+	19.3939	8.09e-08	0.00149	ccagggaggaaggggaga
ZN317_HUMAN.H11MO.0.C		chr22:42437205-42439604	827	846	-	19.8145	8.77e-08	0.00504	GACTATCAGCAGATTTCTCC
ZN667_HUMAN.H11MO.0.C		chr2:198753126-198754524	1043	1061	+	18.2847	9.03e-08	0.00507	CAGGCTTTAAAAGCTCTTC
GATA1_HUMAN.H11MO.0.A		chr2:73857528-73858327	635	653	-	17.2	9.1e-08	0.00526	ATGGTAGTGGCAGATAAGG
WT1_HUMAN.H11MO.0.C		chr2:73943328-73944527	294	313	-	20.0606	9.35e-08	0.00258	GGGAGAGGGAGGAAGAAAAG
ZN770_HUMAN.H11MO.0.C		chr2:73939928-73942327	1423	1444	-	20.0152	9.57e-08	0.00031	TGGAGACCCAGGCTGGAGGATC
MYCN_HUMAN.H11MO.0.A		chr17:43577167-43579166	1185	1196	-	17.4697	9.59e-08	0.00558	AGCCACGTGGGC
ZN274_HUMAN.H11MO.0.A		chr6:28387846-28388136	57	76	-	19.76	9.63e-08	0.0054	CACACTGGTGAGGATTCCTA
ZN121_HUMAN.H11MO.0.C		chr22:42437205-42439604	88	107	+	19.6697	9.65e-08	0.000421	ctggccaacatggtgaaacc
ZN121_HUMAN.H11MO.0.C		chr17:43571860-43572604	551	570	+	19.6697	9.65e-08	0.000421	ctggccaacatggtgaaacc
PATZ1_HUMAN.H11MO.0.C		chr17:44643167-44644566	1268	1289	+	19.2986	9.93e-08	0.00166	gaggaaggggagagggtggggg
PATZ1_HUMAN.H11MO.0.C		chr17:44425167-44426566	1333	1354	+	19.2986	9.93e-08	0.00166	gaggaaggggagagggtggggg
ZN335_HUMAN.H11MO.0.A		chr17:44081168-44081911	333	354	-	19.6316	1.08e-07	0.00601	GCCTGTCTCCAGCACTGCCTGG
SPI1_HUMAN.H11MO.0.A		chr2:198753126-198754524	742	758	+	19.5692	1.09e-07	0.00612	cagatgaggaagtgaga
MAZ_HUMAN.H11MO.0.A		chr2:73943328-73944527	304	325	-	19.4577	1.1e-07	0.000828	GAAGGAAGGAGGGGGAGAGGGA
ZN148_HUMAN.H11MO.0.D		chr2:73948528-73949727	422	436	+	19.4831	1.14e-07	0.0046	aggctgggggagggg
PRDM6_HUMAN.H11MO.0.C		chr15:43844477-43844944	262	274	+	15.9545	1.15e-07	0.00659	aaaaagaaaaaaa
ZN121_HUMAN.H11MO.0.C		chr17:44425167-44426566	1	20	+	19.3761	1.15e-07	0.000449	ctggccaacatggtaaaacc
PATZ1_HUMAN.H11MO.0.C		chr2:200672724-200673123	109	130	-	19.125	1.16e-07	0.00166	GTGGAAGGGGAAGGGGGAGCAG
VEZF1_HUMAN.H11MO.0.C		chr2:201261724-201261923	130	151	-	18.972	1.18e-07	0.000584	GGAGAGGCAGGAGAAGCAGGAG
ZN121_HUMAN.H11MO.0.C		chr17:44422567-44422966	253	272	-	19.3211	1.19e-07	0.000449	CTGAGCCACATAGTGAAACC
PATZ1_HUMAN.H11MO.0.C		chr17:43577167-43579166	926	947	+	19.0764	1.21e-07	0.00166	ATGGCGGGGAAGGGAGCAGAGC
COT1_HUMAN.H11MO.1.C		chr2:73948528-73949727	698	710	-	17.5455	1.24e-07	0.00707	TCAGGGGTCAGGG
ELF3_HUMAN.H11MO.0.A		chr2:201262438-201262973	39	52	+	17.7231	1.27e-07	0.0072	GAAGAAGGAAGTGG
ZN770_HUMAN.H11MO.1.C		chr10:104669713-104670164	440	450	-	18.7385	1.27e-07	0.00122	GGGAGGCTGAG
ZN770_HUMAN.H11MO.1.C		chr2:73939928-73942327	1921	1931	-	18.7385	1.27e-07	0.00122	GGGAGGCTGAG
ZN770_HUMAN.H11MO.1.C		chr22:42437205-42439604	41	51	+	18.7385	1.27e-07	0.00122	gggaggctgag
ZN770_HUMAN.H11MO.1.C		chr17:43577167-43579166	411	421	+	18.7385	1.27e-07	0.00122	gggaggctgag
ZN770_HUMAN.H11MO.1.C		chr17:43571860-43572604	502	512	+	18.7385	1.27e-07	0.00122	gggaggctgag
ZN770_HUMAN.H11MO.1.C		chr17:43571860-43572604	669	679	+	18.7385	1.27e-07	0.00122	gggaggctgag
RXRA_HUMAN.H11MO.0.A		chr22:41813805-41814604	275	294	-	17.3952	1.31e-07	0.00725	GTGGCTGGCAGAGGGCACGG
EGR2_HUMAN.H11MO.0.A		chr2:73948528-73949727	419	436	+	18.8455	1.32e-07	0.00208	gcgaggctgggggagggg
ZN140_HUMAN.H11MO.0.C		chr2:73939928-73942327	1287	1310	-	19.578	1.33e-07	0.00755	TATGAACCAGTAATTTCGCTCCTA
ZBT17_HUMAN.H11MO.0.A		chr2:73948528-73949727	421	439	+	18.4685	1.36e-07	0.00187	gaggctgggggaggggtgc
SMAD4_HUMAN.H11MO.0.B		chr2:73948528-73949727	240	252	-	17.3061	1.36e-07	0.00784	CTGTCTGTCACCC
SPIB_HUMAN.H11MO.0.A		chr2:198753126-198754524	742	758	+	19.6769	1.39e-07	0.00783	cagatgaggaagtgaga
MAZ_HUMAN.H11MO.0.A		chr17:44643167-44644566	1264	1285	+	19.169	1.4e-07	0.000828	cagggaggaaggggagagggtg
MAZ_HUMAN.H11MO.0.A		chr17:44425167-44426566	1329	1350	+	19.169	1.4e-07	0.000828	cagggaggaaggggagagggtg
ZN467_HUMAN.H11MO.0.C		chr2:200672724-200673123	109	130	-	19.3367	1.55e-07	0.0012	GTGGAAGGGGAAGGGGGAGCAG
WT1_HUMAN.H11MO.0.C		chr2:73943328-73944527	333	352	-	19.3636	1.58e-07	0.00286	AGGGATGGGAGGAGAAGGAG
CPEB1_HUMAN.H11MO.0.D		chr2:73939928-73942327	1329	1345	+	19.1525	1.62e-07	0.00457	tttttATTTTTGTTTTT
EGR2_HUMAN.H11MO.0.A		chr17:44643167-44644566	1271	1288	+	18.6179	1.64e-07	0.00208	gaaggggagagggtgggg
EGR2_HUMAN.H11MO.0.A		chr17:44425167-44426566	1336	1353	+	18.6179	1.64e-07	0.00208	gaaggggagagggtgggg
ZN148_HUMAN.H11MO.0.D		chr2:201261724-201261923	148	162	-	19.1011	1.64e-07	0.0046	GGAGTGGGGGTGGAG
KLF15_HUMAN.H11MO.0.A		chr17:44643167-44644566	1265	1283	+	19.3538	1.69e-07	0.00316	agggaggaaggggagaggg
KLF15_HUMAN.H11MO.0.A		chr17:44425167-44426566	1330	1348	+	19.3538	1.69e-07	0.00316	agggaggaaggggagaggg
CEBPA_HUMAN.H11MO.0.A		chr17:43577167-43579166	1054	1065	+	16.1846	1.69e-07	0.00982	GGTTGTGCAACC
PATZ1_HUMAN.H11MO.0.C		chr2:73943328-73944527	299	320	-	18.6667	1.73e-07	0.0019	AAGGAGGGGGAGAGGGAGGAAG
ZN770_HUMAN.H11MO.0.C		chr6:28066379-28067378	487	508	+	19.1667	1.73e-07	0.00053	gggaggccaagacaataggatc
DMBX1_HUMAN.H11MO.0.D		chr2:198753126-198754524	518	537	-	17.5217	1.78e-07	0.00745	TCATTTTAATATAATTAATT
EGR2_HUMAN.H11MO.0.A		chr2:201262438-201262973	442	459	+	18.4878	1.85e-07	0.00208	gggggagtgtggctgggg
VEZF1_HUMAN.H11MO.0.C		chr17:44643167-44644566	1261	1282	+	18.4615	1.86e-07	0.000779	tgccagggaggaaggggagagg
VEZF1_HUMAN.H11MO.0.C		chr17:44425167-44426566	1326	1347	+	18.4615	1.86e-07	0.000779	tgccagggaggaaggggagagg
ZN467_HUMAN.H11MO.0.C		chr2:73943328-73944527	331	352	-	19.0306	1.9e-07	0.00123	AGGGATGGGAGGAGAAGGAGAG
ZN770_HUMAN.H11MO.0.C		chr17:43571860-43572604	637	658	+	19.0152	1.92e-07	0.000557	gtgaggctgaggcacaagaatc
FOXM1_HUMAN.H11MO.0.A		chr22:41813805-41814604	657	668	+	15.6119	1.94e-07	0.0111	TGTTTGCTCTGC
FOXG1_HUMAN.H11MO.0.D		chr10:104669713-104670164	301	317	+	17.6479	1.96e-07	0.0111	tttgtttgtttttgttt
ZN341_HUMAN.H11MO.0.C		chr2:201261724-201261923	135	156	-	18.4553	1.99e-07	0.0074	GGGGTGGAGAGGCAGGAGAAGC
MAZ_HUMAN.H11MO.0.A		chr2:201261724-201261923	142	163	-	18.7324	2e-07	0.00107	AGGAGTGGGGGTGGAGAGGCAG
PO4F1_HUMAN.H11MO.0.D		chr2:198748085-198748459	158	171	-	18.8302	2.02e-07	0.0115	CATTAATTATGCAC
ZN467_HUMAN.H11MO.0.C		chr2:73943328-73944527	326	347	-	18.9184	2.05e-07	0.00123	TGGGAGGAGAAGGAGAGAAAGA
WT1_HUMAN.H11MO.0.C		chr2:73943328-73944527	306	325	-	19	2.07e-07	0.00286	GAAGGAAGGAGGGGGAGAGG
PAX5_HUMAN.H11MO.0.A		chr15:43844477-43844944	393	413	+	18.608	2.1e-07	0.00197	gcctgggtgacagagtgagac
ZBT17_HUMAN.H11MO.0.A		chr2:73943328-73944527	303	321	-	18.009	2.15e-07	0.00237	GAAGGAGGGGGAGAGGGAG
STAT1_HUMAN.H11MO.1.A		chr2:198753126-198754524	1302	1320	-	18.1261	2.2e-07	0.0122	AAGAAAAAAAAACTGAAAT
IRF3_HUMAN.H11MO.0.B		chr15:84882353-84885152	2143	2162	+	18.3386	2.21e-07	0.00698	ggaaaggaaaggaaaggtga
ZN713_HUMAN.H11MO.0.D		chr17:44425167-44426566	1037	1055	-	17.6455	2.23e-07	0.0124	GTAGAAGAAAGGCTGGAAA
SMAD2_HUMAN.H11MO.0.A		chr2:73948528-73949727	240	251	-	16.5303	2.23e-07	0.0127	TGTCTGTCACCC
EGR4_HUMAN.H11MO.0.D		chr2:73948528-73949727	549	559	+	18.918	2.27e-07	0.0129	gggggcagggc
ZNF76_HUMAN.H11MO.0.C		chr17:43577167-43579166	90	111	+	18.7642	2.38e-07	0.00675	AAAGTCTcctgggaaaggtggt
SMAD3_HUMAN.H11MO.0.B		chr22:42437205-42439604	1788	1799	-	14.3226	2.38e-07	0.0136	CTCTGTCTCCTG
COE1_HUMAN.H11MO.0.A		chr22:41813805-41814604	574	588	-	18.0154	2.44e-07	0.0139	CTGTCCCCTGGGACT
MAZ_HUMAN.H11MO.0.A		chr2:73943328-73944527	303	324	-	18.4859	2.44e-07	0.00112	AAGGAAGGAGGGGGAGAGGGAG
PO4F3_HUMAN.H11MO.0.D		chr2:198748085-198748459	158	172	-	19.131	2.48e-07	0.0142	CCATTAATTATGCAC
TAL1_HUMAN.H11MO.0.A		chr2:73857528-73858327	635	653	-	17.6462	2.53e-07	0.0144	ATGGTAGTGGCAGATAAGG
MAZ_HUMAN.H11MO.0.A		chr2:73943328-73944527	324	345	-	18.4437	2.53e-07	0.00112	GGAGGAGAAGGAGAGAAAGAGA
ZN263_HUMAN.H11MO.0.A		chr2:201262438-201262973	34	53	+	18.6061	2.54e-07	0.00356	GGGAGGAAGAAGGAAGTGGG
DMBX1_HUMAN.H11MO.0.D		chr2:73939928-73942327	796	815	+	17.2391	2.58e-07	0.00745	TTCaattaatccaattaatg
ZN467_HUMAN.H11MO.0.C		chr2:73943328-73944527	307	328	-	18.551	2.62e-07	0.0014	AGAGAAGGAAGGAGGGGGAGAG
TBX2_HUMAN.H11MO.0.D		chr2:73939928-73942327	1939	1963	+	18.8739	2.72e-07	0.0155	tgggattacaggtgtgagccaccgc
FOXC1_HUMAN.H11MO.0.C		chr2:73948528-73949727	459	473	-	18.4944	2.74e-07	0.0157	CTTTGTTTACCTAAG
EGR2_HUMAN.H11MO.0.A		chr2:73943328-73944527	300	317	-	18.0569	2.75e-07	0.00258	GAGGGGGAGAGGGAGGAA
ZN467_HUMAN.H11MO.0.C		chr2:201262438-201262973	33	54	+	18.4286	2.84e-07	0.0014	AGGGAGGAAGAAGGAAGTGGGA
OSR2_HUMAN.H11MO.0.C		chr17:43577167-43579166	1324	1339	+	16.8624	2.85e-07	0.0162	GCCGCTGCTTCTTCAG
RFX1_HUMAN.H11MO.1.B		chr2:73939928-73942327	955	965	-	17.4615	2.86e-07	0.0163	GGTTGCCAGGG
EHF_HUMAN.H11MO.0.B		chr2:201262438-201262973	39	53	+	17.4308	2.89e-07	0.0164	GAAGAAGGAAGTGGG
ZN770_HUMAN.H11MO.0.C		chr2:73939928-73942327	34	55	-	18.3939	2.93e-07	0.000805	GGGAGGACAAGGGCAGAGGATC
ETS2_HUMAN.H11MO.0.B		chr17:44643167-44644566	1266	1278	+	14.3636	2.94e-07	0.00727	gggaggaagggga
ETS2_HUMAN.H11MO.0.B		chr17:44425167-44426566	1331	1343	+	14.3636	2.94e-07	0.00727	gggaggaagggga
PATZ1_HUMAN.H11MO.0.C		chr17:43578767-43579166	43	64	+	18.0139	3.01e-07	0.00236	agtgtgggggctccGGCGGGGG
PATZ1_HUMAN.H11MO.0.C		chr17:43577167-43579166	1643	1664	+	18.0139	3.01e-07	0.00236	agtgtgggggctccGGCGGGGG
VEZF1_HUMAN.H11MO.1.C		chr2:73943328-73944527	311	322	-	15.4679	3.07e-07	0.0142	GGAAGGAGGGGG
ZN770_HUMAN.H11MO.0.C		chr17:43577167-43579166	1324	1345	-	18.3182	3.08e-07	0.000806	CGGAGGCTGAAGAAGCAGCGGC
ZBT17_HUMAN.H11MO.0.A		chr2:201261724-201261923	145	163	-	17.6306	3.1e-07	0.00285	AGGAGTGGGGGTGGAGAGG
SMCA1_HUMAN.H11MO.0.C		chr2:201262438-201262973	55	66	-	15.8636	3.24e-07	0.018	CCAGGAAGCATG
PRDM6_HUMAN.H11MO.0.C		chr2:73939928-73942327	1659	1671	-	15.3636	3.29e-07	0.00942	GAAAAGAAAAAAA
ZN770_HUMAN.H11MO.1.C		chr15:84882353-84885152	1519	1529	-	18.0615	3.3e-07	0.00271	GGGAGGCCGAG
ZN467_HUMAN.H11MO.0.C		chr2:73943328-73944527	302	323	-	18.1837	3.33e-07	0.00142	AGGAAGGAGGGGGAGAGGGAGG
STAT2_HUMAN.H11MO.0.A		chr2:198753126-198754524	1302	1320	-	18.3182	3.54e-07	0.0197	AAGAAAAAAAAACTGAAAT
IRF4_HUMAN.H11MO.0.A		chr2:198753126-198754524	743	760	+	18.2929	3.54e-07	0.0121	agatgaggaagtgagaaa
P53_HUMAN.H11MO.0.A		chr17:44081168-44081911	352	371	-	18.2308	3.55e-07	0.0203	AGGCTGGCCCAGACTTGGCC
RFX5_HUMAN.H11MO.1.A		chr22:42437205-42439604	253	263	-	16.7895	3.58e-07	0.0208	CTGTTGCCAGG
GRHL2_HUMAN.H11MO.0.A		chr6:28066379-28067378	93	104	-	16.0154	3.59e-07	0.0207	AACCTGTCTGAC
ELF3_HUMAN.H11MO.0.A		chr15:84882353-84885152	853	866	-	17.1077	3.64e-07	0.0103	GAACAAGGAAGTTG
ZN121_HUMAN.H11MO.0.C		chr15:84882353-84885152	99	118	+	17.3945	3.64e-07	0.00129	ctgggtgacagagcgagatt
ZN467_HUMAN.H11MO.0.C		chr17:44643167-44644566	1274	1295	+	18.0306	3.67e-07	0.00142	ggggagagggtgggggaagaac
ZN467_HUMAN.H11MO.0.C		chr17:44425167-44426566	1339	1360	+	18.0306	3.67e-07	0.00142	ggggagagggtgggggaagaac
TBX15_HUMAN.H11MO.0.D		chr17:44643167-44644566	1271	1289	+	18.0183	3.8e-07	0.0106	gaaggggagagggtggggg
TBX15_HUMAN.H11MO.0.D		chr17:44425167-44426566	1336	1354	+	18.0183	3.8e-07	0.0106	gaaggggagagggtggggg
BHA15_HUMAN.H11MO.0.B		chr22:42437205-42439604	2211	2221	-	17.5714	3.81e-07	0.0219	CCAGCAGCTGG
VEZF1_HUMAN.H11MO.0.C		chr2:73943328-73944527	298	319	-	17.6224	3.84e-07	0.00131	AGGAGGGGGAGAGGGAGGAAGA
ETS2_HUMAN.H11MO.0.B		chr2:201262438-201262973	34	46	+	14.2879	3.84e-07	0.00727	GGGAGGAAGAAGG
VEZF1_HUMAN.H11MO.0.C		chr2:73943328-73944527	310	331	-	17.6154	3.86e-07	0.00131	GAAAGAGAAGGAAGGAGGGGGA
VEZF1_HUMAN.H11MO.0.C		chr2:73943328-73944527	324	345	-	17.6154	3.86e-07	0.00131	GGAGGAGAAGGAGAGAAAGAGA
HXA9_HUMAN.H11MO.0.B		chr2:73943328-73944527	972	982	-	16.2967	3.9e-07	0.0224	ATGATTTATGG
PEBB_HUMAN.H11MO.0.C		chr17:44081168-44081911	608	618	-	14.5204	3.98e-07	0.0231	TCTGTGGTCAG
WT1_HUMAN.H11MO.0.C		chr17:44643167-44644566	1269	1288	+	18.0455	4.06e-07	0.00374	aggaaggggagagggtgggg
WT1_HUMAN.H11MO.0.C		chr17:44425167-44426566	1334	1353	+	18.0455	4.06e-07	0.00374	aggaaggggagagggtgggg
ZN121_HUMAN.H11MO.0.C		chr22:42437205-42439604	1668	1687	+	17.1927	4.07e-07	0.00136	ttgggcaacacggtgaaacc
ZN263_HUMAN.H11MO.0.A		chr2:73943328-73944527	327	346	-	18	4.08e-07	0.00457	GGGAGGAGAAGGAGAGAAAG
VEZF1_HUMAN.H11MO.0.C		chr2:73943328-73944527	333	354	-	17.5315	4.14e-07	0.00132	TGAGGGATGGGAGGAGAAGGAG
MAZ_HUMAN.H11MO.0.A		chr17:44422567-44422966	155	176	-	17.8169	4.14e-07	0.0017	GGGGGTGGCGCTGAGGTGGGAG
SP4_HUMAN.H11MO.0.A		chr17:44643167-44644566	1274	1293	+	17.5691	4.21e-07	0.0116	ggggagagggtgggggaaga
SP4_HUMAN.H11MO.0.A		chr17:44425167-44426566	1339	1358	+	17.5691	4.21e-07	0.0116	ggggagagggtgggggaaga
KLF15_HUMAN.H11MO.0.A		chr17:44081168-44081911	561	579	-	18.0923	4.22e-07	0.00465	GAGGTGGGGCTGGGGGTGT
ETV5_HUMAN.H11MO.0.C		chr2:201262438-201262973	40	53	+	15.4862	4.27e-07	0.0155	AAGAAGGAAGTGGG
KLF16_HUMAN.H11MO.0.D		chr17:44081168-44081911	562	580	-	17.7561	4.39e-07	0.0248	TGAGGTGGGGCTGGGGGTG
SPIB_HUMAN.H11MO.0.A		chr2:201262438-201262973	38	54	+	18.2615	4.4e-07	0.00882	GGAAGAAGGAAGTGGGA
ZSC22_HUMAN.H11MO.0.C		chr2:73943328-73944527	299	314	-	18	4.4e-07	0.014	GGGGAGAGGGAGGAAG
SRBP2_HUMAN.H11MO.0.B		chr2:73943328-73944527	350	362	-	15.0727	4.42e-07	0.0253	GTGTGGGGTGAGG
TBX3_HUMAN.H11MO.0.C		chr17:43577167-43579166	1289	1299	-	14.1818	4.45e-07	0.0251	GAAGGTGGGAG
TBX21_HUMAN.H11MO.0.A		chr7:42923722-42923898	29	41	-	14.1327	4.54e-07	0.0172	GGGGAGGTGTGGC
SPI1_HUMAN.H11MO.0.A		chr2:201262438-201262973	38	54	+	18	4.57e-07	0.0128	GGAAGAAGGAAGTGGGA
FOXD3_HUMAN.H11MO.0.D		chr5:139770781-139771302	226	240	+	14.1212	4.58e-07	0.026	GCTGTTTTCTTTGGA
MZF1_HUMAN.H11MO.0.B		chr15:84882353-84885152	2739	2751	-	14.9848	4.65e-07	0.026	AGAGGGGAAGGGG
SOX21_HUMAN.H11MO.0.D		chr15:84882353-84885152	2312	2327	-	17.8261	4.67e-07	0.027	GAGGAATGTTATTGTT
MAZ_HUMAN.H11MO.0.A		chr2:201261724-201261923	136	157	-	17.6549	4.69e-07	0.00178	GGGGGTGGAGAGGCAGGAGAAG
SPIB_HUMAN.H11MO.0.A		chr17:43571860-43572604	395	411	-	18.1692	4.69e-07	0.00882	ACAATGAGGAACTGAGG
MIXL1_HUMAN.H11MO.0.D		chr2:73939928-73942327	2022	2032	-	14.6667	4.88e-07	0.0284	GTTAATTAGAT
ZN341_HUMAN.H11MO.0.C		chr2:73943328-73944527	338	359	-	17.4146	4.89e-07	0.0074	TGGGGTGAGGGATGGGAGGAGA
ZBT17_HUMAN.H11MO.0.A		chr15:84882353-84885152	2736	2754	-	17.1351	4.94e-07	0.00389	GGTAGAGGGGAAGGGGAAG
KLF15_HUMAN.H11MO.0.A		chr17:44643167-44644566	1268	1286	+	17.8615	4.96e-07	0.00465	gaggaaggggagagggtgg
KLF15_HUMAN.H11MO.0.A		chr17:44425167-44426566	1333	1351	+	17.8615	4.96e-07	0.00465	gaggaaggggagagggtgg
ZSC22_HUMAN.H11MO.0.C		chr17:43571860-43572604	325	340	-	17.8349	4.97e-07	0.014	GGGCTGAGGGCGAAGG
VEZF1_HUMAN.H11MO.1.C		chr15:84882353-84885152	2557	2568	-	15.1835	4.98e-07	0.0142	AGGGGGAGGGAG
KLF6_HUMAN.H11MO.0.A		chr17:43577167-43579166	923	941	+	17.1667	5.01e-07	0.016	TGCATGGCGGGGAAGGGAG
COT2_HUMAN.H11MO.0.A		chr2:198753126-198754524	64	76	+	16.1818	5.01e-07	0.0289	aaaaggtcagagg
PAX5_HUMAN.H11MO.0.A		chr15:43844477-43844944	218	238	+	17.52	5.02e-07	0.00378	gcctgggcaacatggtgaaac
RXRA_HUMAN.H11MO.0.A		chr2:73948528-73949727	698	717	-	16.3065	5.03e-07	0.00937	TCGGGGGTCAGGGGTCAGGG
ISX_HUMAN.H11MO.0.D		chr2:73939928-73942327	798	813	-	16.08	5.05e-07	0.0293	TTAATTGGATTAATTG
RXRA_HUMAN.H11MO.0.A		chr15:84882353-84885152	2550	2569	-	16.2984	5.08e-07	0.00937	GAGGGGGAGGGAGGTTAGGG
FLI1_HUMAN.H11MO.1.A		chr17:44643167-44644566	1265	1277	+	16.3469	5.3e-07	0.015	agggaggaagggg
FLI1_HUMAN.H11MO.1.A		chr17:44425167-44426566	1330	1342	+	16.3469	5.3e-07	0.015	agggaggaagggg
PAX5_HUMAN.H11MO.0.A		chr2:73939928-73942327	127	147	-	17.432	5.38e-07	0.00378	GCCTGGTCAATATAGCAAGAC
MAZ_HUMAN.H11MO.0.A		chr17:44643167-44644566	1279	1300	+	17.4718	5.4e-07	0.0018	gagggtgggggaagaacagaag
MAZ_HUMAN.H11MO.0.A		chr17:44425167-44426566	1344	1365	+	17.4718	5.4e-07	0.0018	gagggtgggggaagaacagaag
SMAD4_HUMAN.H11MO.0.B		chr2:73948528-73949727	114	126	-	16.3265	5.42e-07	0.0156	CTGTCTGGCACTC
IRF3_HUMAN.H11MO.0.B		chr15:84882353-84885152	979	998	-	17.3228	5.43e-07	0.00698	GGAAGGGAGAGGGAATGTGA
FUBP1_HUMAN.H11MO.0.D		chr2:200672724-200673123	334	345	+	15.122	5.49e-07	0.0148	TTGTATTTTTTT
FUBP1_HUMAN.H11MO.0.D		chr15:84882353-84885152	1434	1445	+	15.122	5.49e-07	0.0148	ttgtattttttt
EGR2_HUMAN.H11MO.0.A		chr2:73943328-73944527	306	323	-	17.2683	5.54e-07	0.00445	AGGAAGGAGGGGGAGAGG
MAFB_HUMAN.H11MO.0.B		chr17:43571860-43572604	222	232	-	14.4848	5.57e-07	0.0318	TGCTGACTCGG
FOXI1_HUMAN.H11MO.0.B		chr2:73943328-73944527	850	861	-	18.2133	5.58e-07	0.0325	CTTTGATTGGTC
KLF6_HUMAN.H11MO.0.A		chr17:44081168-44081911	564	582	-	17.0303	5.68e-07	0.016	GGTGAGGTGGGGCTGGGGG
ZN770_HUMAN.H11MO.1.C		chr15:84882353-84885152	19	29	+	17.6154	5.7e-07	0.00328	aggaggctgag
ZN770_HUMAN.H11MO.1.C		chr15:84882353-84885152	1376	1386	-	17.6154	5.7e-07	0.00328	AGGAGGCTGAG
ZN770_HUMAN.H11MO.1.C		chr2:73939928-73942327	1788	1798	-	17.6154	5.7e-07	0.00328	AGGAGGCTGAG
HTF4_HUMAN.H11MO.0.A		chr2:198748085-198748459	124	133	+	14.9242	5.72e-07	0.0329	GGCAGCTGTG
ZN263_HUMAN.H11MO.0.A		chr2:73943328-73944527	300	319	-	17.5455	5.76e-07	0.00537	AGGAGGGGGAGAGGGAGGAA
IRF3_HUMAN.H11MO.0.B		chr15:84882353-84885152	138	157	+	17.252	5.77e-07	0.00698	aaaaagaaaagaaaaagaaa
EGR2_HUMAN.H11MO.1.A		chr2:201261724-201261923	147	162	-	17.1651	5.84e-07	0.0332	GGAGTGGGGGTGGAGA
ZN219_HUMAN.H11MO.0.D		chr15:84882353-84885152	1510	1521	-	17.4045	5.86e-07	0.0253	GAGGTGGGCGGA
ZN502_HUMAN.H11MO.0.C		chr15:84882353-84885152	2129	2148	+	14.2895	5.95e-07	0.0114	gaaaggaaaggaaaggaaag
ZN502_HUMAN.H11MO.0.C		chr15:84882353-84885152	2134	2153	+	14.2895	5.95e-07	0.0114	gaaaggaaaggaaaggaaag
ZN502_HUMAN.H11MO.0.C		chr15:84882353-84885152	2139	2158	+	14.2895	5.95e-07	0.0114	gaaaggaaaggaaaggaaag
THA11_HUMAN.H11MO.0.B		chr2:73948528-73949727	31	52	-	16.7368	5.96e-07	0.017	CTCACGCTGGGAGCTGTAGACC
FLI1_HUMAN.H11MO.0.A		chr2:201262438-201262973	38	55	+	17.4091	6.01e-07	0.00827	GGAAGAAGGAAGTGGGAC
TBX21_HUMAN.H11MO.0.A		chr7:86427117-86427516	386	398	+	13.9898	6.03e-07	0.0172	gtggagctgtgag
ZN341_HUMAN.H11MO.0.C		chr2:200672724-200673123	111	132	-	17.1626	6.03e-07	0.0074	TGGTGGAAGGGGAAGGGGGAGC
STF1_HUMAN.H11MO.0.B		chr2:73944928-73945127	163	173	-	16.2294	6.04e-07	0.0345	GCCCAAGGTCA
RARA_HUMAN.H11MO.0.A		chr17:44422567-44422966	129	148	-	17.197	6.1e-07	0.0203	TCGAGGCCAGAAGGTCAAGG
ALX3_HUMAN.H11MO.0.D		chr2:73939928-73942327	2020	2030	-	16.9623	6.1e-07	0.0356	TAATTAGATTA
RARG_HUMAN.H11MO.2.D		chr17:43577167-43579166	989	1008	-	17.0612	6.17e-07	0.0355	ATGGGTCGCCATCAGGTCAG
ZNF8_HUMAN.H11MO.0.C		chr2:73939928-73942327	1130	1151	-	14.3077	6.17e-07	0.0355	TGCGGTATAAACATACATGGAA
ZN148_HUMAN.H11MO.0.D		chr17:44643167-44644566	1274	1288	+	17.6067	6.23e-07	0.00874	ggggagagggtgggg
ZN148_HUMAN.H11MO.0.D		chr17:44425167-44426566	1339	1353	+	17.6067	6.23e-07	0.00874	ggggagagggtgggg
PATZ1_HUMAN.H11MO.0.C		chr17:44643167-44644566	1274	1295	+	17.1181	6.25e-07	0.00381	ggggagagggtgggggaagaac
PATZ1_HUMAN.H11MO.0.C		chr17:44425167-44426566	1339	1360	+	17.1181	6.25e-07	0.00381	ggggagagggtgggggaagaac
NFYA_HUMAN.H11MO.0.A		chr15:84882353-84885152	793	806	+	16.6462	6.34e-07	0.0369	TTAGCCAATCAAAA
MAZ_HUMAN.H11MO.0.A		chr2:73943328-73944527	338	359	-	17.2535	6.36e-07	0.00199	TGGGGTGAGGGATGGGAGGAGA
WT1_HUMAN.H11MO.0.C		chr17:44643167-44644566	1260	1279	+	17.3788	6.39e-07	0.00405	ctgccagggaggaaggggag
WT1_HUMAN.H11MO.0.C		chr17:44425167-44426566	1325	1344	+	17.3788	6.39e-07	0.00405	ctgccagggaggaaggggag
ERG_HUMAN.H11MO.0.A		chr17:44643167-44644566	1265	1277	+	16.4154	6.41e-07	0.0181	agggaggaagggg
ERG_HUMAN.H11MO.0.A		chr17:44425167-44426566	1330	1342	+	16.4154	6.41e-07	0.0181	agggaggaagggg
IRF4_HUMAN.H11MO.0.A		chr17:44643167-44644566	560	577	+	17.5455	6.47e-07	0.0121	AAATGATGAAGTGAAACC
IRF4_HUMAN.H11MO.0.A		chr17:44425167-44426566	625	642	+	17.5455	6.47e-07	0.0121	AAATGATGAAGTGAAACC
ZN467_HUMAN.H11MO.0.C		chr2:73943328-73944527	293	314	-	17.1327	6.48e-07	0.00234	GGGGAGAGGGAGGAAGAAAAGT
ZN350_HUMAN.H11MO.1.D		chr17:43577167-43579166	1344	1367	-	17.47	6.58e-07	0.0369	AGGGGGCTCCGTTCCTTTTGGGCG
WT1_HUMAN.H11MO.0.C		chr17:44081168-44081911	427	446	+	17.3333	6.59e-07	0.00405	GGGCCAGGGAGGGAGGGCTG
ZN768_HUMAN.H11MO.0.C		chr6:28066379-28067378	849	868	-	16.803	6.59e-07	0.0123	GCAGCCCACAGAGGGTGAGA
ZN770_HUMAN.H11MO.0.C		chr17:43571860-43572604	669	690	+	17.1212	6.68e-07	0.00167	gggaggctgaggttgcagtgag
ZN586_HUMAN.H11MO.0.C		chr7:86427117-86427516	10	29	+	9.38462	6.69e-07	0.0314	aggcctaggagataaaaaat
ZN713_HUMAN.H11MO.0.D		chr22:42437205-42439604	1830	1848	+	16.5909	6.7e-07	0.0153	aaaaaaaaaGGAGAAgaag
SPI1_HUMAN.H11MO.0.A		chr17:43571860-43572604	395	411	-	17.5077	6.86e-07	0.0128	ACAATGAGGAACTGAGG
RAX2_HUMAN.H11MO.0.D		chr2:73939928-73942327	2020	2031	-	15.5672	6.87e-07	0.04	TTAATTAGATTA
ALX4_HUMAN.H11MO.0.D		chr2:73939928-73942327	2020	2031	-	19.16	6.87e-07	0.04	TTAATTAGATTA
MAZ_HUMAN.H11MO.0.A		chr2:201262438-201262973	32	53	+	17.1408	6.93e-07	0.00205	TAGGGAGGAAGAAGGAAGTGGG
OSR2_HUMAN.H11MO.0.C		chr2:201261724-201261923	129	144	+	16.1743	6.95e-07	0.0197	TCTCCTGCTTCTCCTG
E2F6_HUMAN.H11MO.0.A		chr22:41813805-41814604	496	508	-	16.2929	7.24e-07	0.0411	AAGGCGGGAGGAG
MAZ_HUMAN.H11MO.0.A		chr2:200672724-200673123	109	130	-	17.0563	7.38e-07	0.00207	GTGGAAGGGGAAGGGGGAGCAG
PRDM6_HUMAN.H11MO.0.C		chr15:43844477-43844944	273	285	+	14.9545	7.42e-07	0.0142	aaaaagaaaaaag
ANDR_HUMAN.H11MO.0.A		chr10:104669713-104670164	293	310	+	16.5703	7.44e-07	0.0425	tgtTATGGtttgtttgtt
PATZ1_HUMAN.H11MO.0.C		chr2:73943328-73944527	337	358	-	16.8819	7.54e-07	0.00413	GGGGTGAGGGATGGGAGGAGAA
ZBT17_HUMAN.H11MO.0.A		chr2:200672724-200673123	112	130	-	16.6667	7.55e-07	0.00521	GTGGAAGGGGAAGGGGGAG
SPZ1_HUMAN.H11MO.0.D		chr2:73948528-73949727	863	878	+	16.3364	7.82e-07	0.0453	ctgctgatacccaggg
FLI1_HUMAN.H11MO.0.A		chr2:73943328-73944527	308	325	-	17.1061	7.86e-07	0.00866	GAAGGAAGGAGGGGGAGA
STAT1_HUMAN.H11MO.1.A		chr15:84882353-84885152	1249	1267	-	16.8288	7.9e-07	0.022	AAAAAAAAGAAAGAAAAAA
BC11A_HUMAN.H11MO.0.A		chr2:201262438-201262973	39	55	+	15.7937	7.92e-07	0.022	GAAGAAGGAAGTGGGAC
PEBB_HUMAN.H11MO.0.C		chr15:84882353-84885152	1948	1958	+	14.4388	7.96e-07	0.0231	tctgtggtcac
FOXJ3_HUMAN.H11MO.1.B		chr10:104669713-104670164	306	318	+	17	8e-07	0.0327	ttgtttttgtttt
ZN467_HUMAN.H11MO.0.C		chr2:73943328-73944527	335	356	-	16.7755	8.08e-07	0.00246	GGTGAGGGATGGGAGGAGAAGG
VEZF1_HUMAN.H11MO.0.C		chr2:201261724-201261923	139	160	-	16.7063	8.16e-07	0.00246	AGTGGGGGTGGAGAGGCAGGAG
ZN467_HUMAN.H11MO.0.C		chr17:44643167-44644566	1269	1290	+	16.7551	8.18e-07	0.00246	aggaaggggagagggtggggga
ZN467_HUMAN.H11MO.0.C		chr17:44425167-44426566	1334	1355	+	16.7551	8.18e-07	0.00246	aggaaggggagagggtggggga
PO6F1_HUMAN.H11MO.0.D		chr2:198748085-198748459	159	171	-	17.9592	8.22e-07	0.0478	CATTAATTATGCA
ZN713_HUMAN.H11MO.0.D		chr2:201262438-201262973	265	283	+	16.3818	8.24e-07	0.0153	aaagaagagggagaagaaa
SP2_HUMAN.H11MO.0.A		chr2:73948528-73949727	415	436	+	16.935	8.26e-07	0.0457	ggcagcgaggctgggggagggg
ZN341_HUMAN.H11MO.0.C		chr17:44643167-44644566	1274	1295	+	16.7724	8.29e-07	0.0074	ggggagagggtgggggaagaac
ZN341_HUMAN.H11MO.0.C		chr17:44425167-44426566	1339	1360	+	16.7724	8.29e-07	0.0074	ggggagagggtgggggaagaac
ETV5_HUMAN.H11MO.0.C		chr17:44643167-44644566	1265	1278	+	15.0734	8.3e-07	0.0155	agggaggaagggga
ETV5_HUMAN.H11MO.0.C		chr17:44425167-44426566	1330	1343	+	15.0734	8.3e-07	0.0155	agggaggaagggga
PAX5_HUMAN.H11MO.0.A		chr15:84882353-84885152	97	117	+	16.856	8.35e-07	0.00522	gcctgggtgacagagcgagat
ANDR_HUMAN.H11MO.2.A		chr15:84882353-84885152	1749	1760	-	13.6212	8.38e-07	0.0474	GTCTGTTCCTTT
CEBPD_HUMAN.H11MO.0.C		chr17:43577167-43579166	1054	1064	-	14.6697	8.46e-07	0.0487	GTTGCACAACC
WT1_HUMAN.H11MO.0.C		chr2:201261724-201261923	142	161	-	16.9545	8.46e-07	0.00405	GAGTGGGGGTGGAGAGGCAG
ZBT17_HUMAN.H11MO.0.A		chr2:73943328-73944527	297	315	-	16.5315	8.51e-07	0.00522	GGGGGAGAGGGAGGAAGAA
FOXB1_HUMAN.H11MO.0.D		chr22:42437205-42439604	769	785	-	17.1928	8.55e-07	0.0495	CCAAATATTGACATAAA
ZN770_HUMAN.H11MO.1.C		chr2:201262438-201262973	407	417	-	17.3846	8.56e-07	0.00448	AGGAGGCTGGG
VEZF1_HUMAN.H11MO.0.C		chr2:200672724-200673123	110	131	-	16.6294	8.68e-07	0.00248	GGTGGAAGGGGAAGGGGGAGCA
RFX5_HUMAN.H11MO.1.A		chr6:27389980-27391979	856	866	-	15.9211	8.75e-07	0.0255	CGGTTGCTAGG
WT1_HUMAN.H11MO.0.C		chr17:44643167-44644566	1275	1294	+	16.8939	8.8e-07	0.00405	gggagagggtgggggaagaa
WT1_HUMAN.H11MO.0.C		chr17:44425167-44426566	1340	1359	+	16.8939	8.8e-07	0.00405	gggagagggtgggggaagaa
MAZ_HUMAN.H11MO.0.A		chr17:44643167-44644566	1268	1289	+	16.8169	8.81e-07	0.00223	gaggaaggggagagggtggggg
MAZ_HUMAN.H11MO.0.A		chr17:44425167-44426566	1333	1354	+	16.8169	8.81e-07	0.00223	gaggaaggggagagggtggggg
IRF3_HUMAN.H11MO.0.B		chr15:84882353-84885152	1241	1260	-	16.7402	8.86e-07	0.00698	AGAAAGAAAAAAGAAACAAA
EHF_HUMAN.H11MO.0.B		chr2:73939928-73942327	1501	1515	+	16.5846	8.89e-07	0.0252	gaatcaggaagtgtg
RXRB_HUMAN.H11MO.0.C		chr17:43571860-43572604	361	370	-	15	8.96e-07	0.0516	TGAGGTCACA
ZN143_HUMAN.H11MO.0.A		chr17:43577167-43579166	92	113	+	16.382	8.96e-07	0.021	AGTCTcctgggaaaggtggtca
GATA6_HUMAN.H11MO.0.A		chr2:73857528-73858327	632	644	-	15.8308	8.96e-07	0.052	GCAGATAAGGTAG
SMAD4_HUMAN.H11MO.0.B		chr2:73948528-73949727	607	619	+	15.9286	9.02e-07	0.0173	ctgtctgacagct
EGR1_HUMAN.H11MO.0.A		chr2:201261724-201261923	147	163	-	16.5046	9.13e-07	0.0412	AGGAGTGGGGGTGGAGA
FOXG1_HUMAN.H11MO.0.D		chr22:42437205-42439604	1370	1386	+	16.2676	9.25e-07	0.0251	attgtttatctgtgttc
TF2LX_HUMAN.H11MO.0.D		chr22:42437205-42439604	663	677	-	16.82	9.43e-07	0.0547	ACCATTACACCTGTC
RUNX2_HUMAN.H11MO.0.A		chr2:73857528-73858327	702	715	+	15.9077	9.43e-07	0.054	TTTCTGTGGTTGGG
IRF1_HUMAN.H11MO.0.A		chr2:198753126-198754524	1299	1318	-	17.1364	9.45e-07	0.0277	GAAAAAAAAACTGAAATAAA
FOXL1_HUMAN.H11MO.0.D		chr10:104669713-104670164	299	317	+	14.871	9.51e-07	0.054	GGtttgtttgtttttgttt
ZN341_HUMAN.H11MO.0.C		chr17:44643167-44644566	1277	1298	+	16.6016	9.52e-07	0.0074	gagagggtgggggaagaacaga
ZN341_HUMAN.H11MO.0.C		chr17:44425167-44426566	1342	1363	+	16.6016	9.52e-07	0.0074	gagagggtgggggaagaacaga
COT1_HUMAN.H11MO.1.C		chr2:73948528-73949727	705	717	-	16.0455	9.52e-07	0.0191	TCGGGGGTCAGGG
ZN467_HUMAN.H11MO.0.C		chr2:201261724-201261923	135	156	-	16.4796	9.67e-07	0.0027	GGGGTGGAGAGGCAGGAGAAGC
ZN219_HUMAN.H11MO.0.D		chr17:43571860-43572604	510	521	+	16.9213	9.76e-07	0.0253	gaggtgggtgga
ZIC4_HUMAN.H11MO.0.D		chr17:44422567-44422966	170	184	-	17.1091	9.8e-07	0.0561	GGGCAGTGGGGGGTG
ZN816_HUMAN.H11MO.0.C		chr2:73943328-73944527	301	321	-	16.8308	9.85e-07	0.028	GAAGGAGGGGGAGAGGGAGGA
IRF1_HUMAN.H11MO.0.A		chr15:84882353-84885152	1252	1271	-	17.0758	9.86e-07	0.0277	AAAAAAAAAAAAGAAAGAAA
NR2C2_HUMAN.H11MO.0.B		chr2:73948528-73949727	701	712	-	15.9091	9.91e-07	0.0566	GGTCAGGGGTCA
TBX15_HUMAN.H11MO.0.D		chr17:44081168-44081911	558	576	-	16.7064	9.92e-07	0.0113	GTGGGGCTGGGGGTGTGTG
ZN467_HUMAN.H11MO.0.C		chr2:73943328-73944527	321	342	-	16.4286	9.97e-07	0.0027	GGAGAAGGAGAGAAAGAGAAGG
ETS2_HUMAN.H11MO.0.B		chr15:84882353-84885152	2738	2750	-	13.8788	9.98e-07	0.0142	GAGGGGAAGGGGA
IRF3_HUMAN.H11MO.0.B		chr15:84882353-84885152	1252	1271	-	16.5906	1e-06	0.00698	AAAAAAAAAAAAGAAAGAAA
COT1_HUMAN.H11MO.1.C		chr22:41813805-41814604	275	287	-	15.9697	1e-06	0.0191	GCAGAGGGCACGG
ARX_HUMAN.H11MO.0.D		chr2:73939928-73942327	2019	2031	+	17.5238	1.01e-06	0.0318	GTAATCTAATTAA
MLXPL_HUMAN.H11MO.0.D		chr17:44643167-44644566	1241	1259	+	16.9541	1.01e-06	0.029	AAATGTGACAACCtggtgg
MLXPL_HUMAN.H11MO.0.D		chr17:44425167-44426566	1306	1324	+	16.9541	1.01e-06	0.029	AAATGTGACAACCtggtgg
VEZF1_HUMAN.H11MO.1.C		chr17:43578767-43579166	290	301	-	14.7798	1.01e-06	0.0144	GGAGGGAGGGAG
VEZF1_HUMAN.H11MO.1.C		chr17:43577167-43579166	1890	1901	-	14.7798	1.01e-06	0.0144	GGAGGGAGGGAG
ITF2_HUMAN.H11MO.0.C		chr2:73939928-73942327	57	66	+	14.9266	1.03e-06	0.0296	agcagctggg
ITF2_HUMAN.H11MO.0.C		chr2:73939928-73942327	1800	1809	+	14.9266	1.03e-06	0.0296	agcagctggg
ZN770_HUMAN.H11MO.0.C		chr2:73948528-73949727	419	440	+	16.4242	1.03e-06	0.00247	gcgaggctgggggaggggtgcc
KLF15_HUMAN.H11MO.0.A		chr17:44643167-44644566	1274	1292	+	16.7538	1.04e-06	0.00733	ggggagagggtgggggaag
KLF15_HUMAN.H11MO.0.A		chr17:44425167-44426566	1339	1357	+	16.7538	1.04e-06	0.00733	ggggagagggtgggggaag
COT1_HUMAN.H11MO.0.C		chr2:198753126-198754524	59	75	+	16.2576	1.05e-06	0.0294	gagagaaaaggtcagag
FUBP1_HUMAN.H11MO.0.D		chr10:104669713-104670164	312	323	+	14.8049	1.05e-06	0.0148	ttgttttttttt
FUBP1_HUMAN.H11MO.0.D		chr2:73939928-73942327	1347	1358	+	14.8049	1.05e-06	0.0148	TTGttttttttt
MZF1_HUMAN.H11MO.0.B		chr2:200672724-200673123	115	127	-	14.6061	1.06e-06	0.0297	GAAGGGGAAGGGG
RARA_HUMAN.H11MO.0.A		chr22:42437205-42439604	55	74	+	16.5455	1.06e-06	0.0203	ggcagatcacgaggtcaaga
PATZ1_HUMAN.H11MO.0.C		chr17:43577167-43579166	1328	1349	-	16.4306	1.07e-06	0.00534	TGGGCGGAGGCTGAAGAAGCAG
RARA_HUMAN.H11MO.0.A		chr2:73939928-73942327	1898	1917	-	16.5303	1.08e-06	0.0203	GGCAGATCATGAGGTCAGGA
ZBT17_HUMAN.H11MO.0.A		chr15:84882353-84885152	982	1000	-	16.2613	1.08e-06	0.00596	AAGGAAGGGAGAGGGAATG
EGR2_HUMAN.H11MO.0.A		chr17:44643167-44644566	1277	1294	+	16.4634	1.09e-06	0.00679	gagagggtgggggaagaa
EGR2_HUMAN.H11MO.0.A		chr17:44425167-44426566	1342	1359	+	16.4634	1.09e-06	0.00679	gagagggtgggggaagaa
ZBT18_HUMAN.H11MO.0.C		chr22:42437205-42439604	2241	2251	+	15.4694	1.09e-06	0.0626	GCCAGATGTGG
ARX_HUMAN.H11MO.0.D		chr2:73939928-73942327	801	813	+	17.4048	1.09e-06	0.0318	ttaatccaattaa
MAFK_HUMAN.H11MO.0.A		chr17:43571860-43572604	220	237	-	16.7538	1.1e-06	0.0632	AAAAATGCTGACTCGGTG
PROP1_HUMAN.H11MO.0.D		chr2:73939928-73942327	802	812	-	15.7612	1.1e-06	0.0639	TAATTGGATTA
MXI1_HUMAN.H11MO.1.A		chr17:43577167-43579166	3	13	+	15.4694	1.1e-06	0.0553	CCCACGTGGCC
STAT4_HUMAN.H11MO.0.A		chr6:27389980-27391979	483	493	+	14.3636	1.12e-06	0.0636	TTTCCTGGAAA
STA5A_HUMAN.H11MO.0.A		chr6:27389980-27391979	483	492	-	15.5909	1.12e-06	0.0651	TTCCAGGAAA
NR1H3_HUMAN.H11MO.1.B		chr2:198753126-198754524	65	74	+	13.6212	1.12e-06	0.0323	aaaggtcaga
NR1H3_HUMAN.H11MO.1.B		chr2:73939928-73942327	1033	1042	-	13.6212	1.12e-06	0.0323	AAAGGTCAGA
ZN586_HUMAN.H11MO.0.C		chr7:42923722-42923898	110	129	+	7.78462	1.12e-06	0.0314	aggctcaggtggaaggactg
ZNF18_HUMAN.H11MO.0.C		chr17:43577167-43579166	467	478	-	16.4154	1.12e-06	0.0647	GGTGTGAACTCA
MAZ_HUMAN.H11MO.0.A		chr2:73943328-73944527	307	328	-	16.4789	1.13e-06	0.00273	AGAGAAGGAAGGAGGGGGAGAG
RARA_HUMAN.H11MO.1.A		chr17:43577167-43579166	987	996	-	15.1212	1.14e-06	0.0649	CAGGTCAGGG
VEZF1_HUMAN.H11MO.0.C		chr17:44643167-44644566	1279	1300	+	16.2797	1.15e-06	0.00297	gagggtgggggaagaacagaag
VEZF1_HUMAN.H11MO.0.C		chr17:44425167-44426566	1344	1365	+	16.2797	1.15e-06	0.00297	gagggtgggggaagaacagaag
IRX2_HUMAN.H11MO.0.D		chr17:44422567-44422966	334	352	-	14.4719	1.17e-06	0.0668	CAATGGGTGGGCATGGTGG
KLF6_HUMAN.H11MO.0.A		chr17:44643167-44644566	1271	1289	+	16.2273	1.17e-06	0.0165	gaaggggagagggtggggg
KLF6_HUMAN.H11MO.0.A		chr17:44425167-44426566	1336	1354	+	16.2273	1.17e-06	0.0165	gaaggggagagggtggggg
IRF3_HUMAN.H11MO.0.B		chr15:84882353-84885152	2128	2147	+	16.3937	1.17e-06	0.00698	ggaaaggaaaggaaaggaaa
IRF3_HUMAN.H11MO.0.B		chr15:84882353-84885152	2133	2152	+	16.3937	1.17e-06	0.00698	ggaaaggaaaggaaaggaaa
IRF3_HUMAN.H11MO.0.B		chr15:84882353-84885152	2138	2157	+	16.3937	1.17e-06	0.00698	ggaaaggaaaggaaaggaaa
GCR_HUMAN.H11MO.0.A		chr22:41813805-41814604	331	345	-	16.2121	1.19e-06	0.0689	TGGACACAATGTCCT
Z324A_HUMAN.H11MO.0.C		chr17:44081168-44081911	428	450	-	16.1145	1.2e-06	0.0675	AGCCCAGCCCTCCCTCCCTGGCC
EMX1_HUMAN.H11MO.0.D		chr15:84882353-84885152	790	801	+	15.1386	1.21e-06	0.0703	TAATTAGCCAAT
MXI1_HUMAN.H11MO.0.A		chr17:43577167-43579166	4	18	+	15.6818	1.21e-06	0.0702	CCACGTGGCCCGTGC
ZN467_HUMAN.H11MO.0.C		chr2:73939928-73942327	930	951	-	16.102	1.21e-06	0.00312	GGGGAGAGAGGGAAATAAGGGG
ZN449_HUMAN.H11MO.0.C		chr7:42923722-42923898	22	32	-	16.8462	1.22e-06	0.0478	TGGCTGGGCTG
ZN770_HUMAN.H11MO.0.C		chr15:84882353-84885152	51	72	+	16.1515	1.22e-06	0.00276	gggaggcagaggctgcagtgag
CEBPB_HUMAN.H11MO.0.A		chr17:43577167-43579166	1054	1065	+	15.2769	1.22e-06	0.0712	GGTTGTGCAACC
ZN335_HUMAN.H11MO.0.A		chr2:73939928-73942327	1815	1836	+	16.4342	1.23e-06	0.0344	aggtgcccgccaccatgcctgg
ZFP28_HUMAN.H11MO.0.C		chr22:42437205-42439604	1807	1826	-	16.0152	1.24e-06	0.0346	TTTTTTTTTTTCTTGGCTCA
EGR2_HUMAN.H11MO.0.A		chr17:44081168-44081911	565	582	-	16.3008	1.24e-06	0.00696	GGTGAGGTGGGGCTGGGG
MAZ_HUMAN.H11MO.0.A		chr2:73943328-73944527	332	353	-	16.3451	1.24e-06	0.00288	GAGGGATGGGAGGAGAAGGAGA
COT2_HUMAN.H11MO.0.A		chr2:73948528-73949727	697	709	-	15.5455	1.24e-06	0.0358	CAGGGGTCAGGGA
TBX15_HUMAN.H11MO.0.D		chr17:43577167-43579166	410	428	+	16.3761	1.25e-06	0.0113	tgggaggctgaggtgggag
ZN770_HUMAN.H11MO.0.C		chr2:201261724-201261923	129	150	-	16.1061	1.25e-06	0.00276	GAGAGGCAGGAGAAGCAGGAGA
SOX17_HUMAN.H11MO.0.C		chr6:28066379-28067378	452	462	-	14.1518	1.26e-06	0.0715	GCCATTGTGCT
RORA_HUMAN.H11MO.0.C		chr15:84882353-84885152	1993	2005	+	14.5455	1.27e-06	0.0716	gtctgggtcaggg
ZN257_HUMAN.H11MO.0.C		chr2:73939928-73942327	1780	1791	+	16.5077	1.27e-06	0.0722	tctcttgcctca
RXRA_HUMAN.H11MO.0.A		chr22:41813805-41814604	381	400	-	15.4677	1.28e-06	0.0176	GACAGGGAGGGAGGTCAGCG
PATZ1_HUMAN.H11MO.0.C		chr2:73943328-73944527	293	314	-	16.1944	1.29e-06	0.00587	GGGGAGAGGGAGGAAGAAAAGT
NR5A2_HUMAN.H11MO.0.B		chr2:73944928-73945127	163	173	-	16.2	1.29e-06	0.0471	GCCCAAGGTCA
ETV5_HUMAN.H11MO.0.C		chr15:84882353-84885152	692	705	-	14.7798	1.3e-06	0.0182	TAGGAGGAAGTGAG
ZFP28_HUMAN.H11MO.0.C		chr2:201262438-201262973	134	153	+	15.9242	1.3e-06	0.0346	ATTTGTTTTCTtttgagtca
RARB_HUMAN.H11MO.0.D		chr2:73939928-73942327	1897	1907	-	15.0816	1.3e-06	0.0487	GAGGTCAGGAG
ZN219_HUMAN.H11MO.0.D		chr17:44422567-44422966	168	179	-	16.5281	1.32e-06	0.0253	GTGGGGGGTGGC
KLF15_HUMAN.H11MO.0.A		chr2:73943328-73944527	305	323	-	16.3846	1.32e-06	0.00827	AGGAAGGAGGGGGAGAGGG
PURA_HUMAN.H11MO.0.D		chr2:200672724-200673123	112	128	-	15.802	1.33e-06	0.0426	GGAAGGGGAAGGGGGAG
IRF4_HUMAN.H11MO.0.A		chr2:201262438-201262973	39	56	+	16.5657	1.34e-06	0.0187	GAAGAAGGAAGTGGGACA
RARA_HUMAN.H11MO.2.A		chr17:43577167-43579166	990	1006	-	15.6711	1.34e-06	0.077	GGGTCGCCATCAGGTCA
ZN341_HUMAN.H11MO.0.C		chr2:73943328-73944527	306	327	-	16.1626	1.35e-06	0.00821	GAGAAGGAAGGAGGGGGAGAGG
FOSL1_HUMAN.H11MO.0.A		chr17:44422567-44422966	103	114	-	16.1061	1.35e-06	0.0788	GGCTGAGTCACT
ZN143_HUMAN.H11MO.0.A		chr2:73948528-73949727	31	52	-	15.6404	1.36e-06	0.021	CTCACGCTGGGAGCTGTAGACC
FOXG1_HUMAN.H11MO.0.D		chr10:104669713-104670164	305	321	+	15.8873	1.36e-06	0.0251	tttgtttttgttttttt
ZN281_HUMAN.H11MO.0.A		chr2:200672724-200673123	114	128	-	16.5	1.37e-06	0.0282	GGAAGGGGAAGGGGG
PHX2B_HUMAN.H11MO.0.D		chr2:73939928-73942327	2020	2030	+	17.08	1.37e-06	0.0721	TAATCTAATTA
PHX2A_HUMAN.H11MO.0.D		chr2:73939928-73942327	2020	2030	+	17.4717	1.37e-06	0.0721	TAATCTAATTA
DRGX_HUMAN.H11MO.0.D		chr2:73939928-73942327	2020	2030	+	17.619	1.37e-06	0.072	TAATCTAATTA
LMX1A_HUMAN.H11MO.0.D		chr17:43577167-43579166	357	375	-	16.5347	1.38e-06	0.0779	CAATTAATTTTCTTTTAAA
FUBP1_HUMAN.H11MO.0.D		chr2:73943328-73944527	488	499	-	14.6707	1.38e-06	0.0156	TTGTGTGTTTTT
ZN341_HUMAN.H11MO.0.C		chr2:201261724-201261923	138	159	-	16.1301	1.38e-06	0.00821	GTGGGGGTGGAGAGGCAGGAGA
PATZ1_HUMAN.H11MO.0.C		chr15:84882353-84885152	2523	2544	-	16.0903	1.39e-06	0.00587	GGACGGGGGAAGGTGGTGGAGG
ZN121_HUMAN.H11MO.0.C		chr22:42437205-42439604	65	84	+	14.9083	1.4e-06	0.0044	gaggtcaagagagcgagacc
ZBT17_HUMAN.H11MO.0.A		chr17:44643167-44644566	1273	1291	+	15.964	1.4e-06	0.00642	aggggagagggtgggggaa
ZBT17_HUMAN.H11MO.0.A		chr17:44425167-44426566	1338	1356	+	15.964	1.4e-06	0.00642	aggggagagggtgggggaa
REL_HUMAN.H11MO.0.B		chr6:28066379-28067378	284	298	+	15.6974	1.4e-06	0.0792	tgcagggaagtgcca
PITX2_HUMAN.H11MO.0.D		chr2:201262438-201262973	180	189	+	13.4898	1.4e-06	0.021	tgggattaaa
ZN394_HUMAN.H11MO.0.C		chr6:27389980-27391979	1130	1149	-	14.7397	1.42e-06	0.0198	GAAAAAGAAATGAAAAGAAG
CTCF_HUMAN.H11MO.0.A		chr2:73857528-73858327	461	479	+	16.1538	1.42e-06	0.0565	TCACCACTAGAGGGAGCAC
BHE41_HUMAN.H11MO.0.D		chr2:73939928-73942327	676	695	-	16.6606	1.43e-06	0.081	GCAGGGCCAAGTGCCTAGAA
FOXJ3_HUMAN.H11MO.0.A		chr10:104669713-104670164	306	318	+	17.0758	1.44e-06	0.0321	ttgtttttgtttt
ZFX_HUMAN.H11MO.1.A		chr15:84882353-84885152	52	68	+	15.4196	1.45e-06	0.0325	ggaggcagaggctgcag
PKNX1_HUMAN.H11MO.0.B		chr2:201262438-201262973	499	509	-	15.6016	1.45e-06	0.0845	TGACTGACAGC
TBX15_HUMAN.H11MO.0.D		chr17:43571860-43572604	501	519	+	16.1376	1.47e-06	0.0113	tgggaggctgaggtgggtg
COT2_HUMAN.H11MO.1.A		chr2:198753126-198754524	59	75	+	15.5455	1.48e-06	0.0417	gagagaaaaggtcagag
ZN467_HUMAN.H11MO.0.C		chr2:201261724-201261923	126	147	-	15.7653	1.48e-06	0.00364	AGGCAGGAGAAGCAGGAGAGAA
OLIG2_HUMAN.H11MO.0.B		chr2:200672724-200673123	159	176	-	15.4091	1.48e-06	0.0824	ACATCTGCTTGGCTTCTG
NFIC_HUMAN.H11MO.0.A		chr17:44081168-44081911	418	434	-	15.9242	1.48e-06	0.0657	CCTGGCCCCAAGCCTGC
IRF3_HUMAN.H11MO.0.B		chr2:73939928-73942327	1657	1676	-	16.1024	1.48e-06	0.00698	AAAAAGAAAAGAAAAAAAGA
PURA_HUMAN.H11MO.0.D		chr2:201261724-201261923	146	162	-	15.6931	1.48e-06	0.0426	GGAGTGGGGGTGGAGAG
EGR2_HUMAN.H11MO.0.A		chr15:43844477-43844944	334	351	+	16.0407	1.52e-06	0.00779	gggggtgagtagctggag
ATF4_HUMAN.H11MO.0.A		chr2:73939928-73942327	1086	1097	-	17.1231	1.53e-06	0.0887	GCATGATGCAAC
VEZF1_HUMAN.H11MO.0.C		chr15:84882353-84885152	2548	2569	-	15.8881	1.56e-06	0.00385	GAGGGGGAGGGAGGTTAGGGGT
ZN121_HUMAN.H11MO.0.C		chr2:73939928-73942327	1865	1884	-	14.6881	1.56e-06	0.00467	CTGACCAACATGGTGAAACC
MAZ_HUMAN.H11MO.0.A		chr17:44081168-44081911	427	448	+	16.0211	1.57e-06	0.00347	GGGCCAGGGAGGGAGGGCTGGG
ZN341_HUMAN.H11MO.0.C		chr2:201261724-201261923	129	150	-	15.9675	1.57e-06	0.00821	GAGAGGCAGGAGAAGCAGGAGA
FOXI1_HUMAN.H11MO.0.B		chr15:84882353-84885152	795	806	-	17.2267	1.57e-06	0.0456	TTTTGATTGGCT
NFAT5_HUMAN.H11MO.0.D		chr17:44643167-44644566	1267	1277	+	12.7121	1.58e-06	0.0445	ggaggaagggg
NFAT5_HUMAN.H11MO.0.D		chr17:44425167-44426566	1332	1342	+	12.7121	1.58e-06	0.0445	ggaggaagggg
P73_HUMAN.H11MO.0.A		chr17:44081168-44081911	353	371	-	16	1.58e-06	0.091	AGGCTGGCCCAGACTTGGC
FOXO1_HUMAN.H11MO.0.A		chr6:27389980-27391979	497	508	+	13.2455	1.58e-06	0.0895	TTCCTGTTTCCC
COT1_HUMAN.H11MO.0.C		chr22:41813805-41814604	381	397	-	15.8182	1.58e-06	0.0296	AGGGAGGGAGGTCAGCG
ITF2_HUMAN.H11MO.0.C		chr2:198748085-198748459	124	133	+	14.8257	1.6e-06	0.0307	GGCAGCTGTG
ETS2_HUMAN.H11MO.0.B		chr2:73943328-73944527	295	307	-	13.6818	1.61e-06	0.0182	GGGAGGAAGAAAA
LHX6_HUMAN.H11MO.0.D		chr2:73948528-73949727	373	382	+	13.1667	1.61e-06	0.0934	cgctgattgc
TBX2_HUMAN.H11MO.0.D		chr2:73939928-73942327	188	212	+	16.027	1.62e-06	0.0414	tgagattacaggagtgagccaccct
PATZ1_HUMAN.H11MO.0.C		chr17:44081168-44081911	426	447	+	15.875	1.64e-06	0.00641	GGGGCCAGGGAGGGAGGGCTGG
MYCN_HUMAN.H11MO.0.A		chr17:43577167-43579166	2	13	-	15.5606	1.64e-06	0.0478	GGCCACGTGGGT
RARA_HUMAN.H11MO.0.A		chr17:43577167-43579166	987	1006	-	16.0152	1.64e-06	0.0233	GGGTCGCCATCAGGTCAGGG
ZN816_HUMAN.H11MO.0.C		chr17:44643167-44644566	1267	1287	+	16.0462	1.65e-06	0.028	ggaggaaggggagagggtggg
ZN816_HUMAN.H11MO.0.C		chr17:44425167-44426566	1332	1352	+	16.0462	1.65e-06	0.028	ggaggaaggggagagggtggg
ZN341_HUMAN.H11MO.0.C		chr17:43577167-43579166	924	945	+	15.8943	1.66e-06	0.00821	GCATGGCGGGGAAGGGAGCAGA
Z354A_HUMAN.H11MO.0.C		chr22:42437205-42439604	373	396	+	15.8493	1.66e-06	0.0936	tttctatcccttcacctttagtct
TBX15_HUMAN.H11MO.0.D		chr17:44081168-44081911	427	445	+	15.9633	1.66e-06	0.0113	GGGCCAGGGAGGGAGGGCT
SOX2_HUMAN.H11MO.1.A		chr2:198753126-198754524	797	812	-	15.194	1.66e-06	0.0949	CCTTTTGTTCTGCAAT
HXC12_HUMAN.H11MO.0.D		chr6:28066379-28067378	130	141	-	14.369	1.67e-06	0.0973	GTTTTATGACTT
MAZ_HUMAN.H11MO.0.A		chr15:84882353-84885152	2736	2757	-	15.9225	1.68e-06	0.00357	CGAGGTAGAGGGGAAGGGGAAG
FOXJ3_HUMAN.H11MO.0.A		chr10:104669713-104670164	312	324	+	16.8333	1.68e-06	0.0321	ttgtttttttttt
FOXJ3_HUMAN.H11MO.0.A		chr2:73939928-73942327	1347	1359	+	16.8333	1.68e-06	0.0321	TTGtttttttttt
IRF3_HUMAN.H11MO.0.B		chr22:42437205-42439604	1148	1167	-	15.937	1.68e-06	0.00698	AAAAGAGAAAAAAGAACTAA
IRF3_HUMAN.H11MO.0.B		chr15:43844477-43844944	262	281	+	15.937	1.68e-06	0.00698	aaaaagaaaaaaaaaagaaa
RARB_HUMAN.H11MO.0.D		chr22:41813805-41814604	380	390	-	14.9082	1.68e-06	0.0487	GAGGTCAGCGC
NR5A2_HUMAN.H11MO.0.B		chr22:41813805-41814604	29	39	+	16.0923	1.7e-06	0.0471	ggccaaggtca
VEZF1_HUMAN.H11MO.0.C		chr22:41813805-41814604	490	511	-	15.7762	1.7e-06	0.00387	AGTAAGGCGGGAGGAGCTGAGG
EHF_HUMAN.H11MO.0.B		chr15:84882353-84885152	852	866	-	16.0615	1.7e-06	0.0322	GAACAAGGAAGTTGA
TBX15_HUMAN.H11MO.0.D		chr17:44081168-44081911	564	582	-	15.9266	1.7e-06	0.0113	GGTGAGGTGGGGCTGGGGG
IRF3_HUMAN.H11MO.0.B		chr6:27389980-27391979	9	28	+	15.9213	1.7e-06	0.00698	aagaaagaaaagaaaagaaa
ZN770_HUMAN.H11MO.0.C		chr7:42925800-42926199	339	360	+	15.5909	1.71e-06	0.00361	gggagtccaaggcaggcagatc
FOXJ3_HUMAN.H11MO.1.B		chr15:43844477-43844944	426	438	-	16.4776	1.72e-06	0.0327	TTTTTTTTGTTTT
FOXJ3_HUMAN.H11MO.1.B		chr2:73939928-73942327	1341	1353	+	16.4776	1.72e-06	0.0327	TTTTTTTTGtttt
ZN143_HUMAN.H11MO.0.A		chr6:27389980-27391979	973	994	-	15.2135	1.72e-06	0.021	AGACTTCTGGGGAATTGAGTCT
ZN250_HUMAN.H11MO.0.C		chr22:42437205-42439604	456	475	+	10.7143	1.72e-06	0.0993	taccaaatttttttggttat
IRF5_HUMAN.H11MO.0.D		chr17:44643167-44644566	128	147	+	12.7377	1.75e-06	0.0336	aaaataaaaaagaaaTCAGA
IRF5_HUMAN.H11MO.0.D		chr17:44425167-44426566	193	212	+	12.7377	1.75e-06	0.0336	aaaataaaaaagaaaTCAGA
EGR2_HUMAN.H11MO.0.A		chr7:42923722-42923898	24	41	-	15.8537	1.77e-06	0.00827	GGGGAGGTGTGGCTGGGC
FOXG1_HUMAN.H11MO.0.D		chr2:73939928-73942327	1346	1362	+	15.6197	1.77e-06	0.0251	TTTGttttttttttttt
ZN320_HUMAN.H11MO.0.C		chr7:86427117-86427516	100	119	+	15.6061	1.77e-06	0.0998	gtggctaaaaggggccaatg
VEZF1_HUMAN.H11MO.0.C		chr2:73948528-73949727	415	436	+	15.7133	1.78e-06	0.00387	ggcagcgaggctgggggagggg
VEZF1_HUMAN.H11MO.0.C		chr2:73943328-73944527	302	323	-	15.7133	1.78e-06	0.00387	AGGAAGGAGGGGGAGAGGGAGG
THA11_HUMAN.H11MO.0.B		chr6:27389980-27391979	973	994	-	14.6711	1.79e-06	0.0341	AGACTTCTGGGGAATTGAGTCT
WT1_HUMAN.H11MO.0.C		chr22:41813805-41814604	383	402	-	15.7727	1.79e-06	0.00762	GGGACAGGGAGGGAGGTCAG
NFYA_HUMAN.H11MO.0.A		chr2:73943328-73944527	848	861	+	15.8462	1.79e-06	0.0521	ttgaccaatcaaag
ZN263_HUMAN.H11MO.0.A		chr2:73943328-73944527	307	326	-	15.9545	1.8e-06	0.0144	AGAAGGAAGGAGGGGGAGAG
RFX5_HUMAN.H11MO.1.A		chr1:149989361-149989560	30	40	-	15.4737	1.82e-06	0.0353	TTGTTGCTAGG
IRF5_HUMAN.H11MO.0.D		chr22:42437205-42439604	340	359	-	12.6393	1.82e-06	0.0336	CAAATGGTAACCAAAAGAGA
TBX15_HUMAN.H11MO.0.D		chr17:44422567-44422966	166	184	-	15.8165	1.84e-06	0.0113	GGGCAGTGGGGGGTGGCGC
ZN143_HUMAN.H11MO.0.A		chr15:84882353-84885152	946	967	-	15.0899	1.84e-06	0.021	GGACTGATGGGAAGAGTTGTTT
BCL6_HUMAN.H11MO.0.A		chr5:139770781-139771302	171	183	+	15.3284	1.84e-06	0.0822	CACTCTCCAGGAA
PAX5_HUMAN.H11MO.0.A		chr17:43576594-43576987	29	49	-	15.776	1.84e-06	0.00942	CCCTGGGCAACATAGTGAAGC
PAX5_HUMAN.H11MO.0.A		chr17:44420664-44421105	398	418	+	15.776	1.84e-06	0.00942	ccctgggcaacatagtgaagc
SPIC_HUMAN.H11MO.0.D		chr17:44643167-44644566	1268	1280	+	12.3857	1.85e-06	0.0233	gaggaaggggaga
SPIC_HUMAN.H11MO.0.D		chr17:44425167-44426566	1333	1345	+	12.3857	1.85e-06	0.0233	gaggaaggggaga
TBX1_HUMAN.H11MO.0.D		chr17:44422567-44422966	169	188	-	15.4771	1.86e-06	0.0517	TGGAGGGCAGTGGGGGGTGG
ALX3_HUMAN.H11MO.0.D		chr2:73939928-73942327	802	812	-	16.0377	1.86e-06	0.0543	TAATTGGATTA
WT1_HUMAN.H11MO.1.B		chr2:73943328-73944527	299	309	-	14.9467	1.86e-06	0.0577	GAGGGAGGAAG
ZFP28_HUMAN.H11MO.0.C		chr7:42925800-42926199	132	151	-	15.2727	1.88e-06	0.0346	TTCCATTTCTTCTGGAAGGT
SIX1_HUMAN.H11MO.0.A		chr2:73857528-73858327	1	14	-	15.5606	1.88e-06	0.109	TGTAATCTGACACT
ZN770_HUMAN.H11MO.0.C		chr22:41813805-41814604	128	149	+	15.4242	1.89e-06	0.00384	GGGAAACTGAGGCAAGAGGAAG
MXI1_HUMAN.H11MO.1.A		chr17:43577167-43579166	1186	1196	+	14.8571	1.9e-06	0.0553	cccacgtggct
TBX15_HUMAN.H11MO.0.D		chr15:84882353-84885152	2526	2544	-	15.7615	1.91e-06	0.0113	GGACGGGGGAAGGTGGTGG
KLF6_HUMAN.H11MO.0.A		chr2:73943328-73944527	332	350	-	15.6515	1.91e-06	0.0216	GGATGGGAGGAGAAGGAGA
SRF_HUMAN.H11MO.0.A		chr2:73943328-73944527	880	897	-	15.9868	1.92e-06	0.111	TTGCCTTATTTGAACATG
ALX4_HUMAN.H11MO.0.D		chr2:73939928-73942327	802	813	-	17.62	1.92e-06	0.056	TTAATTGGATTA
STAT1_HUMAN.H11MO.0.A		chr6:27389980-27391979	928	946	+	16.0408	1.93e-06	0.111	TACAATTCCCAGAAATCTC
TBX3_HUMAN.H11MO.0.C		chr17:44422567-44422966	155	165	-	13.4848	1.93e-06	0.0363	TGAGGTGGGAG
TBX3_HUMAN.H11MO.0.C		chr17:43577167-43579166	418	428	+	13.4848	1.93e-06	0.0363	tgaggtgggag
TYY1_HUMAN.H11MO.0.A		chr2:73948528-73949727	5	16	+	16.2615	1.93e-06	0.113	caagatggccga
KLF15_HUMAN.H11MO.0.A		chr2:73943328-73944527	306	324	-	15.7692	1.95e-06	0.0109	AAGGAAGGAGGGGGAGAGG
IRF3_HUMAN.H11MO.0.B		chr15:84882353-84885152	2127	2146	+	15.748	1.95e-06	0.00698	aggaaaggaaaggaaaggaa
IRF3_HUMAN.H11MO.0.B		chr15:84882353-84885152	2132	2151	+	15.748	1.95e-06	0.00698	aggaaaggaaaggaaaggaa
IRF3_HUMAN.H11MO.0.B		chr15:84882353-84885152	2137	2156	+	15.748	1.95e-06	0.00698	aggaaaggaaaggaaaggaa
ZFX_HUMAN.H11MO.1.A		chr22:42437205-42439604	175	191	+	15.1119	1.96e-06	0.0325	gggggctgaggcaggag
ZN467_HUMAN.H11MO.0.C		chr2:200672724-200673123	112	133	-	15.2755	1.97e-06	0.00463	ATGGTGGAAGGGGAAGGGGGAG
HXD11_HUMAN.H11MO.0.D		chr2:198753126-198754524	258	268	+	11.3846	1.98e-06	0.0575	tttttattACT
HXD11_HUMAN.H11MO.0.D		chr2:73939928-73942327	1632	1642	+	11.3846	1.98e-06	0.0575	TTTTTATTACT
ZFP82_HUMAN.H11MO.0.C		chr17:44643167-44644566	466	489	-	15.6483	1.98e-06	0.0424	CTTTATTTCTTCAATCTTCTCTTC
ZFP82_HUMAN.H11MO.0.C		chr17:44425167-44426566	531	554	-	15.6483	1.98e-06	0.0424	CTTTATTTCTTCAATCTTCTCTTC
ZN148_HUMAN.H11MO.0.D		chr17:43578767-43579166	257	271	-	16.1124	1.98e-06	0.0185	AGATTGGGGGAGGGC
ZN148_HUMAN.H11MO.0.D		chr17:43577167-43579166	1857	1871	-	16.1124	1.98e-06	0.0185	AGATTGGGGGAGGGC
UNC4_HUMAN.H11MO.0.D		chr2:73939928-73942327	2020	2030	+	16.5694	1.98e-06	0.0721	TAATCTAATTA
CTCF_HUMAN.H11MO.0.A		chr2:73948528-73949727	738	756	+	15.5692	1.99e-06	0.0565	cccccagtagggggtactg
VEZF1_HUMAN.H11MO.0.C		chr2:73939928-73942327	929	950	-	15.5664	1.99e-06	0.00417	GGGAGAGAGGGAAATAAGGGGG
IRF4_HUMAN.H11MO.0.A		chr17:43571860-43572604	393	410	-	15.9899	2.01e-06	0.0224	CAATGAGGAACTGAGGCT
PBX3_HUMAN.H11MO.0.A		chr2:201262438-201262973	499	509	-	14.4472	2.01e-06	0.115	TGACTGACAGC
ZN816_HUMAN.H11MO.0.C		chr2:201262438-201262973	265	285	+	15.7385	2.01e-06	0.028	aaagaagagggagaagaaagg
OTX2_HUMAN.H11MO.0.A		chr17:44423367-44423566	99	109	+	14.4242	2.02e-06	0.117	aagggatTAac
EMX2_HUMAN.H11MO.0.D		chr15:84882353-84885152	790	801	+	14.5238	2.03e-06	0.118	TAATTAGCCAAT
RREB1_HUMAN.H11MO.0.D		chr17:44081168-44081911	556	577	-	15.4556	2.04e-06	0.0598	GGTGGGGCTGGGGGTGTGTGTC
MAZ_HUMAN.H11MO.0.A		chr2:73943328-73944527	318	339	-	15.6338	2.05e-06	0.00421	GAAGGAGAGAAAGAGAAGGAAG
ZN582_HUMAN.H11MO.0.C		chr17:44643167-44644566	1207	1230	-	14.8286	2.06e-06	0.0589	CAAATGGTTTCAGATGGTATCAGC
ZN582_HUMAN.H11MO.0.C		chr17:44425167-44426566	1272	1295	-	14.8286	2.06e-06	0.0589	CAAATGGTTTCAGATGGTATCAGC
ZIC1_HUMAN.H11MO.0.B		chr2:73939928-73942327	860	868	-	13.7222	2.06e-06	0.118	GGGGTGGTC
PATZ1_HUMAN.H11MO.1.C		chr17:44423367-44423566	129	137	+	15.5	2.06e-06	0.0529	agggagggg
PATZ1_HUMAN.H11MO.1.C		chr6:27389980-27391979	1365	1373	-	15.5	2.06e-06	0.0529	AGGGAGGGG
NFIB_HUMAN.H11MO.0.D		chr17:44643167-44644566	1260	1268	-	14.1692	2.06e-06	0.0591	CCCTGGCAG
NFIB_HUMAN.H11MO.0.D		chr17:44425167-44426566	1325	1333	-	14.1692	2.06e-06	0.0591	CCCTGGCAG
HIC1_HUMAN.H11MO.0.C		chr17:43571860-43572604	178	186	-	15.9663	2.06e-06	0.0722	GGGTTGCCC
KLF8_HUMAN.H11MO.0.C		chr15:43844477-43844944	332	340	+	16.1066	2.06e-06	0.119	cagggggtg
ZN436_HUMAN.H11MO.0.C		chr22:41813805-41814604	170	193	-	7.55385	2.07e-06	0.117	AGAGGGCCAGCTTTCTGGAGGCAG
ZN554_HUMAN.H11MO.0.C		chr22:41813805-41814604	685	704	+	15.4091	2.07e-06	0.119	GCTGAGCCAAGGGGAGAGGC
VEZF1_HUMAN.H11MO.1.C		chr17:44643167-44644566	1266	1277	+	14.2202	2.08e-06	0.0169	gggaggaagggg
VEZF1_HUMAN.H11MO.1.C		chr17:44425167-44426566	1331	1342	+	14.2202	2.08e-06	0.0169	gggaggaagggg
SRBP1_HUMAN.H11MO.0.A		chr2:73943328-73944527	351	361	-	14.2273	2.1e-06	0.121	TGTGGGGTGAG
PATZ1_HUMAN.H11MO.0.C		chr2:201261724-201261923	136	157	-	15.5417	2.1e-06	0.00767	GGGGGTGGAGAGGCAGGAGAAG
WT1_HUMAN.H11MO.0.C		chr2:200672724-200673123	109	128	-	15.5152	2.1e-06	0.00795	GGAAGGGGAAGGGGGAGCAG
ZIC4_HUMAN.H11MO.0.D		chr17:43577167-43579166	178	192	+	15.9455	2.1e-06	0.0601	GAGCAGCAGGGGCTC
GSC_HUMAN.H11MO.0.D		chr17:44423367-44423566	99	109	+	14.2581	2.1e-06	0.123	aagggatTAac
PRDM6_HUMAN.H11MO.0.C		chr5:139770781-139771302	446	458	-	14.3333	2.11e-06	0.021	GAAAAGAAAAACA
BACH1_HUMAN.H11MO.0.A		chr17:44422567-44422966	102	114	-	15.7551	2.11e-06	0.0976	GGCTGAGTCACTG
ZN341_HUMAN.H11MO.0.C		chr17:43577167-43579166	411	432	+	15.5691	2.12e-06	0.00964	gggaggctgaggtgggaggatc
KLF16_HUMAN.H11MO.0.D		chr2:201262438-201262973	442	460	+	15.5528	2.14e-06	0.0466	gggggagtgtggctggggt
VSX1_HUMAN.H11MO.0.D		chr15:84882353-84885152	790	803	+	14.8125	2.14e-06	0.124	TAATTAGCCAATCA
ELF3_HUMAN.H11MO.0.A		chr2:73939928-73942327	1501	1514	+	15.8154	2.14e-06	0.0405	gaatcaggaagtgt
SOX1_HUMAN.H11MO.0.D		chr15:84882353-84885152	2312	2327	-	15.7556	2.14e-06	0.121	GAGGAATGTTATTGTT
RREB1_HUMAN.H11MO.0.D		chr17:44081168-44081911	562	583	-	15.3667	2.15e-06	0.0598	TGGTGAGGTGGGGCTGGGGGTG
SUH_HUMAN.H11MO.0.A		chr17:44643167-44644566	379	389	-	14.3163	2.15e-06	0.0607	GGGGTGGGAAA
SUH_HUMAN.H11MO.0.A		chr17:44425167-44426566	444	454	-	14.3163	2.15e-06	0.0607	GGGGTGGGAAA
E2F8_HUMAN.H11MO.0.D		chr2:73943328-73944527	256	267	-	13.9551	2.16e-06	0.126	ATTAGCGGGAAA
SMCA5_HUMAN.H11MO.0.C		chr2:73943328-73944527	35	49	+	15.4718	2.16e-06	0.0946	GAGTGGAAGGGAAGC
STAT3_HUMAN.H11MO.0.A		chr6:27389980-27391979	484	495	-	15.3485	2.16e-06	0.125	CTTTTCCAGGAA
ETV5_HUMAN.H11MO.0.C		chr2:198753126-198754524	744	757	+	14.4037	2.17e-06	0.0243	gatgaggaagtgag
ZN281_HUMAN.H11MO.0.A		chr2:73943328-73944527	305	319	-	15.697	2.17e-06	0.0282	AGGAGGGGGAGAGGG
MZF1_HUMAN.H11MO.0.B		chr15:84882353-84885152	2247	2259	-	14.2273	2.17e-06	0.0405	AAAAGGGATTGGG
EGR1_HUMAN.H11MO.0.A		chr2:73943328-73944527	305	321	-	15.5413	2.18e-06	0.0412	GAAGGAGGGGGAGAGGG
TBX2_HUMAN.H11MO.0.D		chr17:43577167-43579166	240	264	-	15.4955	2.18e-06	0.0414	TGGGACTACAGGTGTGAGCCAACGC
ZN350_HUMAN.H11MO.1.D		chr22:42437205-42439604	1624	1647	+	15.58	2.19e-06	0.05	aaggtgggcagatcacttgagccc
SPI1_HUMAN.H11MO.0.A		chr2:73939928-73942327	1500	1516	+	15.9692	2.19e-06	0.0307	agaatcaggaagtgtga
NF2L2_HUMAN.H11MO.0.A		chr17:43577167-43579166	885	898	+	15.8308	2.2e-06	0.127	TATTCCTGAGTCAT
TBX15_HUMAN.H11MO.0.D		chr15:84882353-84885152	1512	1530	-	15.5413	2.21e-06	0.0113	TGGGAGGCCGAGGTGGGCG
PRDM6_HUMAN.H11MO.0.C		chr17:44423367-44423566	75	87	-	14.3182	2.21e-06	0.021	AAAAAGAAAAAGA
LYL1_HUMAN.H11MO.0.A		chr2:73948528-73949727	642	655	-	13.3881	2.21e-06	0.125	CCAGCTGCGTGCTG
PO2F2_HUMAN.H11MO.0.A		chr22:42437205-42439604	354	364	-	14.4797	2.21e-06	0.129	CCATGCAAATG
KLF5_HUMAN.H11MO.0.A		chr17:44081168-44081911	566	579	-	15.803	2.22e-06	0.0764	GAGGTGGGGCTGGG
KLF3_HUMAN.H11MO.0.B		chr17:44643167-44644566	1275	1293	+	15.8615	2.25e-06	0.0635	gggagagggtgggggaaga
KLF3_HUMAN.H11MO.0.B		chr17:44425167-44426566	1340	1358	+	15.8615	2.25e-06	0.0635	gggagagggtgggggaaga
VEZF1_HUMAN.H11MO.1.C		chr17:44423367-44423566	127	138	+	14.1743	2.26e-06	0.0169	aaagggagggga
MAFG_HUMAN.H11MO.0.A		chr17:43571860-43572604	220	237	-	14.9846	2.26e-06	0.129	AAAAATGCTGACTCGGTG
PRDM6_HUMAN.H11MO.0.C		chr15:84882353-84885152	1248	1260	-	14.303	2.26e-06	0.021	AGAAAGAAAAAAG
HXD12_HUMAN.H11MO.0.D		chr6:28066379-28067378	132	142	-	10.7358	2.27e-06	0.115	AGTTTTATGAC
SPIC_HUMAN.H11MO.0.D		chr2:73943328-73944527	309	321	-	12.2857	2.27e-06	0.0233	GAAGGAGGGGGAG
MTF1_HUMAN.H11MO.0.C		chr17:43577167-43579166	943	959	+	15.8989	2.28e-06	0.131	AGAGCTGTGTGCAGAGG
CEBPA_HUMAN.H11MO.0.A		chr2:73939928-73942327	849	860	+	14.8462	2.28e-06	0.0664	tgttgtgcaacg
NFIC_HUMAN.H11MO.0.A		chr22:41813805-41814604	404	420	+	15.4394	2.3e-06	0.0657	CTGGGCCTCGGGCCAAC
ETV2_HUMAN.H11MO.0.B		chr2:201262438-201262973	38	53	+	16.0143	2.3e-06	0.132	GGAAGAAGGAAGTGGG
VEZF1_HUMAN.H11MO.0.C		chr15:84882353-84885152	2521	2542	-	15.3776	2.3e-06	0.00463	ACGGGGGAAGGTGGTGGAGGAA
WT1_HUMAN.H11MO.0.C		chr17:44643167-44644566	1281	1300	+	15.3636	2.3e-06	0.00795	gggtgggggaagaacagaag
WT1_HUMAN.H11MO.0.C		chr17:44425167-44426566	1346	1365	+	15.3636	2.3e-06	0.00795	gggtgggggaagaacagaag
SOX10_HUMAN.H11MO.1.A		chr2:201262438-201262973	275	287	-	14.19	2.34e-06	0.0459	TTCCTTTCTTCTC
MAZ_HUMAN.H11MO.0.A		chr2:73943328-73944527	336	357	-	15.4437	2.34e-06	0.00432	GGGTGAGGGATGGGAGGAGAAG
IRF3_HUMAN.H11MO.0.B		chr5:139770781-139771302	450	469	-	15.5039	2.35e-06	0.00789	GGAAAAAAAAAGAAAAGAAA
MAZ_HUMAN.H11MO.0.A		chr17:44643167-44644566	1275	1296	+	15.4366	2.36e-06	0.00432	gggagagggtgggggaagaaca
MAZ_HUMAN.H11MO.0.A		chr17:44425167-44426566	1340	1361	+	15.4366	2.36e-06	0.00432	gggagagggtgggggaagaaca
ZN350_HUMAN.H11MO.0.C		chr2:73939928-73942327	2277	2294	-	14.5882	2.37e-06	0.0732	GAGCCCTTTTTAATCCAA
MEIS1_HUMAN.H11MO.0.A		chr2:73943328-73944527	971	982	-	14.5586	2.37e-06	0.137	ATGATTTATGGA
FOXJ3_HUMAN.H11MO.0.A		chr6:27389980-27391979	1440	1452	-	16.197	2.37e-06	0.034	TTGTTTTTTGTTT
VEZF1_HUMAN.H11MO.1.C		chr2:200672724-200673123	115	126	-	14.1284	2.38e-06	0.0169	AAGGGGAAGGGG
GLI2_HUMAN.H11MO.0.D		chr22:42437205-42439604	2054	2064	+	15.9344	2.38e-06	0.137	CTGTGTGGTCC
ZN121_HUMAN.H11MO.0.C		chr17:44643167-44644566	98	117	+	13.8624	2.38e-06	0.00644	cctggcgacaaagcgagact
ZN121_HUMAN.H11MO.0.C		chr17:44425167-44426566	163	182	+	13.8624	2.38e-06	0.00644	cctggcgacaaagcgagact
FOXJ3_HUMAN.H11MO.1.B		chr6:27389980-27391979	1439	1451	-	16.2537	2.4e-06	0.0342	TGTTTTTTGTTTT
HXC10_HUMAN.H11MO.0.D		chr2:198753126-198754524	249	267	+	13.8056	2.4e-06	0.135	gaatattagtttttattAC
ZBT17_HUMAN.H11MO.0.A		chr2:201261724-201261923	136	154	-	15.3153	2.4e-06	0.00973	GGTGGAGAGGCAGGAGAAG
ZN449_HUMAN.H11MO.0.C		chr17:43577167-43579166	905	915	+	16.2462	2.4e-06	0.0478	GGGCTGGGCTT
Z324A_HUMAN.H11MO.0.C		chr22:42437205-42439604	790	812	+	15.259	2.4e-06	0.0676	tattatcccattctttcctggcc
TBX15_HUMAN.H11MO.0.D		chr2:73943328-73944527	342	360	-	15.4128	2.41e-06	0.0113	GTGGGGTGAGGGATGGGAG
SPIC_HUMAN.H11MO.0.D		chr2:200672724-200673123	118	130	-	12.2571	2.41e-06	0.0233	GTGGAAGGGGAAG
IRF5_HUMAN.H11MO.0.D		chr2:73939928-73942327	1651	1670	-	11.9262	2.41e-06	0.0336	AAAAGAAAAAAAGAAACATA
HAND1_HUMAN.H11MO.0.D		chr5:139770781-139771302	97	113	-	15.3538	2.41e-06	0.135	GAGCCTGGTAATCCTCA
TBX15_HUMAN.H11MO.0.D		chr17:44081168-44081911	570	588	-	15.4037	2.42e-06	0.0113	GGCTGTGGTGAGGTGGGGC
SMAD3_HUMAN.H11MO.0.B		chr22:41813805-41814604	168	179	+	13.2581	2.43e-06	0.0451	CCCTGCCTCCAG
SMAD2_HUMAN.H11MO.0.A		chr2:73948528-73949727	114	125	-	14.7727	2.44e-06	0.0693	TGTCTGGCACTC
PRDM1_HUMAN.H11MO.0.A		chr2:198753126-198754524	849	862	-	15.6818	2.45e-06	0.0835	GACAGTGAAAGGGG
EGR2_HUMAN.H11MO.1.A		chr17:44643167-44644566	1274	1289	+	15.5872	2.45e-06	0.0463	ggggagagggtggggg
EGR2_HUMAN.H11MO.1.A		chr17:44425167-44426566	1339	1354	+	15.5872	2.45e-06	0.0463	ggggagagggtggggg
NR5A2_HUMAN.H11MO.0.B		chr17:43577167-43579166	1202	1212	-	15.3538	2.45e-06	0.0471	TTCCAAGGCCA
SALL4_HUMAN.H11MO.0.B		chr17:44081168-44081911	434	443	+	14.8571	2.47e-06	0.047	GGAGGGAGGG
SALL4_HUMAN.H11MO.0.B		chr17:43578767-43579166	292	301	-	14.8571	2.47e-06	0.047	GGAGGGAGGG
SALL4_HUMAN.H11MO.0.B		chr17:43577167-43579166	1892	1901	-	14.8571	2.47e-06	0.047	GGAGGGAGGG
ZBT17_HUMAN.H11MO.0.A		chr2:200672724-200673123	113	131	-	15.2793	2.47e-06	0.00973	GGTGGAAGGGGAAGGGGGA
UNC4_HUMAN.H11MO.0.D		chr2:73939928-73942327	802	812	+	15.8472	2.47e-06	0.0721	taatccaatta
PROP1_HUMAN.H11MO.0.D		chr2:73939928-73942327	2020	2030	-	15.2985	2.47e-06	0.072	TAATTAGATTA
PHX2B_HUMAN.H11MO.0.D		chr2:73939928-73942327	802	812	+	16.36	2.47e-06	0.0721	taatccaatta
PHX2A_HUMAN.H11MO.0.D		chr2:73939928-73942327	802	812	+	16.7358	2.47e-06	0.0721	taatccaatta
DRGX_HUMAN.H11MO.0.D		chr2:73939928-73942327	802	812	+	16.8571	2.47e-06	0.072	taatccaatta
ZSC31_HUMAN.H11MO.0.C		chr17:43571860-43572604	700	717	-	15.4071	2.47e-06	0.141	GGCTGCAGTGCAGTGGCG
TLX1_HUMAN.H11MO.0.D		chr10:104669713-104670164	21	37	+	13.8817	2.47e-06	0.142	cttgcagtgagccaaga
ZN341_HUMAN.H11MO.0.C		chr17:43577167-43579166	1327	1348	-	15.3577	2.49e-06	0.0102	GGGCGGAGGCTGAAGAAGCAGC
ZN680_HUMAN.H11MO.0.C		chr2:73857528-73858327	324	343	+	12.9571	2.5e-06	0.141	CACAACCAAGAGGTATTAGA
ZN449_HUMAN.H11MO.0.C		chr17:44081168-44081911	441	451	+	15.9077	2.5e-06	0.0478	GGGCTGGGCTC
VEZF1_HUMAN.H11MO.0.C		chr2:201262438-201262973	265	286	+	15.2587	2.52e-06	0.00489	aaagaagagggagaagaaagga
PITX2_HUMAN.H11MO.0.D		chr22:42437205-42439604	19	28	-	13.3776	2.52e-06	0.021	TGGGATTACA
PITX2_HUMAN.H11MO.0.D		chr7:42925800-42926199	322	331	-	13.3776	2.52e-06	0.021	TGGGATTACA
PITX2_HUMAN.H11MO.0.D		chr17:43571860-43572604	485	494	-	13.3776	2.52e-06	0.021	TGGGATTACA
PITX2_HUMAN.H11MO.0.D		chr15:84882353-84885152	1537	1546	+	13.3776	2.52e-06	0.021	tgggattaca
PITX2_HUMAN.H11MO.0.D		chr2:73939928-73942327	1806	1815	+	13.3776	2.52e-06	0.021	tgggattaca
PITX2_HUMAN.H11MO.0.D		chr2:73939928-73942327	1939	1948	+	13.3776	2.52e-06	0.021	tgggattaca
HXB13_HUMAN.H11MO.0.A		chr22:42437205-42439604	2015	2024	+	14.2388	2.52e-06	0.147	TTTTATTGGC
FOXD3_HUMAN.H11MO.0.D		chr2:201262438-201262973	135	149	+	13.2424	2.52e-06	0.0547	TTTGTTTTCTtttga
NFYC_HUMAN.H11MO.0.A		chr15:84882353-84885152	793	806	+	14.6147	2.53e-06	0.146	TTAGCCAATCAAAA
REST_HUMAN.H11MO.0.A		chr17:43571860-43572604	333	354	+	13.449	2.54e-06	0.145	CTCAGCCCCAAGCAGAGAGCCC
ANDR_HUMAN.H11MO.2.A		chr22:42437205-42439604	1379	1390	+	13.2273	2.54e-06	0.0719	ctgtgttctctt
TF65_HUMAN.H11MO.0.A		chr17:44643167-44644566	517	530	-	15.9091	2.55e-06	0.0735	CTGGGAGTTTCCAC
TF65_HUMAN.H11MO.0.A		chr17:44425167-44426566	582	595	-	15.9091	2.55e-06	0.0735	CTGGGAGTTTCCAC
THA11_HUMAN.H11MO.0.B		chr17:43577167-43579166	92	113	+	13.9737	2.55e-06	0.0365	AGTCTcctgggaaaggtggtca
NOTO_HUMAN.H11MO.0.D		chr2:73939928-73942327	2022	2032	-	14.369	2.55e-06	0.149	GTTAATTAGAT
ZN322_HUMAN.H11MO.0.B		chr17:44422567-44422966	97	116	-	15.3394	2.56e-06	0.076	GAGGCTGAGTCACTGCCTGG
NR1D1_HUMAN.H11MO.0.B		chr22:41813805-41814604	392	410	-	14.6216	2.57e-06	0.0455	GGCCCAGAGGGACAGGGAG
RARA_HUMAN.H11MO.1.A		chr6:28066379-28067378	783	792	+	14.5909	2.58e-06	0.073	gaggtcagag
ZN341_HUMAN.H11MO.1.C		chr17:44081168-44081911	455	463	+	15.5455	2.58e-06	0.147	GGAACAGCC
PTF1A_HUMAN.H11MO.1.B		chr2:73939928-73942327	57	65	+	15.4848	2.58e-06	0.0494	agcagctgg
PTF1A_HUMAN.H11MO.1.B		chr2:73939928-73942327	1800	1808	+	15.4848	2.58e-06	0.0494	agcagctgg
PTF1A_HUMAN.H11MO.1.B		chr22:42437205-42439604	2211	2219	-	15.4848	2.58e-06	0.0494	AGCAGCTGG
MEIS1_HUMAN.H11MO.1.B		chr17:43571860-43572604	208	216	+	13.8769	2.58e-06	0.145	GCTGACAGC
ASCL2_HUMAN.H11MO.0.D		chr2:73939928-73942327	57	65	-	15.2	2.58e-06	0.0486	CCAGCTGCT
ASCL2_HUMAN.H11MO.0.D		chr2:73939928-73942327	1800	1808	-	15.2	2.58e-06	0.0486	CCAGCTGCT
ASCL2_HUMAN.H11MO.0.D		chr22:42437205-42439604	2211	2219	+	15.2	2.58e-06	0.0486	CCAGCTGCT
KLF15_HUMAN.H11MO.0.A		chr17:43577167-43579166	926	944	+	15.3077	2.58e-06	0.0113	ATGGCGGGGAAGGGAGCAG
MAFK_HUMAN.H11MO.0.A		chr17:43577167-43579166	883	900	+	15.3385	2.6e-06	0.0749	AATATTCCTGAGTCATCC
ZN350_HUMAN.H11MO.0.C		chr2:198753126-198754524	594	611	+	14.5	2.6e-06	0.0732	CAGTTCTTTTATTTGCAG
FLI1_HUMAN.H11MO.0.A		chr2:73943328-73944527	293	310	-	15.6364	2.61e-06	0.02	AGAGGGAGGAAGAAAAGT
ZN341_HUMAN.H11MO.0.C		chr2:200672724-200673123	108	129	-	15.2927	2.62e-06	0.0102	TGGAAGGGGAAGGGGGAGCAGT
SP3_HUMAN.H11MO.0.B		chr17:44081168-44081911	565	584	-	15.3853	2.63e-06	0.0649	GTGGTGAGGTGGGGCTGGGG
STA5B_HUMAN.H11MO.0.A		chr6:27389980-27391979	931	942	-	14.9091	2.64e-06	0.153	TTTCTGGGAATT
TBX15_HUMAN.H11MO.0.D		chr2:201262438-201262973	442	460	+	15.2752	2.64e-06	0.0113	gggggagtgtggctggggt
ZN418_HUMAN.H11MO.1.D		chr2:73939928-73942327	343	354	-	14.1061	2.64e-06	0.149	GGTTGCTTCTGT
FOXA2_HUMAN.H11MO.0.A		chr22:41813805-41814604	657	668	+	15.1212	2.64e-06	0.152	TGTTTGCTCTGC
ARI3A_HUMAN.H11MO.0.D		chr2:198753126-198754524	518	539	+	15.6304	2.65e-06	0.148	AATTAATTATATTAAAATGATA
MAZ_HUMAN.H11MO.0.A		chr2:73943328-73944527	331	352	-	15.2606	2.66e-06	0.00468	AGGGATGGGAGGAGAAGGAGAG
ZN467_HUMAN.H11MO.0.C		chr22:42437205-42439604	35	56	+	14.7449	2.66e-06	0.006	tgggaggggaggctgagacagg
KLF16_HUMAN.H11MO.0.D		chr15:43844477-43844944	296	314	+	15.2195	2.68e-06	0.0466	ctgggtgtggtggtgtgtg
VEZF1_HUMAN.H11MO.1.C		chr15:84882353-84885152	2739	2750	-	14.0459	2.68e-06	0.017	GAGGGGAAGGGG
NFE2_HUMAN.H11MO.0.A		chr17:43577167-43579166	888	900	-	15.5816	2.68e-06	0.086	GGATGACTCAGGA
EGR2_HUMAN.H11MO.0.A		chr17:44081168-44081911	559	576	-	15.3089	2.69e-06	0.0116	GTGGGGCTGGGGGTGTGT
ZN322_HUMAN.H11MO.0.B		chr22:41813805-41814604	312	331	-	15.2661	2.69e-06	0.076	TGGACTGCTCCACAGCTTGG
KLF5_HUMAN.H11MO.0.A		chr15:43844477-43844944	297	310	+	15.5758	2.69e-06	0.0764	tgggtgtggtggtg
ZN281_HUMAN.H11MO.0.A		chr2:201261724-201261923	147	161	-	15.303	2.71e-06	0.0282	GAGTGGGGGTGGAGA
IRF3_HUMAN.H11MO.0.B		chr15:84882353-84885152	1246	1265	-	15.315	2.71e-06	0.00814	AAAAAAGAAAGAAAAAAGAA
WT1_HUMAN.H11MO.0.C		chr2:73943328-73944527	303	322	-	15.0909	2.71e-06	0.00833	GGAAGGAGGGGGAGAGGGAG
WT1_HUMAN.H11MO.0.C		chr2:73943328-73944527	338	357	-	15.0909	2.71e-06	0.00833	GGGTGAGGGATGGGAGGAGA
MAZ_HUMAN.H11MO.0.A		chr2:73943328-73944527	298	319	-	15.2254	2.72e-06	0.00468	AGGAGGGGGAGAGGGAGGAAGA
IRF3_HUMAN.H11MO.0.B		chr2:200672724-200673123	109	128	-	15.3071	2.73e-06	0.00814	GGAAGGGGAAGGGGGAGCAG
KLF15_HUMAN.H11MO.0.A		chr17:44643167-44644566	1269	1287	+	15.2154	2.73e-06	0.0113	aggaaggggagagggtggg
KLF15_HUMAN.H11MO.0.A		chr17:44425167-44426566	1334	1352	+	15.2154	2.73e-06	0.0113	aggaaggggagagggtggg
BC11A_HUMAN.H11MO.0.A		chr17:43571860-43572604	394	410	-	14.619	2.73e-06	0.036	CAATGAGGAACTGAGGC
NFAC1_HUMAN.H11MO.0.B		chr7:86427117-86427516	331	345	+	14.2545	2.74e-06	0.0521	aaggaaaaagtggag
SP2_HUMAN.H11MO.0.A		chr17:43578767-43579166	49	70	+	15.1626	2.74e-06	0.0464	ggggctccGGCGGGGGCTGTGG
SP2_HUMAN.H11MO.0.A		chr17:43577167-43579166	1649	1670	+	15.1626	2.74e-06	0.0464	ggggctccGGCGGGGGCTGTGG
TBX21_HUMAN.H11MO.0.A		chr17:44081168-44081911	402	414	+	13.102	2.75e-06	0.0523	GTGGGGCTGTGGG
MIXL1_HUMAN.H11MO.0.D		chr15:84882353-84885152	787	797	-	13.7361	2.75e-06	0.0803	GCTAATTAAAT
PATZ1_HUMAN.H11MO.0.C		chr2:73943328-73944527	332	353	-	15.1667	2.76e-06	0.00947	GAGGGATGGGAGGAGAAGGAGA
GSX1_HUMAN.H11MO.0.D		chr2:198753126-198754524	466	480	-	13.4688	2.78e-06	0.16	TCATTAGCATTTAAT
ZN281_HUMAN.H11MO.0.A		chr15:84882353-84885152	2557	2571	-	15.2424	2.79e-06	0.0282	TTGAGGGGGAGGGAG
ZN816_HUMAN.H11MO.0.C		chr17:43577167-43579166	1158	1178	-	15.2	2.82e-06	0.0314	AAAGCCAGGGGACAGGAAAGT
BHA15_HUMAN.H11MO.0.B		chr2:73939928-73942327	55	65	+	15.6837	2.82e-06	0.0809	caagcagctgg
TBX15_HUMAN.H11MO.0.D		chr17:44422567-44422966	155	173	-	15.1743	2.82e-06	0.0113	GGTGGCGCTGAGGTGGGAG
BCL6_HUMAN.H11MO.0.A		chr15:84882353-84885152	2492	2504	-	14.8657	2.83e-06	0.0822	AGCTGTCTAGGAA
PRDM6_HUMAN.H11MO.0.C		chr7:42925800-42926199	245	257	-	14.197	2.84e-06	0.021	AGAAGGAAAAAAC
FLI1_HUMAN.H11MO.0.A		chr17:44081168-44081911	426	443	+	15.5152	2.86e-06	0.02	GGGGCCAGGGAGGGAGGG
MAZ_HUMAN.H11MO.1.A		chr2:73948528-73949727	427	437	+	15.7385	2.86e-06	0.0388	gggggaggggt
ELF5_HUMAN.H11MO.0.A		chr15:84882353-84885152	853	867	-	15.2615	2.86e-06	0.0455	AGAACAAGGAAGTTG
SOX10_HUMAN.H11MO.1.A		chr2:73943328-73944527	602	614	+	14.04	2.86e-06	0.0459	GCTCTTTGTTTCC
ZBTB4_HUMAN.H11MO.0.D		chr2:200672724-200673123	68	84	-	13.2245	2.87e-06	0.166	GCAAGAGAGCTGGTGGG
EVI1_HUMAN.H11MO.0.B		chr2:73939928-73942327	2159	2174	-	15.5658	2.88e-06	0.166	ATGATAAGACAAAAAA
ZN394_HUMAN.H11MO.0.C		chr15:84882353-84885152	2148	2167	+	14.0959	2.88e-06	0.0259	ggaaaggaaaggtgagaaat
TBX1_HUMAN.H11MO.0.D		chr17:44643167-44644566	1265	1284	+	14.7064	2.88e-06	0.0517	agggaggaaggggagagggt
TBX1_HUMAN.H11MO.0.D		chr17:44425167-44426566	1330	1349	+	14.7064	2.88e-06	0.0517	agggaggaaggggagagggt
FUBP1_HUMAN.H11MO.0.D		chr10:104669713-104670164	302	313	+	13.9268	2.89e-06	0.0261	ttgtttgttttt
FOXD3_HUMAN.H11MO.0.D		chr2:73948528-73949727	458	472	-	13.1515	2.89e-06	0.0547	TTTGTTTACCTAAGC
EGR1_HUMAN.H11MO.0.A		chr17:44643167-44644566	1273	1289	+	15.2018	2.9e-06	0.0412	aggggagagggtggggg
EGR1_HUMAN.H11MO.0.A		chr17:44425167-44426566	1338	1354	+	15.2018	2.9e-06	0.0412	aggggagagggtggggg
PAX5_HUMAN.H11MO.0.A		chr17:43571860-43572604	549	569	+	15.128	2.91e-06	0.0136	gcctggccaacatggtgaaac
PBX1_HUMAN.H11MO.0.A		chr2:201262438-201262973	500	509	-	14.2182	2.91e-06	0.168	TGACTGACAG
ZN148_HUMAN.H11MO.0.D		chr7:42923722-42923898	33	47	-	15.5618	2.92e-06	0.0234	GCAGTGGGGGAGGTG
SP4_HUMAN.H11MO.0.A		chr22:42437205-42439604	37	56	+	15.187	2.92e-06	0.0505	ggaggggaggctgagacagg
IRX2_HUMAN.H11MO.0.D		chr22:42437205-42439604	1968	1986	+	13.7753	2.93e-06	0.0837	AAGTGTGGGGGCATGTGGC
VEZF1_HUMAN.H11MO.0.C		chr2:73939928-73942327	937	958	-	15.049	2.94e-06	0.00552	AGGGATTGGGGAGAGAGGGAAA
NFE2_HUMAN.H11MO.0.A		chr17:44422567-44422966	102	114	+	15.4388	2.96e-06	0.086	cagtgactcagcc
ELF5_HUMAN.H11MO.0.A		chr2:73939928-73942327	1500	1514	+	15.2308	2.96e-06	0.0455	agaatcaggaagtgt
ZN382_HUMAN.H11MO.0.C		chr7:42925800-42926199	103	124	+	14.7419	2.97e-06	0.17	AAATGATCAGTAATGATGGCCC
SMCA1_HUMAN.H11MO.0.C		chr2:200672724-200673123	183	194	-	14.4545	2.98e-06	0.0651	ACAAGAAGCATG
LMX1A_HUMAN.H11MO.0.D		chr2:198753126-198754524	517	535	+	15.5149	2.98e-06	0.0846	AAATTAATTATATTAAAAT
E2F6_HUMAN.H11MO.0.A		chr17:44081168-44081911	432	444	+	15.0143	2.99e-06	0.0848	AGGGAGGGAGGGC
IRF3_HUMAN.H11MO.0.B		chr5:139770781-139771302	444	463	-	15.1811	2.99e-06	0.00822	AAAAAGAAAAGAAAAACAGC
ZN394_HUMAN.H11MO.0.C		chr2:73939928-73942327	1658	1677	-	14.0548	3.01e-06	0.0259	AAAAAAGAAAAGAAAAAAAG
PATZ1_HUMAN.H11MO.0.C		chr2:201261724-201261923	132	153	-	15.0486	3.01e-06	0.00971	GTGGAGAGGCAGGAGAAGCAGG
RARB_HUMAN.H11MO.0.D		chr17:43577167-43579166	986	996	-	14.5612	3.02e-06	0.0517	CAGGTCAGGGA
ZN341_HUMAN.H11MO.0.C		chr2:73943328-73944527	296	317	-	15.0976	3.02e-06	0.0107	GAGGGGGAGAGGGAGGAAGAAA
EHF_HUMAN.H11MO.0.B		chr15:84882353-84885152	692	706	-	15.5077	3.03e-06	0.043	CTAGGAGGAAGTGAG
PRDM1_HUMAN.H11MO.0.A		chr2:73943328-73944527	590	603	+	15.3939	3.04e-06	0.0835	TGAAGTGAAAGTGC
KLF15_HUMAN.H11MO.0.A		chr2:73943328-73944527	329	347	-	15.0308	3.05e-06	0.0113	TGGGAGGAGAAGGAGAGAA
NR1D1_HUMAN.H11MO.0.B		chr22:41813805-41814604	128	146	+	14.4505	3.05e-06	0.0455	GGGAAACTGAGGCAAGAGG
RAX2_HUMAN.H11MO.0.D		chr2:73939928-73942327	802	813	-	14.6567	3.05e-06	0.0888	TTAATTGGATTA
STF1_HUMAN.H11MO.0.B		chr22:41813805-41814604	29	39	+	15.1101	3.06e-06	0.069	ggccaaggtca
ZN467_HUMAN.H11MO.0.C		chr2:201261724-201261923	132	153	-	14.4898	3.07e-06	0.00665	GTGGAGAGGCAGGAGAAGCAGG
ZFP82_HUMAN.H11MO.0.C		chr15:84882353-84885152	2128	2151	-	15	3.07e-06	0.0424	TTCCTTTCCTTTCCTTTCCTTTCC
ZFP82_HUMAN.H11MO.0.C		chr15:84882353-84885152	2133	2156	-	15	3.07e-06	0.0424	TTCCTTTCCTTTCCTTTCCTTTCC
KLF15_HUMAN.H11MO.0.A		chr17:44422567-44422966	157	175	-	15.0154	3.07e-06	0.0113	GGGGTGGCGCTGAGGTGGG
ZFX_HUMAN.H11MO.1.A		chr15:84882353-84885152	20	36	+	14.6434	3.07e-06	0.0325	ggaggctgaggcaggag
ZFX_HUMAN.H11MO.1.A		chr10:104669713-104670164	433	449	-	14.6434	3.07e-06	0.0325	GGAGGCTGAGGCAGGAG
ZFX_HUMAN.H11MO.1.A		chr15:84882353-84885152	1369	1385	-	14.6434	3.07e-06	0.0325	GGAGGCTGAGGCAGGAG
ZFP28_HUMAN.H11MO.0.C		chr15:84882353-84885152	1266	1285	+	14.3636	3.09e-06	0.0426	ttttttttttttttgagaca
STAT1_HUMAN.H11MO.1.A		chr10:104669713-104670164	308	326	-	15.2252	3.09e-06	0.0293	AAAAAAAAAAAACAAAAAC
NR1D1_HUMAN.H11MO.0.B		chr15:84882353-84885152	1989	2007	+	14.4324	3.1e-06	0.0455	aggagtctgggtcaggggt
ETS1_HUMAN.H11MO.0.A		chr2:201262438-201262973	40	52	+	15.1231	3.11e-06	0.134	AAGAAGGAAGTGG
ZN341_HUMAN.H11MO.0.C		chr2:73943328-73944527	324	345	-	15.0407	3.15e-06	0.0107	GGAGGAGAAGGAGAGAAAGAGA
NKX32_HUMAN.H11MO.0.C		chr2:73939928-73942327	919	928	+	14.9091	3.16e-06	0.179	ttaagtggtt
STAT1_HUMAN.H11MO.1.A		chr15:84882353-84885152	2131	2149	+	15.1982	3.16e-06	0.0293	aaggaaaggaaaggaaagg
STAT1_HUMAN.H11MO.1.A		chr15:84882353-84885152	2136	2154	+	15.1982	3.16e-06	0.0293	aaggaaaggaaaggaaagg
STAT1_HUMAN.H11MO.1.A		chr15:84882353-84885152	2141	2159	+	15.1982	3.16e-06	0.0293	aaggaaaggaaaggaaagg
BC11A_HUMAN.H11MO.0.A		chr22:41813805-41814604	139	155	+	14.4683	3.17e-06	0.036	GCAAGAGGAAGCGAGTG
IRF3_HUMAN.H11MO.0.B		chr10:104669713-104670164	105	124	+	15.0945	3.19e-06	0.00822	aaaaaaaaaaaaagaagaga
INSM1_HUMAN.H11MO.0.C		chr2:73948528-73949727	701	712	-	15.102	3.2e-06	0.183	GGTCAGGGGTCA
SMAD4_HUMAN.H11MO.0.B		chr17:43577167-43579166	721	733	+	14.7857	3.2e-06	0.0461	GTGTCTGACAGCT
CEBPG_HUMAN.H11MO.0.B		chr2:73939928-73942327	1086	1097	+	15.7385	3.21e-06	0.118	gttgcatcatgc
IRF3_HUMAN.H11MO.0.B		chr2:73939928-73942327	1663	1682	-	15.0866	3.21e-06	0.00822	AAAAAAAAAAAGAAAAGAAA
KLF15_HUMAN.H11MO.0.A		chr2:201262438-201262973	33	51	+	14.9385	3.22e-06	0.0113	AGGGAGGAAGAAGGAAGTG
NR1D1_HUMAN.H11MO.0.B		chr17:44081168-44081911	396	414	+	14.3964	3.22e-06	0.0455	GGGGCTGTGGGGCTGTGGG
ZIM3_HUMAN.H11MO.0.C		chr6:27389980-27391979	1689	1707	+	15.3231	3.22e-06	0.182	CAGGCTTTCTGTTTATTTG
NFIC_HUMAN.H11MO.1.A		chr7:42923722-42923898	56	64	+	13.2923	3.22e-06	0.186	tcttggcag
MAZ_HUMAN.H11MO.0.A		chr2:73943328-73944527	310	331	-	14.9718	3.23e-06	0.00526	GAAAGAGAAGGAAGGAGGGGGA
ZN394_HUMAN.H11MO.0.C		chr6:27389980-27391979	10	29	+	13.9863	3.24e-06	0.0259	agaaagaaaagaaaagaaaT
LEF1_HUMAN.H11MO.0.A		chr2:201262438-201262973	273	286	-	13.1062	3.24e-06	0.0657	TCCTTTCTTCTCCC
MAZ_HUMAN.H11MO.1.A		chr17:43578767-43579166	290	300	-	15.6769	3.25e-06	0.0388	GAGGGAGGGAG
MAZ_HUMAN.H11MO.1.A		chr17:43577167-43579166	1890	1900	-	15.6769	3.25e-06	0.0388	GAGGGAGGGAG
ZBT14_HUMAN.H11MO.0.C		chr17:44425167-44426566	58	66	-	15.4697	3.29e-06	0.192	GGTGCGCGC
ZN263_HUMAN.H11MO.0.A		chr2:73939928-73942327	36	55	-	15.0455	3.3e-06	0.0231	GGGAGGACAAGGGCAGAGGA
CLOCK_HUMAN.H11MO.0.C		chr22:42437205-42439604	1975	1988	-	13.1538	3.3e-06	0.0923	CTGCCACATGCCCC
SOX10_HUMAN.H11MO.1.A		chr17:44420664-44421105	186	198	-	13.95	3.3e-06	0.0459	TTGCTTTGTTCCC
SOX10_HUMAN.H11MO.1.A		chr17:43576594-43576987	249	261	+	13.95	3.3e-06	0.0459	ttgctttgttccc
HES1_HUMAN.H11MO.0.D		chr17:43577167-43579166	9	21	-	14.382	3.3e-06	0.176	CAGGCACGGGCCA
HEN1_HUMAN.H11MO.0.C		chr17:43577167-43579166	1318	1337	+	13.9634	3.31e-06	0.0759	GGTGCAGCCGCTGCTTCTTC
FOXC2_HUMAN.H11MO.0.D		chr2:73939928-73942327	333	347	+	15.7698	3.31e-06	0.177	gtttattgacacaga
MAFF_HUMAN.H11MO.0.B		chr22:41813805-41814604	49	66	-	14.72	3.31e-06	0.167	TGCTGGCTTAGCACCTTG
SMAD3_HUMAN.H11MO.0.B		chr22:41813805-41814604	251	262	+	13.0484	3.32e-06	0.0451	GCCTGCCTCCAG
MAZ_HUMAN.H11MO.0.A		chr17:43571860-43572604	320	341	-	14.9296	3.33e-06	0.00526	GGGGCTGAGGGCGAAGGGGCGT
SPIB_HUMAN.H11MO.0.A		chr2:73939928-73942327	1500	1516	+	15.1846	3.34e-06	0.0471	agaatcaggaagtgtga
GRHL2_HUMAN.H11MO.0.A		chr22:41813805-41814604	208	219	-	14.6154	3.35e-06	0.0964	AACCTGTCCTGC
BC11A_HUMAN.H11MO.0.A		chr15:84882353-84885152	690	706	-	14.4127	3.35e-06	0.036	CTAGGAGGAAGTGAGTA
PO3F1_HUMAN.H11MO.0.C		chr2:73948528-73949727	74	87	-	14.4554	3.35e-06	0.173	GATGGAAATGCAGA
BACH2_HUMAN.H11MO.0.A		chr17:44422567-44422966	104	114	-	15.0545	3.35e-06	0.142	GGCTGAGTCAC
MAZ_HUMAN.H11MO.0.A		chr2:73943328-73944527	297	318	-	14.9155	3.36e-06	0.00526	GGAGGGGGAGAGGGAGGAAGAA
P73_HUMAN.H11MO.1.A		chr2:73948528-73949727	450	461	-	14.4154	3.36e-06	0.177	AAGCAAGCCTGG
IRF3_HUMAN.H11MO.0.B		chr6:27389980-27391979	1130	1149	-	15.0236	3.36e-06	0.00822	GAAAAAGAAATGAAAAGAAG
FOXG1_HUMAN.H11MO.0.D		chr15:84882353-84885152	1241	1257	+	14.9155	3.37e-06	0.0383	tttgtttcttttttctt
WT1_HUMAN.H11MO.1.B		chr17:44422567-44422966	151	161	-	14.6267	3.37e-06	0.0577	GTGGGAGGATC
WT1_HUMAN.H11MO.1.B		chr17:43577167-43579166	422	432	+	14.6267	3.37e-06	0.0577	gtgggaggatc
COT1_HUMAN.H11MO.1.C		chr2:198753126-198754524	63	75	+	14.9091	3.37e-06	0.0481	gaaaaggtcagag
WT1_HUMAN.H11MO.0.C		chr15:84882353-84885152	2521	2540	-	14.7121	3.4e-06	0.00988	GGGGGAAGGTGGTGGAGGAA
BACH1_HUMAN.H11MO.0.A		chr17:43577167-43579166	888	900	+	15.1837	3.4e-06	0.0976	TCCTGAGTCATCC
ZN350_HUMAN.H11MO.1.D		chr2:198753126-198754524	811	834	-	14.83	3.41e-06	0.05	ACAGGAGACAGAAAATTTCTTCCC
ZN341_HUMAN.H11MO.0.C		chr2:201261724-201261923	144	165	-	14.935	3.41e-06	0.0109	GAAGGAGTGGGGGTGGAGAGGC
HEN1_HUMAN.H11MO.0.C		chr22:42437205-42439604	2205	2224	+	13.9024	3.41e-06	0.0759	TGGGAGCCAGCTGCTGGCAC
PRGR_HUMAN.H11MO.0.A		chr15:84882353-84885152	816	831	-	14.7692	3.42e-06	0.194	GGAACTTACTGTACCT
RUNX3_HUMAN.H11MO.0.A		chr2:73948528-73949727	1027	1036	-	14.6462	3.42e-06	0.196	TTTGTGGTTT
TAF1_HUMAN.H11MO.0.A		chr6:27389980-27391979	864	879	-	14.7073	3.43e-06	0.118	AAAGAGGAGGACGCGG
ZN423_HUMAN.H11MO.0.D		chr2:73857528-73858327	356	370	-	5.68367	3.45e-06	0.199	GACATCTTAGGGTGA
GRHL1_HUMAN.H11MO.0.D		chr22:41813805-41814604	208	219	-	14.1468	3.46e-06	0.162	AACCTGTCCTGC
ZFX_HUMAN.H11MO.1.A		chr17:44081168-44081911	432	448	+	14.5175	3.46e-06	0.0325	AGGGAGGGAGGGCTGGG
BATF_HUMAN.H11MO.1.A		chr2:201262438-201262973	145	155	-	14.3636	3.47e-06	0.201	GATGACTCAAA
KLF16_HUMAN.H11MO.0.D		chr15:84882353-84885152	2549	2567	-	14.8293	3.47e-06	0.0466	GGGGGAGGGAGGTTAGGGG
NR5A2_HUMAN.H11MO.0.B		chr6:27389980-27391979	810	820	-	15.1538	3.47e-06	0.05	TTTCAAGGCCA
IRF1_HUMAN.H11MO.0.A		chr15:84882353-84885152	138	157	+	15.1364	3.47e-06	0.0371	aaaaagaaaagaaaaagaaa
PLAG1_HUMAN.H11MO.0.D		chr17:43578767-43579166	47	63	+	15.398	3.47e-06	0.0634	tgggggctccGGCGGGG
PLAG1_HUMAN.H11MO.0.D		chr17:43577167-43579166	1647	1663	+	15.398	3.47e-06	0.0634	tgggggctccGGCGGGG
ZBT48_HUMAN.H11MO.0.C		chr2:73939928-73942327	146	157	-	14.4	3.48e-06	0.198	TTAGGGACCAGC
IRF9_HUMAN.H11MO.0.C		chr15:84882353-84885152	679	690	+	15.8425	3.5e-06	0.113	AAAAGCTAAACT
SMCA1_HUMAN.H11MO.0.C		chr2:73939928-73942327	1978	1989	-	14.2879	3.52e-06	0.0651	CAAAGAAGCATA
MAFK_HUMAN.H11MO.1.A		chr22:41813805-41814604	550	562	-	14.9296	3.52e-06	0.0946	TGCAGAGACAGCA
MAFK_HUMAN.H11MO.1.A		chr17:43577167-43579166	888	900	+	14.9296	3.52e-06	0.0946	TCCTGAGTCATCC
NKX23_HUMAN.H11MO.0.D		chr2:73948528-73949727	682	692	+	13.8716	3.53e-06	0.202	ctcaagtgggt
OSR2_HUMAN.H11MO.0.C		chr2:73948528-73949727	522	537	+	14.7615	3.53e-06	0.0546	ctgcctgcttctgtag
FLI1_HUMAN.H11MO.1.A		chr2:201262438-201262973	40	52	+	14.898	3.54e-06	0.0668	AAGAAGGAAGTGG
THB_HUMAN.H11MO.0.C		chr6:27389980-27391979	1017	1033	+	15.1798	3.55e-06	0.174	AACCCCGTGTGAGGTCA
FOXL1_HUMAN.H11MO.0.D		chr2:73939928-73942327	1340	1358	+	10.5968	3.56e-06	0.0821	GTTTTTTTTGttttttttt
ZN350_HUMAN.H11MO.1.D		chr2:198753126-198754524	809	832	+	14.75	3.57e-06	0.05	aagggaagaaattttctgtctcct
SOX4_HUMAN.H11MO.0.B		chr15:84882353-84885152	864	875	+	14.56	3.57e-06	0.0767	ttctttgttcct
RARB_HUMAN.H11MO.0.D		chr6:28066379-28067378	783	793	+	14.5306	3.58e-06	0.0517	gaggtcagaga
FOXJ3_HUMAN.H11MO.0.A		chr2:73939928-73942327	1319	1331	+	15.6364	3.58e-06	0.0411	ctgtttttgtttt
KLF15_HUMAN.H11MO.0.A		chr2:201261724-201261923	138	156	-	14.7538	3.59e-06	0.0119	GGGGTGGAGAGGCAGGAGA
FUBP1_HUMAN.H11MO.0.D		chr2:200672724-200673123	376	387	+	13.7927	3.59e-06	0.0261	TTGTTCtttttt
MAZ_HUMAN.H11MO.1.A		chr15:84882353-84885152	2557	2567	-	15.5846	3.6e-06	0.0388	GGGGGAGGGAG
GCR_HUMAN.H11MO.1.A		chr15:84882353-84885152	1750	1761	+	13.4923	3.61e-06	0.205	aaggaacagacc
LHX3_HUMAN.H11MO.0.C		chr2:73857528-73858327	136	148	+	15.6548	3.61e-06	0.207	aaatttaattaga
ZN467_HUMAN.H11MO.0.C		chr2:73943328-73944527	296	317	-	14.1939	3.62e-06	0.00746	GAGGGGGAGAGGGAGGAAGAAA
FLI1_HUMAN.H11MO.0.A		chr2:201262438-201262973	31	48	+	15.197	3.62e-06	0.02	ATAGGGAGGAAGAAGGAA
ZN136_HUMAN.H11MO.0.C		chr22:41813805-41814604	325	348	-	11.2273	3.62e-06	0.104	CTCTGGACACAATGTCCTGGACTG
ELF5_HUMAN.H11MO.0.A		chr2:198753126-198754524	742	756	+	15.0308	3.63e-06	0.0455	cagatgaggaagtga
OLIG2_HUMAN.H11MO.1.B		chr2:73939928-73942327	56	65	-	12.744	3.63e-06	0.205	CCAGCTGCTT
NR4A3_HUMAN.H11MO.0.D		chr2:198753126-198754524	64	73	+	16.0246	3.63e-06	0.0629	aaaaggtcag
NR4A3_HUMAN.H11MO.0.D		chr2:73939928-73942327	1034	1043	-	16.0246	3.63e-06	0.0629	AAAAGGTCAG
ZN335_HUMAN.H11MO.0.A		chr17:43577167-43579166	724	745	-	14.8289	3.64e-06	0.0677	ATCTGTCCCCAGAGCTGTCAGA
MAZ_HUMAN.H11MO.0.A		chr22:41813805-41814604	383	404	-	14.7887	3.66e-06	0.00556	GAGGGACAGGGAGGGAGGTCAG
ZN502_HUMAN.H11MO.0.C		chr2:73857528-73858327	77	96	+	9.85526	3.66e-06	0.0524	gcagggactgaaatggtatt
FLI1_HUMAN.H11MO.0.A		chr2:73943328-73944527	297	314	-	15.1818	3.66e-06	0.02	GGGGAGAGGGAGGAAGAA
IRF2_HUMAN.H11MO.0.A		chr2:198753126-198754524	1299	1318	-	14.7424	3.67e-06	0.0923	GAAAAAAAAACTGAAATAAA
ZBT17_HUMAN.H11MO.0.A		chr17:44423367-44423566	122	140	+	14.7838	3.68e-06	0.0135	gcagcaaagggaggggaaa
TBX4_HUMAN.H11MO.0.D		chr2:73943328-73944527	1091	1110	-	14.8643	3.68e-06	0.111	TAGGTGTTAAAAGAAAAACT
GATA3_HUMAN.H11MO.0.A		chr15:84882353-84885152	132	142	+	13.2879	3.69e-06	0.208	aaagataaaaa
FLI1_HUMAN.H11MO.0.A		chr22:42437205-42439604	1044	1061	-	15.1667	3.7e-06	0.02	GAGAAAAGGAAGTAGAAA
ZN713_HUMAN.H11MO.0.D		chr2:73939928-73942327	1663	1681	-	14.7273	3.7e-06	0.0491	AAAAAAAAAAGAAAAGAAA
FUBP1_HUMAN.H11MO.0.D		chr6:27389980-27391979	1179	1190	+	13.7683	3.7e-06	0.0261	TTGTCCTTTTTT
PATZ1_HUMAN.H11MO.1.C		chr2:73948528-73949727	428	436	+	14.6667	3.7e-06	0.0529	ggggagggg
PATZ1_HUMAN.H11MO.1.C		chr6:28066379-28067378	531	539	+	14.6667	3.7e-06	0.0529	ggggagggg
HIC1_HUMAN.H11MO.0.C		chr2:73948528-73949727	433	441	+	15.427	3.7e-06	0.0722	ggggtgccc
HIC1_HUMAN.H11MO.0.C		chr22:41813805-41814604	529	537	+	15.427	3.7e-06	0.0722	GGGGTGCCC
HES7_HUMAN.H11MO.0.D		chr17:43577167-43579166	9	20	+	13.0143	3.71e-06	0.216	TGGCCCGTGCCT
ZN281_HUMAN.H11MO.0.A		chr17:43578767-43579166	256	270	-	14.7424	3.72e-06	0.0282	GATTGGGGGAGGGCC
ZN281_HUMAN.H11MO.0.A		chr17:43577167-43579166	1856	1870	-	14.7424	3.72e-06	0.0282	GATTGGGGGAGGGCC
ZN467_HUMAN.H11MO.0.C		chr2:73943328-73944527	323	344	-	14.1429	3.72e-06	0.00746	GAGGAGAAGGAGAGAAAGAGAA
ZEB1_HUMAN.H11MO.0.A		chr22:41813805-41814604	743	752	+	14.1009	3.72e-06	0.197	cccaggtgag
ZNF85_HUMAN.H11MO.0.C		chr2:198753126-198754524	391	410	-	14.9541	3.74e-06	0.184	TATGGAATCAGCAGGAATCA
TFE2_HUMAN.H11MO.0.A		chr2:73939928-73942327	1799	1809	-	14.8788	3.74e-06	0.124	CCCAGCTGCTC
PO5F1_HUMAN.H11MO.0.A		chr17:43651402-43652191	754	769	-	14.9	3.76e-06	0.215	ATATTGATATGCAAAC
GATA5_HUMAN.H11MO.0.D		chr6:27389980-27391979	1154	1170	+	14	3.77e-06	0.216	AAAGTGATAATTCAGAA
ZN582_HUMAN.H11MO.0.C		chr2:73857528-73858327	76	99	+	13.6571	3.79e-06	0.0722	tgcagggactgaaatggtattaac
CLOCK_HUMAN.H11MO.0.C		chr17:43577167-43579166	1184	1197	-	13.042	3.79e-06	0.0923	AAGCCACGTGGGCA
CTCFL_HUMAN.H11MO.0.A		chr2:73857528-73858327	463	479	+	14.7424	3.79e-06	0.0631	ACCACTAGAGGGAGCAC
VSX2_HUMAN.H11MO.0.D		chr15:84882353-84885152	789	800	+	16.4	3.79e-06	0.149	TTAATTAGCCAA
PITX3_HUMAN.H11MO.0.D		chr2:198753126-198754524	478	495	+	15.1212	3.79e-06	0.219	TGAGTAATAAAGGATTAT
SMAD3_HUMAN.H11MO.0.B		chr17:44081168-44081911	343	354	-	12.9677	3.81e-06	0.0451	GCCTGTCTCCAG
STAT2_HUMAN.H11MO.0.A		chr15:84882353-84885152	1249	1267	-	15.0909	3.81e-06	0.0421	AAAAAAAAGAAAGAAAAAA
TBX15_HUMAN.H11MO.0.D		chr17:43578767-43579166	46	64	+	14.7064	3.82e-06	0.0133	gtgggggctccGGCGGGGG
TBX15_HUMAN.H11MO.0.D		chr17:43577167-43579166	1646	1664	+	14.7064	3.82e-06	0.0133	gtgggggctccGGCGGGGG
IRF3_HUMAN.H11MO.0.B		chr2:73939928-73942327	1651	1670	-	14.8504	3.82e-06	0.00893	AAAAGAAAAAAAGAAACATA
MEF2D_HUMAN.H11MO.0.A		chr17:43651402-43652191	434	445	-	14.7463	3.84e-06	0.2	TTCTATTTATGG
NFIC_HUMAN.H11MO.0.A		chr17:44422567-44422966	310	326	+	14.8485	3.84e-06	0.0732	cttggccacctcccaaa
SALL4_HUMAN.H11MO.0.B		chr6:27389980-27391979	1064	1073	+	14.2959	3.84e-06	0.0549	GCTGGGTGGG
ZN667_HUMAN.H11MO.0.C		chr6:27389980-27391979	1972	1990	-	14.4028	3.84e-06	0.107	GGTGCCTTAAGAGCTCTAA
NFAC1_HUMAN.H11MO.0.B		chr6:27389980-27391979	475	489	-	13.9818	3.84e-06	0.0521	CAGGAAAAACAGACC
PLAG1_HUMAN.H11MO.0.D		chr17:44422567-44422966	171	187	-	15.2551	3.85e-06	0.0634	GGAGGGCAGTGGGGGGT
STF1_HUMAN.H11MO.0.B		chr17:43577167-43579166	1202	1212	-	14.9083	3.85e-06	0.069	TTCCAAGGCCA
STAT1_HUMAN.H11MO.0.A		chr6:27389980-27391979	479	497	+	15.0918	3.86e-06	0.111	TGTTTTTCCTGGAAAAGAT
SP4_HUMAN.H11MO.0.A		chr10:104669713-104670164	404	423	-	14.813	3.86e-06	0.0505	AACCAGGAGGCGGAGATTGC
PO2F1_HUMAN.H11MO.0.C		chr2:198748085-198748459	308	323	+	14.4868	3.87e-06	0.223	AATACAATGGAAATAA
GLIS1_HUMAN.H11MO.0.D		chr17:44422567-44422966	169	181	-	14.9071	3.88e-06	0.225	CAGTGGGGGGTGG
SP4_HUMAN.H11MO.1.A		chr2:73943328-73944527	336	351	-	14.9545	3.88e-06	0.0663	GGGATGGGAGGAGAAG
IRF9_HUMAN.H11MO.0.C		chr2:198753126-198754524	303	314	+	15.6772	3.88e-06	0.113	GAAATAGAAATT
MAZ_HUMAN.H11MO.1.A		chr17:44423367-44423566	128	138	+	15.4769	3.89e-06	0.0388	aagggagggga
E2F7_HUMAN.H11MO.0.B		chr17:43577167-43579166	926	938	+	14.5963	3.9e-06	0.145	ATGGCGGGGAAGG
KLF3_HUMAN.H11MO.0.B		chr7:42923722-42923898	25	43	-	15.0923	3.9e-06	0.0733	TGGGGGAGGTGTGGCTGGG
MAZ_HUMAN.H11MO.0.A		chr2:73943328-73944527	296	317	-	14.6901	3.91e-06	0.00578	GAGGGGGAGAGGGAGGAAGAAA
ZN257_HUMAN.H11MO.0.C		chr22:41813805-41814604	135	146	-	15.1692	3.93e-06	0.112	CCTCTTGCCTCA
EOMES_HUMAN.H11MO.0.D		chr2:198753126-198754524	748	759	+	14.2286	3.94e-06	0.224	aggaagtgagaa
HMX2_HUMAN.H11MO.0.D		chr2:73939928-73942327	918	928	+	12.9839	3.94e-06	0.23	attaagtggtt
CTCFL_HUMAN.H11MO.0.A		chr2:73948528-73949727	740	756	+	14.6667	3.96e-06	0.0631	cccagtagggggtactg
PROX1_HUMAN.H11MO.0.D		chr17:44081168-44081911	432	448	+	14.211	3.97e-06	0.148	AGGGAGGGAGGGCTGGG
SRF_HUMAN.H11MO.0.A		chr2:73939928-73942327	1109	1126	+	15.0526	3.97e-06	0.115	attcctttttagggctca
TEAD2_HUMAN.H11MO.0.D		chr10:104669713-104670164	356	367	-	14.9429	3.98e-06	0.23	CTGCATTCCAGC
ZN467_HUMAN.H11MO.0.C		chr2:201261724-201261923	141	162	-	14.0204	3.98e-06	0.00756	GGAGTGGGGGTGGAGAGGCAGG
ELF5_HUMAN.H11MO.0.A		chr22:41813805-41814604	138	152	+	14.9385	3.99e-06	0.0455	GGCAAGAGGAAGCGA
CPEB1_HUMAN.H11MO.0.D		chr10:104669713-104670164	309	325	+	15.2203	3.99e-06	0.0177	tttttgttttttttttt
CPEB1_HUMAN.H11MO.0.D		chr2:73939928-73942327	1344	1360	+	15.2203	3.99e-06	0.0177	TTTTTGttttttttttt
ZN281_HUMAN.H11MO.0.A		chr15:84882353-84885152	2738	2752	-	14.6061	3.99e-06	0.0282	TAGAGGGGAAGGGGA
COT1_HUMAN.H11MO.0.C		chr2:73939928-73942327	38	54	-	14.7576	3.99e-06	0.0465	GGAGGACAAGGGCAGAG
ZN770_HUMAN.H11MO.0.C		chr17:44422567-44422966	299	320	-	14.1212	4e-06	0.00785	AGGTGGCCAAGGCAGGCAGATC
NR2C1_HUMAN.H11MO.0.C		chr22:41813805-41814604	383	395	-	15.2143	4e-06	0.21	GGAGGGAGGTCAG
NR1H3_HUMAN.H11MO.0.B		chr17:43577167-43579166	660	678	-	14.3016	4.02e-06	0.171	AAGGGGTTATACAGGGTCA
KLF5_HUMAN.H11MO.0.A		chr7:42923722-42923898	25	38	-	15.0606	4.02e-06	0.0764	GAGGTGTGGCTGGG
KLF15_HUMAN.H11MO.0.A		chr2:200672724-200673123	112	130	-	14.5538	4.03e-06	0.0126	GTGGAAGGGGAAGGGGGAG
PPARA_HUMAN.H11MO.1.B		chr2:198753126-198754524	65	73	+	14.4242	4.03e-06	0.116	aaaggtcag
PPARA_HUMAN.H11MO.1.B		chr2:73939928-73942327	1034	1042	-	14.4242	4.03e-06	0.116	AAAGGTCAG
NR4A1_HUMAN.H11MO.0.A		chr2:198753126-198754524	65	73	+	12.8082	4.03e-06	0.116	aaaggtcag
NR4A1_HUMAN.H11MO.0.A		chr2:73939928-73942327	1034	1042	-	12.8082	4.03e-06	0.116	AAAGGTCAG
MEIS2_HUMAN.H11MO.0.B		chr2:73948528-73949727	611	623	+	15.4923	4.06e-06	0.235	ctgacagctttga
CEBPG_HUMAN.H11MO.0.B		chr5:139770781-139771302	372	383	-	15.3692	4.06e-06	0.118	ATTGCATCACCA
ZBT17_HUMAN.H11MO.0.A		chr2:73943328-73944527	309	327	-	14.6577	4.07e-06	0.014	GAGAAGGAAGGAGGGGGAG
EGR2_HUMAN.H11MO.0.A		chr15:84882353-84885152	2521	2538	-	14.748	4.08e-06	0.0164	GGGAAGGTGGTGGAGGAA
FEZF1_HUMAN.H11MO.0.C		chr2:198753126-198754524	995	1006	+	13.9268	4.09e-06	0.122	TCTGCTCTTTTG
ZN418_HUMAN.H11MO.0.C		chr17:43571860-43572604	64	80	+	14.8081	4.1e-06	0.216	tgattctagtttcagct
RXRB_HUMAN.H11MO.0.C		chr6:28066379-28067378	782	791	+	14.2967	4.12e-06	0.0929	tgaggtcaga
COT2_HUMAN.H11MO.1.A		chr22:41813805-41814604	381	397	-	14.4909	4.14e-06	0.073	AGGGAGGGAGGTCAGCG
ELF3_HUMAN.H11MO.0.A		chr2:198753126-198754524	743	756	+	15.1846	4.14e-06	0.0538	agatgaggaagtga
COT1_HUMAN.H11MO.0.C		chr22:41813805-41814604	275	291	-	14.7121	4.15e-06	0.0465	GCTGGCAGAGGGCACGG
MAZ_HUMAN.H11MO.0.A		chr2:73939928-73942327	931	952	-	14.5986	4.15e-06	0.00597	TGGGGAGAGAGGGAAATAAGGG
KAISO_HUMAN.H11MO.2.A		chr6:28066379-28067378	576	587	-	14.5517	4.17e-06	0.239	CTAGCAGGAGGA
RARA_HUMAN.H11MO.1.A		chr2:198753126-198754524	66	75	+	14.3182	4.19e-06	0.0791	aaggtcagag
ZN320_HUMAN.H11MO.0.C		chr5:139770781-139771302	288	307	+	14.1061	4.19e-06	0.118	GTGGAGCCATTGGGACAGTT
IRF1_HUMAN.H11MO.0.A		chr10:104669713-104670164	305	324	-	14.8182	4.2e-06	0.0371	AAAAAAAAAACAAAAACAAA
KLF16_HUMAN.H11MO.0.D		chr7:42923722-42923898	24	42	-	14.5285	4.23e-06	0.0466	GGGGGAGGTGTGGCTGGGC
ZN467_HUMAN.H11MO.0.C		chr17:44643167-44644566	1276	1297	+	13.9082	4.23e-06	0.00756	ggagagggtgggggaagaacag
ZN467_HUMAN.H11MO.0.C		chr17:44425167-44426566	1341	1362	+	13.9082	4.23e-06	0.00756	ggagagggtgggggaagaacag
SP1_HUMAN.H11MO.0.A		chr17:44081168-44081911	560	581	-	11.9385	4.24e-06	0.12	GTGAGGTGGGGCTGGGGGTGTG
KLF9_HUMAN.H11MO.0.C		chr17:43578767-43579166	58	72	+	14.5429	4.24e-06	0.0894	GCGGGGGCTGTGGCC
KLF9_HUMAN.H11MO.0.C		chr17:43577167-43579166	1658	1672	+	14.5429	4.24e-06	0.0894	GCGGGGGCTGTGGCC
ID4_HUMAN.H11MO.0.D		chr22:42437205-42439604	663	673	+	13.1831	4.25e-06	0.159	gacaggtgtaa
MAZ_HUMAN.H11MO.0.A		chr17:44081168-44081911	559	580	-	14.5563	4.27e-06	0.00598	TGAGGTGGGGCTGGGGGTGTGT
DLX3_HUMAN.H11MO.0.C		chr2:198753126-198754524	167	176	+	14.1087	4.28e-06	0.25	gataattaca
ETV5_HUMAN.H11MO.0.C		chr2:201262438-201262973	33	46	+	13.8807	4.28e-06	0.0374	AGGGAGGAAGAAGG
SOX9_HUMAN.H11MO.0.B		chr2:73943328-73944527	597	612	+	14.8923	4.3e-06	0.105	AAAGTGCTCTTTGTTT
ZNF41_HUMAN.H11MO.0.C		chr22:42437205-42439604	1503	1526	-	14.1545	4.31e-06	0.166	CACAAGGAATCAGGGAAACATGAC
FEZF1_HUMAN.H11MO.0.C		chr6:27389980-27391979	163	174	+	13.9024	4.32e-06	0.122	GATGCTCTTTTC
RFX2_HUMAN.H11MO.1.A		chr17:43571860-43572604	175	186	-	15.1538	4.32e-06	0.125	GGGTTGCCCTGG
COE1_HUMAN.H11MO.0.A		chr17:43577167-43579166	91	105	+	15.1231	4.33e-06	0.123	AAGTCTcctgggaaa
FOXJ3_HUMAN.H11MO.0.A		chr2:198753126-198754524	1334	1346	+	15.4242	4.33e-06	0.0414	TTGTTTGTGTTTT
RX_HUMAN.H11MO.0.D		chr2:73939928-73942327	91	101	-	13.8333	4.34e-06	0.127	TTAATTAGCCA
RX_HUMAN.H11MO.0.D		chr15:84882353-84885152	789	799	+	13.8333	4.34e-06	0.127	TTAATTAGCCA
NR4A3_HUMAN.H11MO.0.D		chr22:41813805-41814604	31	40	+	15.7869	4.34e-06	0.0629	ccaaggtcac
NR4A3_HUMAN.H11MO.0.D		chr2:73944928-73945127	162	171	-	15.7869	4.34e-06	0.0629	CCAAGGTCAC
TBX2_HUMAN.H11MO.0.D		chr17:44422567-44422966	316	340	+	14.1802	4.35e-06	0.0619	cacctcccaaagtgtgagccaccat
ZN250_HUMAN.H11MO.0.C		chr2:73948528-73949727	464	483	-	8.21429	4.36e-06	0.126	TTCCCGGCTGCTTTGTTTAC
PATZ1_HUMAN.H11MO.0.C		chr15:84882353-84885152	2551	2572	-	14.5278	4.37e-06	0.0133	CTTGAGGGGGAGGGAGGTTAGG
MAF_HUMAN.H11MO.0.A		chr17:43571860-43572604	219	237	-	14.3659	4.37e-06	0.161	AAAAATGCTGACTCGGTGG
EHF_HUMAN.H11MO.0.B		chr2:198753126-198754524	743	757	+	15.1385	4.37e-06	0.0495	agatgaggaagtgag
RFX5_HUMAN.H11MO.0.A		chr22:42437205-42439604	249	268	-	14.6098	4.37e-06	0.193	TCGCCCTGTTGCCAGGCTAG
ZN467_HUMAN.H11MO.0.C		chr2:73943328-73944527	315	336	-	13.8469	4.37e-06	0.00756	GGAGAGAAAGAGAAGGAAGGAG
ANDR_HUMAN.H11MO.1.A		chr15:84882353-84885152	817	832	+	14.6364	4.38e-06	0.123	ggtacagtaagttcct
IRX2_HUMAN.H11MO.0.D		chr22:41813805-41814604	203	221	+	13.4494	4.38e-06	0.0837	AGGTGGCAGGACAGGTTGT
SP3_HUMAN.H11MO.0.B		chr7:42923722-42923898	24	43	-	14.6972	4.39e-06	0.0649	TGGGGGAGGTGTGGCTGGGC
TAF1_HUMAN.H11MO.0.A		chr2:73948528-73949727	410	425	+	14.4228	4.41e-06	0.118	aaggtggcagcgaggc
ZN322_HUMAN.H11MO.0.B		chr2:73939928-73942327	1817	1836	+	14.5321	4.41e-06	0.0832	gtgcccgccaccatgcctgg
P53_HUMAN.H11MO.0.A		chr6:27389980-27391979	1464	1483	-	14.1231	4.43e-06	0.126	TAACATGCCCAGGGATGATC
NRL_HUMAN.H11MO.0.D		chr17:43571860-43572604	222	232	-	13.7798	4.44e-06	0.259	TGCTGACTCGG
VEZF1_HUMAN.H11MO.0.C		chr6:27389980-27391979	1365	1386	-	14.4825	4.46e-06	0.00809	TGAGAACAGAGAAAGGGAGGGG
ZN816_HUMAN.H11MO.0.C		chr22:41813805-41814604	390	410	-	14.4308	4.48e-06	0.0416	GGCCCAGAGGGACAGGGAGGG
ATF4_HUMAN.H11MO.0.A		chr5:139770781-139771302	372	383	+	15.5692	4.5e-06	0.131	TGGTGATGCAAT
P53_HUMAN.H11MO.1.A		chr2:73948528-73949727	449	461	-	14.8308	4.5e-06	0.176	AAGCAAGCCTGGG
SOX9_HUMAN.H11MO.0.B		chr6:27389980-27391979	1169	1184	+	14.8308	4.53e-06	0.105	AATGCTACCTTTGTCC
BC11A_HUMAN.H11MO.0.A		chr17:44643167-44644566	560	576	+	14.0952	4.55e-06	0.036	AAATGATGAAGTGAAAC
BC11A_HUMAN.H11MO.0.A		chr17:44425167-44426566	625	641	+	14.0952	4.55e-06	0.036	AAATGATGAAGTGAAAC
ZN768_HUMAN.H11MO.0.C		chr10:104669713-104670164	134	153	-	13.0606	4.55e-06	0.0635	TGTGCACAGAGAGAGCCAGC
FLI1_HUMAN.H11MO.0.A		chr22:41813805-41814604	386	403	-	14.8788	4.55e-06	0.02	AGGGACAGGGAGGGAGGT
ZN708_HUMAN.H11MO.0.C		chr6:27389980-27391979	842	861	+	14.5714	4.56e-06	0.241	GCCTCGGAGGGAGGCCTAGC
VEZF1_HUMAN.H11MO.1.C		chr2:73943328-73944527	305	316	-	13.6606	4.57e-06	0.0261	AGGGGGAGAGGG
SPIC_HUMAN.H11MO.0.D		chr17:44643167-44644566	1275	1287	+	11.9143	4.59e-06	0.0333	gggagagggtggg
SPIC_HUMAN.H11MO.0.D		chr17:44425167-44426566	1340	1352	+	11.9143	4.59e-06	0.0333	gggagagggtggg
GLIS3_HUMAN.H11MO.0.D		chr17:44422567-44422966	170	179	-	14.6966	4.61e-06	0.199	GTGGGGGGTG
ZN770_HUMAN.H11MO.0.C		chr6:27389980-27391979	870	891	-	13.8636	4.62e-06	0.00876	AAGAGGCAGCGCAAAGAGGAGG
ZN467_HUMAN.H11MO.0.C		chr2:73939928-73942327	926	947	-	13.7449	4.62e-06	0.00756	AGAGAGGGAAATAAGGGGGAAC
STAT1_HUMAN.H11MO.1.A		chr15:84882353-84885152	140	158	+	14.7027	4.63e-06	0.0295	aaagaaaagaaaaagaaat
TBX1_HUMAN.H11MO.0.D		chr7:42923722-42923898	26	45	-	13.844	4.64e-06	0.0517	AGTGGGGGAGGTGTGGCTGG
SOX1_HUMAN.H11MO.0.D		chr17:43571860-43572604	279	294	+	14.1778	4.64e-06	0.132	ATTGAATTTTATTGAT
GLI1_HUMAN.H11MO.0.D		chr22:42437205-42439604	2053	2064	+	14.803	4.65e-06	0.181	ACTGTGTGGTCC
MAZ_HUMAN.H11MO.0.A		chr2:73939928-73942327	929	950	-	14.4225	4.66e-06	0.00637	GGGAGAGAGGGAAATAAGGGGG
ETV5_HUMAN.H11MO.0.C		chr2:73943328-73944527	314	327	-	13.8073	4.67e-06	0.0374	GAGAAGGAAGGAGG
ZN467_HUMAN.H11MO.0.C		chr2:73943328-73944527	309	330	-	13.7245	4.68e-06	0.00756	AAAGAGAAGGAAGGAGGGGGAG
ZN713_HUMAN.H11MO.0.D		chr6:27389980-27391979	1413	1431	+	14.4455	4.68e-06	0.0491	AAAGCATAAAGGGATGAAA
IRF8_HUMAN.H11MO.0.B		chr2:201262438-201262973	39	58	+	14.6667	4.68e-06	0.0657	GAAGAAGGAAGTGGGACATG
HXC10_HUMAN.H11MO.0.D		chr6:27389980-27391979	1749	1767	+	13.3333	4.69e-06	0.135	TGTAAAATTATTTTATTAG
HEN1_HUMAN.H11MO.0.C		chr17:43577167-43579166	174	193	+	13.2439	4.69e-06	0.0759	GGTAGAGCAGCAGGGGCTCT
ZN563_HUMAN.H11MO.1.C		chr22:41813805-41814604	469	480	+	14.128	4.69e-06	0.165	GAAGCAGCTCTG
P63_HUMAN.H11MO.0.A		chr17:44081168-44081911	352	370	-	14.8154	4.7e-06	0.271	GGCTGGCCCAGACTTGGCC
KLF9_HUMAN.H11MO.0.C		chr7:42923722-42923898	28	42	-	14.3429	4.71e-06	0.0894	GGGGGAGGTGTGGCT
MAZ_HUMAN.H11MO.1.A		chr17:44643167-44644566	1279	1289	+	15.1077	4.73e-06	0.0388	gagggtggggg
MAZ_HUMAN.H11MO.1.A		chr17:44425167-44426566	1344	1354	+	15.1077	4.73e-06	0.0388	gagggtggggg
ELF3_HUMAN.H11MO.0.A		chr15:84882353-84885152	693	706	-	15.0462	4.74e-06	0.0538	CTAGGAGGAAGTGA
SIX2_HUMAN.H11MO.0.A		chr2:73857528-73858327	2	14	-	14.0404	4.75e-06	0.273	TGTAATCTGACAC
PBX2_HUMAN.H11MO.0.C		chr2:73939928-73942327	2039	2053	-	14.1881	4.77e-06	0.157	GAAAGTGGTTGAAGC
MEF2A_HUMAN.H11MO.0.A		chr17:43651402-43652191	433	445	-	14.6567	4.8e-06	0.164	TTCTATTTATGGA
PRDM6_HUMAN.H11MO.0.C		chr15:84882353-84885152	138	150	+	13.8485	4.81e-06	0.021	aaaaagaaaagaa
PRDM6_HUMAN.H11MO.0.C		chr5:139770781-139771302	451	463	-	13.8485	4.81e-06	0.021	AAAAAGAAAAGAA
PRDM6_HUMAN.H11MO.0.C		chr2:73939928-73942327	1664	1676	-	13.8485	4.81e-06	0.021	AAAAAGAAAAGAA
PRDM6_HUMAN.H11MO.0.C		chr2:73939928-73942327	2361	2373	-	13.8485	4.81e-06	0.021	AAAAAGAAAAGAA
CLOCK_HUMAN.H11MO.0.C		chr17:43577167-43579166	1	14	+	12.8601	4.82e-06	0.0923	CACCCACGTGGCCC
NFAC1_HUMAN.H11MO.0.B		chr2:201261724-201261923	163	177	-	13.7909	4.82e-06	0.0521	CAGGAAAGACTGGAA
NFAC1_HUMAN.H11MO.0.B		chr2:73939928-73942327	2363	2377	-	13.7909	4.82e-06	0.0521	CTGGAAAAAGAAAAG
WT1_HUMAN.H11MO.0.C		chr2:73943328-73944527	327	346	-	14.1061	4.83e-06	0.0134	GGGAGGAGAAGGAGAGAAAG
MAX_HUMAN.H11MO.0.A		chr17:43577167-43579166	4	13	-	14.3182	4.83e-06	0.256	GGCCACGTGG
STF1_HUMAN.H11MO.0.B		chr6:27389980-27391979	810	820	-	14.7064	4.83e-06	0.069	TTTCAAGGCCA
RXRB_HUMAN.H11MO.0.C		chr2:73939928-73942327	1899	1908	-	14.2857	4.83e-06	0.0929	TGAGGTCAGG
PATZ1_HUMAN.H11MO.0.C		chr2:200672724-200673123	108	129	-	14.3819	4.84e-06	0.0135	TGGAAGGGGAAGGGGGAGCAGT
ZN467_HUMAN.H11MO.0.C		chr2:73943328-73944527	337	358	-	13.6531	4.86e-06	0.00756	GGGGTGAGGGATGGGAGGAGAA
BACH2_HUMAN.H11MO.0.A		chr17:43577167-43579166	888	898	+	14.6455	4.88e-06	0.142	TCCTGAGTCAT
ZN467_HUMAN.H11MO.0.C		chr2:73939928-73942327	937	958	-	13.6429	4.89e-06	0.00756	AGGGATTGGGGAGAGAGGGAAA
FOXJ3_HUMAN.H11MO.1.B		chr2:73943328-73944527	380	392	-	15.4776	4.89e-06	0.0558	TTTTTAATGTTTC
HTF4_HUMAN.H11MO.0.A		chr2:73939928-73942327	57	66	+	14.303	4.89e-06	0.0938	agcagctggg
HTF4_HUMAN.H11MO.0.A		chr2:73939928-73942327	1800	1809	+	14.303	4.89e-06	0.0938	agcagctggg
MAFK_HUMAN.H11MO.1.A		chr22:41813805-41814604	54	66	+	14.5211	4.9e-06	0.0946	tgctaagccagca
ZNF41_HUMAN.H11MO.1.C		chr15:43844477-43844944	92	103	-	14.2273	4.9e-06	0.276	CACAAGGGAAAT
TFAP4_HUMAN.H11MO.0.A		chr22:41813805-41814604	682	691	+	14.8308	4.9e-06	0.17	CCAGCTGAGC
MEF2C_HUMAN.H11MO.0.A		chr2:73939928-73942327	514	526	+	14.5821	4.91e-06	0.168	atttatttttgga
PATZ1_HUMAN.H11MO.0.C		chr22:41813805-41814604	382	403	-	14.3611	4.91e-06	0.0135	AGGGACAGGGAGGGAGGTCAGC
ZN528_HUMAN.H11MO.0.C		chr15:84882353-84885152	2207	2226	+	13.5286	4.92e-06	0.151	aactgggaagaaatttctag
ETS2_HUMAN.H11MO.0.B		chr17:43651402-43652191	366	378	+	13.0758	4.92e-06	0.0465	GAGAGGAAAAAGG
ETV4_HUMAN.H11MO.0.B		chr17:44643167-44644566	1266	1276	+	13.5303	4.92e-06	0.138	gggaggaaggg
ETV4_HUMAN.H11MO.0.B		chr17:44425167-44426566	1331	1341	+	13.5303	4.92e-06	0.138	gggaggaaggg
FOXB1_HUMAN.H11MO.0.D		chr17:43651402-43652191	762	778	+	14.759	4.92e-06	0.142	ATCAATATTTACACTTT
ZN148_HUMAN.H11MO.0.D		chr2:73943328-73944527	304	318	-	14.7753	4.94e-06	0.0279	GGAGGGGGAGAGGGA
IRF2_HUMAN.H11MO.0.A		chr15:84882353-84885152	1252	1271	-	14.1818	4.96e-06	0.0923	AAAAAAAAAAAAGAAAGAAA
TBX15_HUMAN.H11MO.0.D		chr7:42923722-42923898	23	41	-	14.2936	4.97e-06	0.0163	GGGGAGGTGTGGCTGGGCT
SMAD3_HUMAN.H11MO.0.B		chr2:198753126-198754524	822	833	+	12.7984	4.98e-06	0.0451	ttctgtctcctg
ZN549_HUMAN.H11MO.0.C		chr2:73943328-73944527	1032	1051	-	14.156	5.05e-06	0.291	ATTCGTGAATCAGGCGGCCT
OVOL1_HUMAN.H11MO.0.C		chr2:73857528-73858327	274	282	-	14.2703	5.05e-06	0.295	TGTAACTGT
NFAC3_HUMAN.H11MO.0.B		chr2:198748085-198748459	132	140	+	14.1224	5.05e-06	0.175	TGGAAAACT
NFKB2_HUMAN.H11MO.0.B		chr6:28066379-28067378	617	627	-	14.7121	5.06e-06	0.216	GGGGAAGCCCA
TBX4_HUMAN.H11MO.0.D		chr17:43577167-43579166	237	256	-	14.4214	5.06e-06	0.111	CAGGTGTGAGCCAACGCACC
MAFA_HUMAN.H11MO.0.D		chr2:73943328-73944527	562	582	-	14.5056	5.07e-06	0.244	CTTCTGACCAAGAAGCAGTCA
MAZ_HUMAN.H11MO.0.A		chr2:73943328-73944527	327	348	-	14.2958	5.07e-06	0.00674	ATGGGAGGAGAAGGAGAGAAAG
AP2D_HUMAN.H11MO.0.D		chr2:73939928-73942327	1915	1928	-	14.1803	5.08e-06	0.109	AGGCTGAGGCAGGC
HXA10_HUMAN.H11MO.0.C		chr2:73943328-73944527	972	983	-	14.0619	5.09e-06	0.26	GATGATTTATGG
WT1_HUMAN.H11MO.0.C		chr17:43577167-43579166	927	946	+	14.0152	5.09e-06	0.0134	TGGCGGGGAAGGGAGCAGAG
ITF2_HUMAN.H11MO.0.C		chr22:42437205-42439604	2210	2219	-	13.9725	5.09e-06	0.0718	AGCAGCTGGC
IRF1_HUMAN.H11MO.0.A		chr15:84882353-84885152	1241	1260	-	14.4848	5.1e-06	0.0371	AGAAAGAAAAAAGAAACAAA
VSX2_HUMAN.H11MO.0.D		chr2:73939928-73942327	90	101	-	15.9692	5.1e-06	0.149	TTAATTAGCCAG
SPI1_HUMAN.H11MO.0.A		chr22:41813805-41814604	138	154	+	14.7077	5.11e-06	0.0533	GGCAAGAGGAAGCGAGT
E2F7_HUMAN.H11MO.0.B		chr22:41813805-41814604	496	508	-	14.3119	5.12e-06	0.145	AAGGCGGGAGGAG
HXD11_HUMAN.H11MO.0.D		chr6:28066379-28067378	131	141	-	11.1538	5.12e-06	0.0994	GTTTTATGACT
ZSCA4_HUMAN.H11MO.0.D		chr6:27389980-27391979	1399	1410	-	10.5246	5.13e-06	0.291	AGGGTGTGTATT
NFAT5_HUMAN.H11MO.0.D		chr2:200672724-200673123	115	125	-	12.2879	5.14e-06	0.0725	AGGGGAAGGGG
NFAT5_HUMAN.H11MO.0.D		chr15:84882353-84885152	2739	2749	-	12.2879	5.14e-06	0.0725	AGGGGAAGGGG
ZN554_HUMAN.H11MO.1.D		chr22:41813805-41814604	685	693	+	14.7706	5.15e-06	0.15	GCTGAGCCA
CTCFL_HUMAN.H11MO.0.A		chr17:43578767-43579166	147	163	+	14.2121	5.16e-06	0.0631	TCCACAGGGCGGCGCCA
CTCFL_HUMAN.H11MO.0.A		chr17:43577167-43579166	1747	1763	+	14.2121	5.16e-06	0.0631	TCCACAGGGCGGCGCCA
ZN467_HUMAN.H11MO.0.C		chr6:27389980-27391979	1352	1373	-	13.5408	5.16e-06	0.00776	AGGGAGGGGTTAGCAAGGAAAA
JUNB_HUMAN.H11MO.0.A		chr17:44422567-44422966	103	113	-	14.697	5.16e-06	0.294	GCTGAGTCACT
TFE2_HUMAN.H11MO.0.A		chr22:42437205-42439604	2210	2220	+	14.7273	5.17e-06	0.124	GCCAGCTGCTG
FLI1_HUMAN.H11MO.0.A		chr17:43577167-43579166	930	947	+	14.697	5.18e-06	0.02	CGGGGAAGGGAGCAGAGC
COT2_HUMAN.H11MO.1.A		chr17:44422567-44422966	129	145	-	14.2455	5.18e-06	0.073	AGGCCAGAAGGTCAAGG
HAND1_HUMAN.H11MO.0.D		chr1:149989361-149989560	148	164	-	14.5385	5.19e-06	0.146	AAGCCTGGGGTGTGTCA
PRDM6_HUMAN.H11MO.0.C		chr5:139770781-139771302	461	473	-	13.7727	5.19e-06	0.021	CAAGGGAAAAAAA
TBX21_HUMAN.H11MO.0.A		chr17:43577167-43579166	1289	1301	-	12.6735	5.2e-06	0.0741	GTGAAGGTGGGAG
THA11_HUMAN.H11MO.0.B		chr22:41813805-41814604	662	683	-	12.5132	5.21e-06	0.0549	GGCATTTTGGGACACGCAGAGC
ALX1_HUMAN.H11MO.0.B		chr2:73939928-73942327	802	813	-	14.0108	5.21e-06	0.209	TTAATTGGATTA
ESR1_HUMAN.H11MO.1.A		chr22:41813805-41814604	32	41	+	13.8923	5.22e-06	0.151	caaggtcaca
ESR1_HUMAN.H11MO.1.A		chr2:73944928-73945127	161	170	-	13.8923	5.22e-06	0.151	CAAGGTCACA
KLF3_HUMAN.H11MO.0.B		chr17:44081168-44081911	566	584	-	14.6615	5.22e-06	0.0737	GTGGTGAGGTGGGGCTGGG
FOSL2_HUMAN.H11MO.0.A		chr17:44422567-44422966	103	114	-	15.2923	5.24e-06	0.305	GGCTGAGTCACT
ZN121_HUMAN.H11MO.0.C		chr17:43578767-43579166	301	320	+	12.2661	5.25e-06	0.0129	CAGGACCTCAGAGCCAGAGC
ZN121_HUMAN.H11MO.0.C		chr17:43577167-43579166	1901	1920	+	12.2661	5.25e-06	0.0129	CAGGACCTCAGAGCCAGAGC
Z324A_HUMAN.H11MO.0.C		chr6:28066379-28067378	340	362	-	14.247	5.25e-06	0.0873	GGTGAAACTAACCCTTCCTAGCA
FOXL1_HUMAN.H11MO.0.D		chr10:104669713-104670164	295	313	+	9.16129	5.26e-06	0.0821	tTATGGtttgtttgttttt
RUNX1_HUMAN.H11MO.0.A		chr2:73948528-73949727	1026	1036	-	14.5846	5.27e-06	0.303	TTTGTGGTTTT
ZFX_HUMAN.H11MO.1.A		chr22:42437205-42439604	36	52	+	14.049	5.29e-06	0.0383	gggaggggaggctgaga
ZN770_HUMAN.H11MO.1.C		chr6:28066379-28067378	829	839	-	15.1077	5.3e-06	0.0204	AGGAGGCTGGA
STAT6_HUMAN.H11MO.0.B		chr10:104669713-104670164	211	221	+	14.2455	5.34e-06	0.307	ttccctggaaa
ZN148_HUMAN.H11MO.0.D		chr17:44643167-44644566	1280	1294	+	14.6517	5.35e-06	0.0279	agggtgggggaagaa
ZN148_HUMAN.H11MO.0.D		chr17:44425167-44426566	1345	1359	+	14.6517	5.35e-06	0.0279	agggtgggggaagaa
MYC_HUMAN.H11MO.0.A		chr17:43577167-43579166	1185	1195	-	14.4545	5.35e-06	0.226	GCCACGTGGGC
CPEB1_HUMAN.H11MO.0.D		chr2:73939928-73942327	486	502	-	14.7627	5.35e-06	0.0177	GTTTTATAATCTTTTCT
HEN1_HUMAN.H11MO.0.C		chr22:41813805-41814604	486	505	-	12.9634	5.35e-06	0.0759	GCGGGAGGAGCTGAGGCACT
BACH1_HUMAN.H11MO.0.A		chr2:73939928-73942327	1915	1927	-	14.6224	5.36e-06	0.102	GGCTGAGGCAGGC
ZN528_HUMAN.H11MO.0.C		chr6:27389980-27391979	382	401	-	13.3571	5.36e-06	0.151	GGTATTGAAGCCATTTCTGA
WT1_HUMAN.H11MO.1.B		chr17:43576594-43576987	75	85	-	14.1333	5.37e-06	0.0577	GTGGGAGGATA
WT1_HUMAN.H11MO.1.B		chr17:44420664-44421105	362	372	+	14.1333	5.37e-06	0.0577	gtgggaggata
VEZF1_HUMAN.H11MO.0.C		chr2:73943328-73944527	338	359	-	14.2238	5.38e-06	0.00923	TGGGGTGAGGGATGGGAGGAGA
IRF5_HUMAN.H11MO.0.D		chr15:43844477-43844944	55	74	-	9.90164	5.38e-06	0.0505	TGAATGAAAATGAAAACATG
EGR1_HUMAN.H11MO.0.A		chr2:73943328-73944527	299	315	-	14.4312	5.38e-06	0.0551	GGGGGAGAGGGAGGAAG
FOXG1_HUMAN.H11MO.0.D		chr10:104669713-104670164	311	327	+	14.3803	5.39e-06	0.051	tttgttttttttttttg
ZN341_HUMAN.H11MO.0.C		chr2:73943328-73944527	335	356	-	14.2927	5.41e-06	0.0164	GGTGAGGGATGGGAGGAGAAGG
ZN260_HUMAN.H11MO.0.C		chr22:42437205-42439604	1335	1358	+	8.95455	5.41e-06	0.308	atttcattcttgtattcttttcct
RFX2_HUMAN.H11MO.1.A		chr2:73939928-73942327	955	966	-	14.7385	5.42e-06	0.125	AGGTTGCCAGGG
PAX5_HUMAN.H11MO.0.A		chr22:42437205-42439604	1666	1686	+	14.208	5.42e-06	0.0235	gcttgggcaacacggtgaaac
ZFX_HUMAN.H11MO.1.A		chr6:27389980-27391979	845	861	+	14.021	5.43e-06	0.0383	TCGGAGGGAGGCCTAGC
PRDM6_HUMAN.H11MO.0.C		chr2:201262438-201262973	136	148	-	13.7424	5.43e-06	0.021	CAAAAGAAAACAA
PRDM6_HUMAN.H11MO.0.C		chr15:84882353-84885152	1241	1253	-	13.7424	5.43e-06	0.021	AAAAAGAAACAAA
NFYC_HUMAN.H11MO.0.A		chr2:73943328-73944527	848	861	+	13.9725	5.44e-06	0.157	ttgaccaatcaaag
ZN816_HUMAN.H11MO.1.C		chr17:43577167-43579166	1161	1174	-	13.7545	5.44e-06	0.165	CCAGGGGACAGGAA
ATF2_HUMAN.H11MO.1.B		chr2:198753126-198754524	201	220	-	13.1967	5.44e-06	0.314	CATGCATGATGTCACTAAAT
SOX11_HUMAN.H11MO.0.D		chr22:42437205-42439604	910	925	-	14.0714	5.45e-06	0.268	CACAATGAAACTGTCA
MAZ_HUMAN.H11MO.0.A		chr2:201261724-201261923	133	154	-	14.1831	5.45e-06	0.00691	GGTGGAGAGGCAGGAGAAGCAG
FLI1_HUMAN.H11MO.0.A		chr15:84882353-84885152	2131	2148	+	14.6212	5.46e-06	0.02	aaggaaaggaaaggaaag
FLI1_HUMAN.H11MO.0.A		chr15:84882353-84885152	2136	2153	+	14.6212	5.46e-06	0.02	aaggaaaggaaaggaaag
FLI1_HUMAN.H11MO.0.A		chr15:84882353-84885152	2141	2158	+	14.6212	5.46e-06	0.02	aaggaaaggaaaggaaag
ZN148_HUMAN.H11MO.0.D		chr2:73943328-73944527	344	358	-	14.618	5.46e-06	0.0279	GGGGTGAGGGATGGG
VEZF1_HUMAN.H11MO.0.C		chr15:84882353-84885152	2734	2755	-	14.1958	5.49e-06	0.00923	AGGTAGAGGGGAAGGGGAAGTT
ZBT7B_HUMAN.H11MO.0.D		chr6:27389980-27391979	848	868	-	13.9385	5.49e-06	0.174	CGCGGTTGCTAGGCCTCCCTC
ID4_HUMAN.H11MO.0.D		chr2:73948528-73949727	335	345	-	13.0423	5.5e-06	0.159	GCCAGGTGCGG
ZN816_HUMAN.H11MO.0.C		chr2:73939928-73942327	363	383	+	14.0769	5.51e-06	0.0438	aacaagaggggactggctgaa
PRDM6_HUMAN.H11MO.0.C		chr15:84882353-84885152	143	155	+	13.7273	5.51e-06	0.021	gaaaagaaaaaga
PATZ1_HUMAN.H11MO.0.C		chr17:44422567-44422966	155	176	-	14.1944	5.52e-06	0.014	GGGGGTGGCGCTGAGGTGGGAG
CTCFL_HUMAN.H11MO.0.A		chr17:43577167-43579166	1357	1373	-	14.0909	5.53e-06	0.0631	TCGGCCAGGGGGCTCCG
ELF1_HUMAN.H11MO.0.A		chr2:201262438-201262973	39	52	+	14.6923	5.53e-06	0.313	GAAGAAGGAAGTGG
THA_HUMAN.H11MO.1.D		chr6:28066379-28067378	781	790	+	14.0732	5.55e-06	0.183	ttgaggtcag
EGR2_HUMAN.H11MO.1.A		chr2:73943328-73944527	305	320	-	14.5321	5.55e-06	0.0525	AAGGAGGGGGAGAGGG
NFAC1_HUMAN.H11MO.0.B		chr17:43651402-43652191	205	219	-	13.6636	5.57e-06	0.0521	AAGGAGAAACAGACA
AP2B_HUMAN.H11MO.0.B		chr17:44420664-44421105	70	79	-	14.2135	5.59e-06	0.159	GCCTGGGGGG
AP2B_HUMAN.H11MO.0.B		chr17:43576594-43576987	368	377	+	14.2135	5.59e-06	0.159	GCCTGGGGGG
HXD13_HUMAN.H11MO.0.D		chr15:84882353-84885152	998	1008	+	13.27	5.59e-06	0.211	cttattaggga
SP3_HUMAN.H11MO.0.B		chr2:73948528-73949727	423	442	+	14.3578	5.6e-06	0.0649	ggctgggggaggggtgccca
ZN263_HUMAN.H11MO.0.A		chr2:201261724-201261923	147	166	-	14.2121	5.61e-06	0.0329	GGAAGGAGTGGGGGTGGAGA
AP2A_HUMAN.H11MO.0.A		chr17:43577167-43579166	896	910	-	14.7231	5.61e-06	0.191	CAGCCCTGAGGGATG
MAF_HUMAN.H11MO.0.A		chr22:42437205-42439604	1199	1217	-	14.0976	5.62e-06	0.161	GAATCTGCAGACTCAAAAA
PATZ1_HUMAN.H11MO.0.C		chr17:44081168-44081911	421	442	+	14.1667	5.62e-06	0.014	GGCTTGGGGCCAGGGAGGGAGG
NFAC1_HUMAN.H11MO.0.B		chr15:84882353-84885152	2358	2372	+	13.6545	5.63e-06	0.0521	atggaaagagagtga
MAZ_HUMAN.H11MO.1.A		chr6:27389980-27391979	1364	1374	-	14.8462	5.63e-06	0.0404	AAGGGAGGGGT
MEF2A_HUMAN.H11MO.0.A		chr2:73939928-73942327	514	526	+	14.4328	5.65e-06	0.164	atttatttttgga
PAX7_HUMAN.H11MO.0.D		chr17:44081168-44081911	537	547	+	15.1707	5.66e-06	0.33	AAATTGATTAA
IRF1_HUMAN.H11MO.0.A		chr2:73939928-73942327	1651	1670	-	14.303	5.67e-06	0.0371	AAAAGAAAAAAAGAAACATA
USF1_HUMAN.H11MO.0.A		chr2:200672724-200673123	94	105	-	14.9385	5.68e-06	0.239	TGTCACATGGCC
IRF3_HUMAN.H11MO.0.B		chr15:43844477-43844944	251	270	+	14.2992	5.68e-06	0.0117	aaaaaaaaaaaaaaaagaaa
IRF3_HUMAN.H11MO.0.B		chr15:84882353-84885152	1256	1275	-	14.2992	5.68e-06	0.0117	AAAAAAAAAAAAAAAAGAAA
IRF3_HUMAN.H11MO.0.B		chr2:73939928-73942327	1668	1687	-	14.2992	5.68e-06	0.0117	AAAAAAAAAAAAAAAAGAAA
ZBT18_HUMAN.H11MO.0.C		chr22:42437205-42439604	2210	2220	+	14.3163	5.68e-06	0.11	GCCAGCTGCTG
VEZF1_HUMAN.H11MO.0.C		chr2:201261724-201261923	154	175	-	14.1469	5.68e-06	0.00923	GGAAAGACTGGAAGGAGTGGGG
ZN770_HUMAN.H11MO.1.C		chr17:43576594-43576987	85	95	-	15.0154	5.69e-06	0.0204	GGGAGGCCAAG
ZN770_HUMAN.H11MO.1.C		chr17:44420664-44421105	352	362	+	15.0154	5.69e-06	0.0204	gggaggccaag
ZN770_HUMAN.H11MO.1.C		chr6:28066379-28067378	487	497	+	15.0154	5.69e-06	0.0204	gggaggccaag
ZN770_HUMAN.H11MO.1.C		chr22:42437205-42439604	1616	1626	+	15.0154	5.69e-06	0.0204	gggaggccaag
ZN467_HUMAN.H11MO.0.C		chr2:73943328-73944527	317	338	-	13.3571	5.7e-06	0.00834	AAGGAGAGAAAGAGAAGGAAGG
TBX15_HUMAN.H11MO.0.D		chr2:73948528-73949727	419	437	+	14.0734	5.7e-06	0.0177	gcgaggctgggggaggggt
FOXJ2_HUMAN.H11MO.0.C		chr10:104669713-104670164	303	312	+	14.2935	5.7e-06	0.331	tgtttgtttt
IRF5_HUMAN.H11MO.0.D		chr5:139770781-139771302	444	463	-	9.7459	5.71e-06	0.0505	AAAAAGAAAAGAAAAACAGC
ZN667_HUMAN.H11MO.0.C		chr1:149989361-149989560	5	23	-	13.9306	5.72e-06	0.107	ATGGCCTTAGAAGCCCATT
KLF15_HUMAN.H11MO.0.A		chr17:43577167-43579166	1331	1349	-	13.9385	5.73e-06	0.017	TGGGCGGAGGCTGAAGAAG
EGR2_HUMAN.H11MO.1.A		chr15:84882353-84885152	2557	2572	-	14.4862	5.74e-06	0.0525	CTTGAGGGGGAGGGAG
IRF8_HUMAN.H11MO.0.B		chr17:43578767-43579166	206	225	-	14.3182	5.76e-06	0.0657	GCCTGAAGAAGTGGAACCGG
IRF8_HUMAN.H11MO.0.B		chr17:43577167-43579166	1806	1825	-	14.3182	5.76e-06	0.0657	GCCTGAAGAAGTGGAACCGG
TBX4_HUMAN.H11MO.0.D		chr2:73948528-73949727	237	256	+	14.2357	5.77e-06	0.111	aaggggtgacagacagcacc
FOXL1_HUMAN.H11MO.0.D		chr15:43844477-43844944	421	439	-	8.80645	5.79e-06	0.0821	TTTTTTTTTGTTTTTTTTG
REST_HUMAN.H11MO.0.A		chr17:43577167-43579166	727	748	+	11.6939	5.79e-06	0.166	GACAGCTCTGGGGACAGATCCC
VDR_HUMAN.H11MO.1.A		chr17:44081168-44081911	473	481	-	13.0615	5.8e-06	0.281	TGGGTTCAG
SP4_HUMAN.H11MO.0.A		chr17:44643167-44644566	1268	1287	+	14.252	5.8e-06	0.0505	gaggaaggggagagggtggg
SP4_HUMAN.H11MO.0.A		chr17:44425167-44426566	1333	1352	+	14.252	5.8e-06	0.0505	gaggaaggggagagggtggg
MEF2C_HUMAN.H11MO.0.A		chr17:43651402-43652191	433	445	-	14.3582	5.8e-06	0.168	TTCTATTTATGGA
LEF1_HUMAN.H11MO.0.A		chr15:84882353-84885152	2127	2140	-	12.7522	5.81e-06	0.0657	TCCTTTCCTTTCCT
LEF1_HUMAN.H11MO.0.A		chr15:84882353-84885152	2132	2145	-	12.7522	5.81e-06	0.0657	TCCTTTCCTTTCCT
LEF1_HUMAN.H11MO.0.A		chr15:84882353-84885152	2137	2150	-	12.7522	5.81e-06	0.0657	TCCTTTCCTTTCCT
LEF1_HUMAN.H11MO.0.A		chr15:84882353-84885152	2142	2155	-	12.7522	5.81e-06	0.0657	TCCTTTCCTTTCCT
EGR2_HUMAN.H11MO.1.A		chr17:44081168-44081911	564	579	-	14.4679	5.82e-06	0.0525	GAGGTGGGGCTGGGGG
EGR1_HUMAN.H11MO.0.A		chr15:84882353-84885152	2557	2573	-	14.3303	5.82e-06	0.0551	GCTTGAGGGGGAGGGAG
UNC4_HUMAN.H11MO.0.D		chr2:198753126-198754524	516	526	+	14.6389	5.83e-06	0.103	TAAATTAATTA
EGR2_HUMAN.H11MO.0.A		chr17:44081168-44081911	396	413	+	14.252	5.84e-06	0.0214	GGGGCTGTGGGGCTGTGG
OLIG3_HUMAN.H11MO.0.D		chr2:73939928-73942327	501	511	+	14.8537	5.84e-06	0.34	acaatatgttt
ZN770_HUMAN.H11MO.0.C		chr17:43576594-43576987	74	95	-	13.4394	5.84e-06	0.0104	GGGAGGCCAAGTGGGAGGATAG
ZN770_HUMAN.H11MO.0.C		chr17:44420664-44421105	352	373	+	13.4394	5.84e-06	0.0104	gggaggccaagtgggaggatag
MAZ_HUMAN.H11MO.0.A		chr17:44643167-44644566	52	73	+	14.0775	5.84e-06	0.00691	ggaggtggaggttgcagcgagc
MAZ_HUMAN.H11MO.0.A		chr17:44425167-44426566	117	138	+	14.0775	5.84e-06	0.00691	ggaggtggaggttgcagcgagc
MAZ_HUMAN.H11MO.0.A		chr17:44643167-44644566	1271	1292	+	14.0775	5.84e-06	0.00691	gaaggggagagggtgggggaag
MAZ_HUMAN.H11MO.0.A		chr17:44425167-44426566	1336	1357	+	14.0775	5.84e-06	0.00691	gaaggggagagggtgggggaag
ZSC22_HUMAN.H11MO.0.C		chr22:42437205-42439604	202	217	+	14.2385	5.84e-06	0.0513	acccaggaggcggagg
PLAG1_HUMAN.H11MO.0.D		chr22:41813805-41814604	389	405	-	14.6531	5.85e-06	0.0634	AGAGGGACAGGGAGGGA
THAP1_HUMAN.H11MO.0.C		chr17:44420664-44421105	69	90	+	14.1418	5.86e-06	0.161	GCCCCCCAGGCTGGGTCTGGGA
THAP1_HUMAN.H11MO.0.C		chr17:43576594-43576987	357	378	-	14.1418	5.86e-06	0.161	GCCCCCCAGGCTGGGTCTGGGA
SMAD3_HUMAN.H11MO.0.B		chr22:41813805-41814604	579	590	-	12.7016	5.86e-06	0.0451	GTCTGTCCCCTG
STAT1_HUMAN.H11MO.1.A		chr5:139770781-139771302	447	465	-	14.3874	5.86e-06	0.0295	AAAAAAAGAAAAGAAAAAC
ZN263_HUMAN.H11MO.0.A		chr15:84882353-84885152	1510	1529	-	14.1364	5.88e-06	0.0329	GGGAGGCCGAGGTGGGCGGA
MBD2_HUMAN.H11MO.0.B		chr17:43578767-43579166	51	61	+	14.8	5.89e-06	0.171	ggctccGGCGG
MBD2_HUMAN.H11MO.0.B		chr17:43577167-43579166	1651	1661	+	14.8	5.89e-06	0.171	ggctccGGCGG
SPIB_HUMAN.H11MO.0.A		chr15:84882353-84885152	691	707	-	14.1692	5.89e-06	0.0665	TCTAGGAGGAAGTGAGT
STAT1_HUMAN.H11MO.1.A		chr15:43844477-43844944	259	277	+	14.3784	5.9e-06	0.0295	aaaaaaaagaaaaaaaaaa
RARA_HUMAN.H11MO.1.A		chr22:41813805-41814604	381	390	-	13.9242	5.9e-06	0.0837	GAGGTCAGCG
ZN467_HUMAN.H11MO.0.C		chr2:201262438-201262973	268	289	+	13.2857	5.92e-06	0.00843	gaagagggagaagaaaggaaaa
STAT2_HUMAN.H11MO.0.A		chr15:84882353-84885152	140	158	+	14.3788	5.92e-06	0.0421	aaagaaaagaaaaagaaat
CEBPD_HUMAN.H11MO.0.C		chr5:139770781-139771302	373	383	-	13.367	5.93e-06	0.15	ATTGCATCACC
HXD12_HUMAN.H11MO.0.D		chr17:44643167-44644566	771	781	+	10.5472	5.93e-06	0.115	agttttaTTAC
HXD12_HUMAN.H11MO.0.D		chr17:44425167-44426566	836	846	+	10.5472	5.93e-06	0.115	agttttaTTAC
PRDM6_HUMAN.H11MO.0.C		chr22:42437205-42439604	1154	1166	-	13.6667	5.94e-06	0.0213	AAAGAGAAAAAAG
GATA4_HUMAN.H11MO.0.A		chr2:73857528-73858327	635	644	-	13.7846	5.94e-06	0.343	GCAGATAAGG
SP2_HUMAN.H11MO.1.B		chr10:104669713-104670164	408	419	-	14.6462	5.95e-06	0.116	AGGAGGCGGAGA
ZN449_HUMAN.H11MO.0.C		chr17:43571860-43572604	461	471	+	14.2	5.96e-06	0.0684	Tggctgggcac
ZN449_HUMAN.H11MO.0.C		chr2:73939928-73942327	1477	1487	-	14.2	5.96e-06	0.0684	TGGCTGGGCAC
GRHL2_HUMAN.H11MO.0.A		chr17:43571860-43572604	544	555	+	14.1538	5.97e-06	0.115	aaccagcctggc
SOX4_HUMAN.H11MO.0.B		chr17:44420664-44421105	186	197	-	14.15	5.98e-06	0.0767	TGCTTTGTTCCC
SOX4_HUMAN.H11MO.0.B		chr17:43576594-43576987	250	261	+	14.15	5.98e-06	0.0767	tgctttgttccc
SP2_HUMAN.H11MO.0.A		chr17:44081168-44081911	564	585	-	13.9268	5.99e-06	0.0464	TGTGGTGAGGTGGGGCTGGGGG
ZNF41_HUMAN.H11MO.0.C		chr2:73948528-73949727	107	130	+	13.5818	5.99e-06	0.166	cactagggagtgccagacagtggg
ZN770_HUMAN.H11MO.1.C		chr15:84882353-84885152	51	61	+	14.9077	6.02e-06	0.0204	gggaggcagag
THB_HUMAN.H11MO.0.C		chr17:43577167-43579166	990	1006	-	14.4831	6.02e-06	0.174	GGGTCGCCATCAGGTCA
ZSC22_HUMAN.H11MO.0.C		chr17:43577167-43579166	275	290	+	14.1835	6.04e-06	0.0513	aagcagaggcaggagg
ZN264_HUMAN.H11MO.0.C		chr2:73857528-73858327	400	423	-	14.072	6.04e-06	0.347	ATATAAAAGGGCACAATCCCTATT
PO3F1_HUMAN.H11MO.0.C		chr5:139770781-139771302	370	383	+	13.9109	6.04e-06	0.173	AATGGTGATGCAAT
WT1_HUMAN.H11MO.0.C		chr2:201261724-201261923	133	152	-	13.7121	6.04e-06	0.0144	TGGAGAGGCAGGAGAAGCAG
SOX4_HUMAN.H11MO.0.B		chr2:73943328-73944527	603	614	+	14.14	6.05e-06	0.0767	CTCTTTGTTTCC
ZN713_HUMAN.H11MO.0.D		chr5:139770781-139771302	450	468	-	14.1273	6.07e-06	0.0491	GAAAAAAAAAGAAAAGAAA
ZSC22_HUMAN.H11MO.0.C		chr17:44643167-44644566	1274	1289	+	14.1743	6.07e-06	0.0513	ggggagagggtggggg
ZSC22_HUMAN.H11MO.0.C		chr17:44425167-44426566	1339	1354	+	14.1743	6.07e-06	0.0513	ggggagagggtggggg
EGR2_HUMAN.H11MO.0.A		chr2:73943328-73944527	417	434	-	14.1951	6.08e-06	0.0214	GAGGCTGAGTGGGCAGGT
SOX7_HUMAN.H11MO.0.D		chr22:42437205-42439604	910	925	-	12.2424	6.08e-06	0.351	CACAATGAAACTGTCA
ZN281_HUMAN.H11MO.0.A		chr2:73943328-73944527	343	357	-	13.8182	6.09e-06	0.0347	GGGTGAGGGATGGGA
PROX1_HUMAN.H11MO.0.D		chr2:201262438-201262973	406	422	-	13.7706	6.12e-06	0.148	AGCTGAGGAGGCTGGGG
STAT3_HUMAN.H11MO.0.A		chr6:27389980-27391979	930	941	+	14.3788	6.14e-06	0.178	CAATTCCCAGAA
ANDR_HUMAN.H11MO.1.A		chr22:41813805-41814604	331	346	+	14.2424	6.14e-06	0.123	AGGACATTGTGTCCAG
ZN713_HUMAN.H11MO.0.D		chr15:84882353-84885152	1240	1258	-	14.1091	6.16e-06	0.0491	AAAGAAAAAAGAAACAAAT
BRAC_HUMAN.H11MO.1.B		chr15:84882353-84885152	2157	2167	+	13.3485	6.17e-06	0.295	aggtgagaaat
OSR2_HUMAN.H11MO.0.C		chr15:84882353-84885152	6	21	+	14.1835	6.17e-06	0.0546	gtcccagctactcagg
OSR2_HUMAN.H11MO.0.C		chr22:42437205-42439604	1744	1759	+	14.1835	6.17e-06	0.0546	gtcccagctactcagg
VEZF1_HUMAN.H11MO.0.C		chr17:44643167-44644566	1266	1287	+	14.028	6.18e-06	0.00923	gggaggaaggggagagggtggg
VEZF1_HUMAN.H11MO.0.C		chr17:44425167-44426566	1331	1352	+	14.028	6.18e-06	0.00923	gggaggaaggggagagggtggg
ZFP28_HUMAN.H11MO.0.C		chr15:84882353-84885152	137	156	-	13.0303	6.19e-06	0.0601	TTCTTTTTCTTTTCTTTTTA
FUBP1_HUMAN.H11MO.0.D		chr6:27389980-27391979	1441	1452	-	13.2927	6.21e-06	0.0389	TTGTTTTTTGTT
ITF2_HUMAN.H11MO.0.C		chr17:43571860-43572604	211	220	-	13.8716	6.24e-06	0.0718	GGCAGCTGTC
MYOD1_HUMAN.H11MO.1.A		chr17:43571860-43572604	211	221	-	14.9231	6.24e-06	0.3	TGGCAGCTGTC
THA11_HUMAN.H11MO.0.B		chr2:73943328-73944527	517	538	-	12.1316	6.25e-06	0.0549	GCCTCACTGGAACTTGGAGTCT
WT1_HUMAN.H11MO.0.C		chr17:44643167-44644566	1264	1283	+	13.6515	6.25e-06	0.0144	cagggaggaaggggagaggg
WT1_HUMAN.H11MO.0.C		chr17:44425167-44426566	1329	1348	+	13.6515	6.25e-06	0.0144	cagggaggaaggggagaggg
CPEB1_HUMAN.H11MO.0.D		chr22:42437205-42439604	490	506	+	14.5085	6.26e-06	0.0177	tttttatttttcaactt
THA_HUMAN.H11MO.1.D		chr17:43571860-43572604	362	371	-	13.8902	6.27e-06	0.183	CTGAGGTCAC
OSR2_HUMAN.H11MO.0.C		chr17:43577167-43579166	175	190	-	14.1651	6.28e-06	0.0546	GCCCCTGCTGCTCTAC
KLF8_HUMAN.H11MO.0.C		chr6:27389980-27391979	1403	1411	-	14.9426	6.28e-06	0.126	CAGGGTGTG
Z324A_HUMAN.H11MO.0.C		chr22:41813805-41814604	752	774	+	14.006	6.29e-06	0.0873	gctggacacagccttgtctccca
SMAD1_HUMAN.H11MO.0.D		chr2:73948528-73949727	604	615	+	14.2636	6.29e-06	0.146	tccctgtctgac
ANDR_HUMAN.H11MO.0.A		chr17:43571860-43572604	131	148	+	14.125	6.3e-06	0.125	tatcccatattgtttgct
VEZF1_HUMAN.H11MO.0.C		chr2:200672724-200673123	109	130	-	14	6.31e-06	0.00923	GTGGAAGGGGAAGGGGGAGCAG
TBP_HUMAN.H11MO.0.A		chr2:73857528-73858327	414	423	-	12.7595	6.31e-06	0.364	ATATAAAAGG
FOXP1_HUMAN.H11MO.0.A		chr2:73948528-73949727	464	472	-	12.4366	6.31e-06	0.291	TTTGTTTAC
FOXO1_HUMAN.H11MO.0.A		chr5:139770781-139771302	224	235	+	12.6182	6.33e-06	0.169	TTGCTGTTTTCT
ZN282_HUMAN.H11MO.0.D		chr22:42437205-42439604	511	524	+	13.9121	6.34e-06	0.353	agtgttatgggtaa
MAZ_HUMAN.H11MO.0.A		chr15:84882353-84885152	2546	2567	-	13.9507	6.34e-06	0.00725	GGGGGAGGGAGGTTAGGGGTAT
P53_HUMAN.H11MO.1.A		chr2:198753126-198754524	726	738	-	14.3846	6.36e-06	0.176	AAACAAGCCCGGG
SOX2_HUMAN.H11MO.0.A		chr2:73943328-73944527	602	614	+	13.791	6.37e-06	0.154	GCTCTTTGTTTCC
VEZF1_HUMAN.H11MO.0.C		chr2:73943328-73944527	316	337	-	13.986	6.37e-06	0.00923	AGGAGAGAAAGAGAAGGAAGGA
RORA_HUMAN.H11MO.0.C		chr6:28066379-28067378	313	325	-	13.4343	6.38e-06	0.124	AGCTGGGCCAGGG
ZFP42_HUMAN.H11MO.0.A		chr2:73857528-73858327	363	374	-	14.303	6.38e-06	0.372	GGCAGACATCTT
ERG_HUMAN.H11MO.0.A		chr2:201262438-201262973	40	52	+	14.4154	6.39e-06	0.107	AAGAAGGAAGTGG
MAZ_HUMAN.H11MO.0.A		chr2:73948528-73949727	421	442	+	13.9366	6.4e-06	0.00725	gaggctgggggaggggtgccca
TFE2_HUMAN.H11MO.0.A		chr2:73939928-73942327	56	66	-	14.5606	6.42e-06	0.124	CCCAGCTGCTT
TBX2_HUMAN.H11MO.0.D		chr17:43651402-43652191	736	760	-	13.3874	6.44e-06	0.0733	TGCAAACTGAATTGTGAGATGTTAG
RXRB_HUMAN.H11MO.0.C		chr17:43577167-43579166	988	997	-	13.8352	6.45e-06	0.0929	TCAGGTCAGG
MAFF_HUMAN.H11MO.1.B		chr17:43571860-43572604	224	232	-	14.5091	6.45e-06	0.37	TGCTGACTC
IRF3_HUMAN.H11MO.0.B		chr2:73939928-73942327	1664	1683	-	14.1181	6.45e-06	0.0124	AAAAAAAAAAAAGAAAAGAA
PAX6_HUMAN.H11MO.0.C		chr17:43577167-43579166	1211	1222	-	13.3724	6.48e-06	0.145	TTCTGCTTCATT
KLF6_HUMAN.H11MO.0.A		chr2:73948528-73949727	419	437	+	14.1061	6.49e-06	0.0456	gcgaggctgggggaggggt
PEBB_HUMAN.H11MO.0.C		chr2:73857528-73858327	704	714	+	13.6531	6.51e-06	0.126	TCTGTGGTTGG
KLF16_HUMAN.H11MO.0.D		chr2:73943328-73944527	341	359	-	13.8537	6.52e-06	0.0466	TGGGGTGAGGGATGGGAGG
WT1_HUMAN.H11MO.0.C		chr2:73943328-73944527	309	328	-	13.5758	6.52e-06	0.0144	AGAGAAGGAAGGAGGGGGAG
STAT1_HUMAN.H11MO.1.A		chr2:73939928-73942327	1343	1361	-	14.2342	6.56e-06	0.0295	AAAAAAAAAAAACAAAAAA
RORA_HUMAN.H11MO.0.C		chr17:44422567-44422966	129	141	-	13.4141	6.57e-06	0.124	CAGAAGGTCAAGG
BHA15_HUMAN.H11MO.0.B		chr2:73939928-73942327	1798	1808	+	14.6122	6.57e-06	0.126	tgagcagctgg
ZN263_HUMAN.H11MO.1.A		chr2:200672724-200673123	108	118	-	15.0308	6.57e-06	0.223	GGGGGAGCAGT
AP2C_HUMAN.H11MO.0.A		chr17:43577167-43579166	897	910	-	14.7692	6.58e-06	0.19	CAGCCCTGAGGGAT
ANDR_HUMAN.H11MO.0.A		chr17:44422567-44422966	57	74	+	14.0703	6.58e-06	0.125	tgttttggtttgttttTT
TBX1_HUMAN.H11MO.0.D		chr2:73948528-73949727	419	438	+	13.1927	6.58e-06	0.0517	gcgaggctgggggaggggtg
IRF3_HUMAN.H11MO.0.B		chr5:139770781-139771302	455	474	-	14.0866	6.59e-06	0.0124	TCAAGGGAAAAAAAAAGAAA
MAZ_HUMAN.H11MO.1.A		chr2:73943328-73944527	311	321	-	14.6923	6.62e-06	0.0422	GAAGGAGGGGG
BRAC_HUMAN.H11MO.0.A		chr17:43651402-43652191	83	102	+	13.7449	6.63e-06	0.38	CTTTCAGAAGTGTGTGAAAT
AP2C_HUMAN.H11MO.0.A		chr22:41813805-41814604	406	419	-	14.7538	6.65e-06	0.19	TTGGCCCGAGGCCC
NR1D1_HUMAN.H11MO.0.B		chr17:44081168-44081911	404	422	+	13.6306	6.65e-06	0.0752	GGGGCTGTGGGGCTGCAGG
FOXF2_HUMAN.H11MO.0.D		chr2:73948528-73949727	460	470	-	14.5934	6.67e-06	0.382	TGTTTACCTAA
PBX2_HUMAN.H11MO.0.C		chr5:139770781-139771302	163	177	-	13.8515	6.67e-06	0.157	GAGAGTGACTGAAGG
STA5B_HUMAN.H11MO.0.A		chr6:27389980-27391979	483	494	+	14.3788	6.69e-06	0.194	TTTCCTGGAAAA
HLF_HUMAN.H11MO.0.C		chr17:43577167-43579166	1054	1066	+	14.4778	6.69e-06	0.389	GGTTGTGCAACCC
VEZF1_HUMAN.H11MO.0.C		chr2:201262438-201262973	189	210	+	13.9161	6.69e-06	0.00923	aagagatggggaagagggtagg
BC11A_HUMAN.H11MO.0.A		chr22:42437205-42439604	1044	1060	-	13.6746	6.7e-06	0.0425	AGAAAAGGAAGTAGAAA
TWST1_HUMAN.H11MO.0.A		chr17:43577167-43579166	123	139	+	14.2121	6.72e-06	0.386	acatctggggctcatct
ZSC22_HUMAN.H11MO.0.C		chr17:43577167-43579166	414	429	+	14.0092	6.72e-06	0.0513	aggctgaggtgggagg
HNF1B_HUMAN.H11MO.1.A		chr2:73939928-73942327	1060	1070	+	14.2879	6.72e-06	0.392	agttaatgttt
VEZF1_HUMAN.H11MO.0.C		chr2:201262438-201262973	33	54	+	13.9091	6.73e-06	0.00923	AGGGAGGAAGAAGGAAGTGGGA
ZNF85_HUMAN.H11MO.0.C		chr2:73948528-73949727	569	588	+	14.0826	6.73e-06	0.184	caaaaagacagcagtaacct
ZN257_HUMAN.H11MO.0.C		chr15:84882353-84885152	577	588	+	14.4615	6.74e-06	0.128	GAGCTTTCCTCT
GATA2_HUMAN.H11MO.1.A		chr2:73857528-73858327	634	644	-	13.1077	6.75e-06	0.391	GCAGATAAGGT
PLAG1_HUMAN.H11MO.0.D		chr17:43578767-43579166	48	64	+	14.4388	6.76e-06	0.0634	gggggctccGGCGGGGG
PLAG1_HUMAN.H11MO.0.D		chr17:43577167-43579166	1648	1664	+	14.4388	6.76e-06	0.0634	gggggctccGGCGGGGG
TAL1_HUMAN.H11MO.1.A		chr22:42437205-42439604	2210	2224	-	13.7818	6.76e-06	0.259	GTGCCAGCAGCTGGC
USF2_HUMAN.H11MO.0.A		chr17:43651402-43652191	557	575	+	14.1846	6.77e-06	0.334	GAATCACATGGCCAAGCCG
EGR2_HUMAN.H11MO.1.A		chr7:42923722-42923898	32	47	-	14.2569	6.78e-06	0.0525	GCAGTGGGGGAGGTGT
VEZF1_HUMAN.H11MO.0.C		chr2:73943328-73944527	301	322	-	13.8951	6.79e-06	0.00923	GGAAGGAGGGGGAGAGGGAGGA
NR2E3_HUMAN.H11MO.0.C		chr6:28066379-28067378	918	931	+	14.1212	6.8e-06	0.386	aaaggcagaaatca
HXC8_HUMAN.H11MO.0.D		chr2:73857528-73858327	770	783	-	13.823	6.8e-06	0.388	TTTGAAAAATGCCC
RARA_HUMAN.H11MO.0.A		chr2:73948528-73949727	195	214	+	14.1212	6.81e-06	0.0754	ggaagcgcaagggatcaggg
IRF3_HUMAN.H11MO.0.B		chr10:104669713-104670164	305	324	-	14.0394	6.81e-06	0.0124	AAAAAAAAAACAAAAACAAA
ZN467_HUMAN.H11MO.0.C		chr2:73943328-73944527	306	327	-	13.0204	6.81e-06	0.00922	GAGAAGGAAGGAGGGGGAGAGG
ZN467_HUMAN.H11MO.0.C		chr2:73939928-73942327	928	949	-	13.0204	6.81e-06	0.00922	GGAGAGAGGGAAATAAGGGGGA
FOXA1_HUMAN.H11MO.0.A		chr22:41813805-41814604	657	668	+	14.2388	6.82e-06	0.359	TGTTTGCTCTGC
HXC6_HUMAN.H11MO.0.D		chr17:44643167-44644566	956	970	-	11.4587	6.83e-06	0.174	ATGCTTTATTCTTTT
HXC6_HUMAN.H11MO.0.D		chr17:44425167-44426566	1021	1035	-	11.4587	6.83e-06	0.174	ATGCTTTATTCTTTT
ISX_HUMAN.H11MO.0.D		chr2:73939928-73942327	2016	2031	-	14.22	6.83e-06	0.198	TTAATTAGATTACATG
RFX5_HUMAN.H11MO.0.A		chr6:27389980-27391979	852	871	-	14.0325	6.84e-06	0.193	GGACGCGGTTGCTAGGCCTC
SPIC_HUMAN.H11MO.0.D		chr6:28066379-28067378	530	542	+	11.6714	6.85e-06	0.0428	cggggaggggtgg
MXI1_HUMAN.H11MO.0.A		chr17:43577167-43579166	1187	1201	+	14.0152	6.85e-06	0.196	ccacgtggcttgctc
SOX4_HUMAN.H11MO.0.B		chr2:73943328-73944527	1122	1133	+	14.04	6.86e-06	0.0767	TTCTTTGTTTCC
SP4_HUMAN.H11MO.0.A		chr7:42923722-42923898	25	44	-	14.0163	6.86e-06	0.0505	GTGGGGGAGGTGTGGCTGGG
SP3_HUMAN.H11MO.0.B		chr17:44422567-44422966	161	180	-	14.0642	6.89e-06	0.0649	AGTGGGGGGTGGCGCTGAGG
ZN770_HUMAN.H11MO.0.C		chr2:73943328-73944527	415	436	-	13.1364	6.89e-06	0.0116	TTGAGGCTGAGTGGGCAGGTTT
NR1H3_HUMAN.H11MO.0.B		chr5:139770781-139771302	327	345	+	13.6825	6.89e-06	0.171	CAGAGGCCACAACAGGCCT
SPI1_HUMAN.H11MO.0.A		chr2:200672724-200673123	113	129	-	14.2308	6.9e-06	0.0533	TGGAAGGGGAAGGGGGA
BC11A_HUMAN.H11MO.0.A		chr15:84882353-84885152	2068	2084	+	13.6429	6.9e-06	0.0425	gaaggatgaagcgaaag
NDF1_HUMAN.H11MO.0.A		chr15:43844477-43844944	46	55	-	14.8154	6.92e-06	0.337	GCCAGATGGT
PATZ1_HUMAN.H11MO.0.C		chr2:201262438-201262973	33	54	+	13.8611	6.94e-06	0.0164	AGGGAGGAAGAAGGAAGTGGGA
ZN770_HUMAN.H11MO.0.C		chr2:201261724-201261923	135	156	-	13.1212	6.94e-06	0.0116	GGGGTGGAGAGGCAGGAGAAGC
TBX15_HUMAN.H11MO.0.D		chr2:201261724-201261923	139	157	-	13.7523	6.96e-06	0.0205	GGGGGTGGAGAGGCAGGAG
IRF1_HUMAN.H11MO.0.A		chr17:44643167-44644566	127	146	+	13.9394	6.96e-06	0.0371	aaaaataaaaaagaaaTCAG
IRF1_HUMAN.H11MO.0.A		chr17:44425167-44426566	192	211	+	13.9394	6.96e-06	0.0371	aaaaataaaaaagaaaTCAG
RFX1_HUMAN.H11MO.1.B		chr22:42437205-42439604	252	262	-	14.4308	6.97e-06	0.179	TGTTGCCAGGC
FOXJ3_HUMAN.H11MO.1.B		chr2:73939928-73942327	1319	1331	+	14.6269	6.97e-06	0.0663	ctgtttttgtttt
SALL4_HUMAN.H11MO.0.B		chr17:44643167-44644566	1278	1287	+	13.6633	6.97e-06	0.0664	agagggtggg
SALL4_HUMAN.H11MO.0.B		chr17:44425167-44426566	1343	1352	+	13.6633	6.97e-06	0.0664	agagggtggg
SMAD2_HUMAN.H11MO.0.A		chr22:41813805-41814604	580	591	-	13.7424	6.98e-06	0.0951	AGTCTGTCCCCT
ETS1_HUMAN.H11MO.0.A		chr17:44643167-44644566	1265	1277	+	14.2462	6.98e-06	0.134	agggaggaagggg
ETS1_HUMAN.H11MO.0.A		chr17:44425167-44426566	1330	1342	+	14.2462	6.98e-06	0.134	agggaggaagggg
ZN341_HUMAN.H11MO.0.C		chr17:43577167-43579166	272	293	+	13.9268	6.99e-06	0.0184	gagaagcagaggcaggaggatc
IRF8_HUMAN.H11MO.0.B		chr2:198753126-198754524	743	762	+	13.9848	6.99e-06	0.0657	agatgaggaagtgagaaatt
IRF3_HUMAN.H11MO.0.B		chr15:43844477-43844944	261	280	+	14	7e-06	0.0124	aaaaaagaaaaaaaaaagaa
AP2D_HUMAN.H11MO.0.D		chr17:43577167-43579166	1275	1288	-	13.3689	7.03e-06	0.109	CGCACGGGGCCCGC
SOX3_HUMAN.H11MO.0.B		chr2:73943328-73944527	358	368	-	13.9545	7.05e-06	0.358	GCCTTTGTGTG
BARX1_HUMAN.H11MO.0.D		chr17:43577167-43579166	204	215	+	13.3805	7.06e-06	0.278	CTCATTGTTTTT
UNC4_HUMAN.H11MO.0.D		chr2:73857528-73858327	136	146	+	14.4167	7.08e-06	0.103	aaatttaatta
ZN554_HUMAN.H11MO.0.C		chr6:28066379-28067378	305	324	-	13.9394	7.1e-06	0.124	GCTGGGCCAGGGAGAATATA
CTCF_HUMAN.H11MO.0.A		chr17:43578767-43579166	145	163	+	13.1538	7.11e-06	0.101	GGTCCACAGGGCGGCGCCA
CTCF_HUMAN.H11MO.0.A		chr17:43577167-43579166	1745	1763	+	13.1538	7.11e-06	0.101	GGTCCACAGGGCGGCGCCA
SP4_HUMAN.H11MO.1.A		chr17:44643167-44644566	1276	1291	+	13.9848	7.12e-06	0.0663	ggagagggtgggggaa
SP4_HUMAN.H11MO.1.A		chr17:44425167-44426566	1341	1356	+	13.9848	7.12e-06	0.0663	ggagagggtgggggaa
ZBT17_HUMAN.H11MO.0.A		chr17:44643167-44644566	1267	1285	+	13.9279	7.13e-06	0.0195	ggaggaaggggagagggtg
ZBT17_HUMAN.H11MO.0.A		chr17:44425167-44426566	1332	1350	+	13.9279	7.13e-06	0.0195	ggaggaaggggagagggtg
SMAD3_HUMAN.H11MO.0.B		chr15:84882353-84885152	18	29	-	12.5806	7.13e-06	0.0451	CTCAGCCTCCTG
SMAD3_HUMAN.H11MO.0.B		chr15:84882353-84885152	1376	1387	+	12.5806	7.13e-06	0.0451	ctcagcctcctg
SMAD3_HUMAN.H11MO.0.B		chr2:73939928-73942327	1788	1799	+	12.5806	7.13e-06	0.0451	ctcagcctcctg
SOX10_HUMAN.H11MO.1.A		chr15:84882353-84885152	863	875	+	13.36	7.14e-06	0.0794	gttctttgttcct
VEZF1_HUMAN.H11MO.0.C		chr2:73943328-73944527	309	330	-	13.8182	7.17e-06	0.00951	AAAGAGAAGGAAGGAGGGGGAG
ALX1_HUMAN.H11MO.0.B		chr2:73939928-73942327	2020	2031	-	13.5914	7.17e-06	0.209	TTAATTAGATTA
ZN816_HUMAN.H11MO.1.C		chr2:201262438-201262973	47	60	+	13.4727	7.17e-06	0.165	AAGTGGGACATGCT
NFAT5_HUMAN.H11MO.0.D		chr2:201262438-201262973	94	104	+	12.1818	7.18e-06	0.081	GGGGGAAAAGA
NGN2_HUMAN.H11MO.0.D		chr22:42437205-42439604	2210	2221	-	14.5429	7.21e-06	0.416	CCAGCAGCTGGC
ARNT_HUMAN.H11MO.0.B		chr17:44643167-44644566	326	334	-	13.0769	7.21e-06	0.21	GGACGTGCC
ARNT_HUMAN.H11MO.0.B		chr17:44425167-44426566	391	399	-	13.0769	7.21e-06	0.21	GGACGTGCC
ELF3_HUMAN.H11MO.0.A		chr22:42437205-42439604	1047	1060	-	14.5692	7.21e-06	0.0682	AGAAAAGGAAGTAG
NR2C1_HUMAN.H11MO.0.C		chr2:73948528-73949727	700	712	-	14.5306	7.22e-06	0.21	GGTCAGGGGTCAG
ZBT17_HUMAN.H11MO.0.A		chr2:73943328-73944527	327	345	-	13.9099	7.22e-06	0.0195	GGAGGAGAAGGAGAGAAAG
IRF3_HUMAN.H11MO.0.B		chr2:73943328-73944527	324	343	-	13.9528	7.23e-06	0.0124	AGGAGAAGGAGAGAAAGAGA
ARX_HUMAN.H11MO.0.D		chr2:73939928-73942327	2273	2285	-	14.5476	7.24e-06	0.113	TTAATCCAATTCA
PAX6_HUMAN.H11MO.0.C		chr2:73939928-73942327	742	753	-	13.2759	7.25e-06	0.145	TCACACTTGAGT
SOX9_HUMAN.H11MO.1.B		chr2:200672724-200673123	287	295	-	11.7879	7.26e-06	0.411	CCATTGTCT
ERR2_HUMAN.H11MO.0.A		chr22:41813805-41814604	31	39	+	15.3258	7.26e-06	0.21	ccaaggtca
ERR2_HUMAN.H11MO.0.A		chr2:73944928-73945127	163	171	-	15.3258	7.26e-06	0.21	CCAAGGTCA
ZN281_HUMAN.H11MO.0.A		chr2:73948528-73949727	545	559	+	13.4848	7.26e-06	0.0347	ctctgggggcagggc
GCR_HUMAN.H11MO.0.A		chr15:84882353-84885152	817	831	-	14.0606	7.26e-06	0.209	GGAACTTACTGTACC
HXC12_HUMAN.H11MO.0.D		chr2:198753126-198754524	619	630	-	13.4405	7.26e-06	0.212	TTTTTATGATCT
KLF6_HUMAN.H11MO.0.A		chr2:200672724-200673123	114	132	-	13.9545	7.27e-06	0.0456	TGGTGGAAGGGGAAGGGGG
KLF6_HUMAN.H11MO.0.A		chr17:44643167-44644566	1277	1295	+	13.9545	7.27e-06	0.0456	gagagggtgggggaagaac
KLF6_HUMAN.H11MO.0.A		chr17:44425167-44426566	1342	1360	+	13.9545	7.27e-06	0.0456	gagagggtgggggaagaac
ZSC22_HUMAN.H11MO.0.C		chr15:84882353-84885152	2523	2538	-	13.8716	7.3e-06	0.0513	GGGAAGGTGGTGGAGG
JUND_HUMAN.H11MO.0.A		chr17:44422567-44422966	103	113	-	14.6667	7.3e-06	0.278	GCTGAGTCACT
MAFF_HUMAN.H11MO.0.B		chr22:41813805-41814604	54	71	+	13.744	7.31e-06	0.167	tgctaagccagcatttgT
MEF2B_HUMAN.H11MO.0.A		chr2:73939928-73942327	512	525	+	13.6716	7.32e-06	0.283	ggatttatttttgg
DMBX1_HUMAN.H11MO.0.D		chr2:73939928-73942327	2014	2033	+	14.0652	7.32e-06	0.141	GCCATGTAATCTAATTAACT
RHXF1_HUMAN.H11MO.0.D		chr17:44423367-44423566	99	109	+	12.5306	7.33e-06	0.388	aagggatTAac
SOX2_HUMAN.H11MO.0.A		chr2:201262438-201262973	275	287	-	13.6716	7.35e-06	0.154	TTCCTTTCTTCTC
HTF4_HUMAN.H11MO.0.A		chr22:41813805-41814604	615	624	+	13.9242	7.35e-06	0.106	GCCAGCTGGG
SOX9_HUMAN.H11MO.0.B		chr17:44420664-44421105	188	203	-	14.2308	7.36e-06	0.105	AAATCTTGCTTTGTTC
SOX9_HUMAN.H11MO.0.B		chr17:43576594-43576987	244	259	+	14.2308	7.36e-06	0.105	aaatcttgctttgttc
SPIC_HUMAN.H11MO.0.D		chr6:27389980-27391979	1366	1378	-	11.6286	7.38e-06	0.0428	GAGAAAGGGAGGG
EGR2_HUMAN.H11MO.1.A		chr22:42437205-42439604	1907	1922	+	14.1376	7.39e-06	0.0525	caggagtgggtgggca
ZN770_HUMAN.H11MO.0.C		chr2:73943328-73944527	298	319	-	13	7.41e-06	0.012	AGGAGGGGGAGAGGGAGGAAGA
ZFX_HUMAN.H11MO.1.A		chr17:43577167-43579166	273	289	+	13.6643	7.42e-06	0.0431	agaagcagaggcaggag
TBX1_HUMAN.H11MO.0.D		chr17:44081168-44081911	432	451	+	12.9633	7.42e-06	0.0517	AGGGAGGGAGGGCTGGGCTC
SP4_HUMAN.H11MO.0.A		chr17:43577167-43579166	932	951	+	13.9024	7.43e-06	0.0505	GGGAAGGGAGCAGAGCTGTG
RREB1_HUMAN.H11MO.0.D		chr17:44081168-44081911	395	416	+	12.9667	7.45e-06	0.0852	CGGGGCTGTGGGGCTGTGGGGC
ZN554_HUMAN.H11MO.0.C		chr10:104669713-104670164	426	445	-	13.8788	7.45e-06	0.124	GCTGAGGCAGGAGAATTGCT
SP4_HUMAN.H11MO.1.A		chr17:44423367-44423566	125	140	+	13.9091	7.45e-06	0.0663	gcaaagggaggggaaa
PURA_HUMAN.H11MO.0.D		chr17:44422567-44422966	337	353	-	13.9109	7.45e-06	0.134	TCAATGGGTGGGCATGG
E2F6_HUMAN.H11MO.0.A		chr17:43578767-43579166	287	299	-	13.9929	7.46e-06	0.106	AGGGAGGGAGATG
E2F6_HUMAN.H11MO.0.A		chr17:43577167-43579166	1887	1899	-	13.9929	7.46e-06	0.106	AGGGAGGGAGATG
RFX4_HUMAN.H11MO.0.D		chr17:43577167-43579166	1127	1141	+	13.7586	7.46e-06	0.432	GCTTGCCATGGTTTC
PAX6_HUMAN.H11MO.0.C		chr22:42437205-42439604	1222	1233	+	13.2345	7.47e-06	0.145	ttctacttgagt
PIT1_HUMAN.H11MO.0.C		chr17:43651402-43652191	600	612	-	13.5169	7.48e-06	0.278	CTCATGGATATGT
SOX18_HUMAN.H11MO.0.D		chr2:200672724-200673123	281	299	-	14.367	7.49e-06	0.302	AAGTCCATTGTCTTAGTCC
MAZ_HUMAN.H11MO.0.A		chr2:73939928-73942327	937	958	-	13.6901	7.49e-06	0.00831	AGGGATTGGGGAGAGAGGGAAA
VEZF1_HUMAN.H11MO.0.C		chr2:73943328-73944527	303	324	-	13.7552	7.49e-06	0.0097	AAGGAAGGAGGGGGAGAGGGAG
NFIA_HUMAN.H11MO.0.C		chr17:44422567-44422966	311	325	-	13.65	7.5e-06	0.195	TTGGGAGGTGGCCAA
ZN768_HUMAN.H11MO.0.C		chr6:28066379-28067378	931	950	-	12	7.51e-06	0.0705	GACCAACAGAGAAGGTGAGT
ZIC2_HUMAN.H11MO.0.D		chr17:43577167-43579166	178	192	-	13.7121	7.51e-06	0.392	GAGCCCCTGCTGCTC
IRF3_HUMAN.H11MO.0.B		chr22:42437205-42439604	1829	1848	+	13.8976	7.52e-06	0.0124	aaaaaaaaaaGGAGAAgaag
ETV3_HUMAN.H11MO.0.D		chr5:139770781-139771302	480	493	-	13.625	7.55e-06	0.438	GGCATTTACACCTC
ZN768_HUMAN.H11MO.0.C		chr15:84882353-84885152	1071	1090	+	11.9848	7.56e-06	0.0705	gaatgacagagaggtaggga
OSR2_HUMAN.H11MO.0.C		chr22:41813805-41814604	489	504	+	13.9633	7.57e-06	0.0546	GCCTCAGCTCCTCCCG
ZN467_HUMAN.H11MO.0.C		chr2:73943328-73944527	294	315	-	12.8163	7.59e-06	0.00971	GGGGGAGAGGGAGGAAGAAAAG
ZN467_HUMAN.H11MO.0.C		chr2:201262438-201262973	196	217	+	12.8163	7.59e-06	0.00971	ggggaagagggtaggcagccag
CPEB1_HUMAN.H11MO.0.D		chr2:73939928-73942327	786	802	+	14.1864	7.6e-06	0.0177	GTTTTATTATTTCaatt
THA11_HUMAN.H11MO.0.B		chr22:41813805-41814604	566	587	-	11.7105	7.61e-06	0.0549	TGTCCCCTGGGACTAGTGGTAT
GFI1B_HUMAN.H11MO.0.A		chr5:139770781-139771302	416	425	-	13.7727	7.62e-06	0.362	GCAGAGATTT
ZN341_HUMAN.H11MO.0.C		chr2:73943328-73944527	299	320	-	13.7967	7.64e-06	0.0184	AAGGAGGGGGAGAGGGAGGAAG
ZFX_HUMAN.H11MO.1.A		chr17:43571860-43572604	326	342	-	13.6294	7.65e-06	0.0431	TGGGGCTGAGGGCGAAG
KLF15_HUMAN.H11MO.0.A		chr17:44643167-44644566	1280	1298	+	13.4154	7.66e-06	0.0205	agggtgggggaagaacaga
KLF15_HUMAN.H11MO.0.A		chr17:44425167-44426566	1345	1363	+	13.4154	7.66e-06	0.0205	agggtgggggaagaacaga
PATZ1_HUMAN.H11MO.0.C		chr2:201261724-201261923	141	162	-	13.7153	7.67e-06	0.0164	GGAGTGGGGGTGGAGAGGCAGG
ZBT17_HUMAN.H11MO.0.A		chr10:104669713-104670164	430	448	-	13.8288	7.67e-06	0.0195	GAGGCTGAGGCAGGAGAAT
ZBT17_HUMAN.H11MO.0.A		chr15:84882353-84885152	1366	1384	-	13.8288	7.67e-06	0.0195	GAGGCTGAGGCAGGAGAAT
FLI1_HUMAN.H11MO.0.A		chr10:104669713-104670164	193	210	+	14.1212	7.68e-06	0.0264	caagccaggaagagaggc
COT2_HUMAN.H11MO.0.A		chr2:73948528-73949727	704	716	-	13.9394	7.68e-06	0.147	CGGGGGTCAGGGG
GLIS2_HUMAN.H11MO.0.D		chr2:73943328-73944527	353	366	-	13.2241	7.69e-06	0.317	CTTTGTGTGGGGTG
OSR2_HUMAN.H11MO.0.C		chr22:42437205-42439604	161	176	+	13.945	7.69e-06	0.0546	gtcccagctactcggg
DDIT3_HUMAN.H11MO.0.D		chr2:73939928-73942327	1086	1095	-	14.5	7.7e-06	0.37	ATGATGCAAC
ZBT18_HUMAN.H11MO.0.C		chr2:73939928-73942327	84	94	-	13.9286	7.71e-06	0.11	GCCAGTTGTGG
ZBT18_HUMAN.H11MO.0.C		chr2:73948528-73949727	646	656	-	13.9286	7.71e-06	0.11	TCCAGCTGCGT
ZN467_HUMAN.H11MO.0.C		chr15:84882353-84885152	979	1000	-	12.7857	7.71e-06	0.00971	AAGGAAGGGAGAGGGAATGTGA
NFAC4_HUMAN.H11MO.0.C		chr6:27389980-27391979	1349	1358	-	12.8571	7.72e-06	0.337	AGGAAAATGT
IRF3_HUMAN.H11MO.0.B		chr22:42437205-42439604	1040	1059	-	13.8583	7.72e-06	0.0124	GAAAAGGAAGTAGAAAGTGT
WT1_HUMAN.H11MO.0.C		chr2:73943328-73944527	310	329	-	13.2727	7.72e-06	0.0164	AAGAGAAGGAAGGAGGGGGA
ZN770_HUMAN.H11MO.0.C		chr17:44422567-44422966	166	187	-	12.9242	7.72e-06	0.0121	GGAGGGCAGTGGGGGGTGGCGC
ZN341_HUMAN.H11MO.0.C		chr17:43577167-43579166	926	947	+	13.7805	7.73e-06	0.0184	ATGGCGGGGAAGGGAGCAGAGC
Z324A_HUMAN.H11MO.0.C		chr15:84882353-84885152	51	73	-	13.7229	7.75e-06	0.0873	GCTCACTGCAGCCTCTGCCTCCC
ARX_HUMAN.H11MO.0.D		chr2:73857528-73858327	135	147	+	14.4762	7.76e-06	0.113	gaaatttaattag
RXRA_HUMAN.H11MO.0.A		chr2:198753126-198754524	56	75	+	13.6048	7.76e-06	0.0705	attgagagaaaaggtcagag
RAX2_HUMAN.H11MO.0.D		chr2:73857528-73858327	136	147	-	13.7313	7.76e-06	0.142	CTAATTAAATTT
ZN341_HUMAN.H11MO.0.C		chr17:44643167-44644566	1272	1293	+	13.7724	7.77e-06	0.0184	aaggggagagggtgggggaaga
ZN341_HUMAN.H11MO.0.C		chr17:44425167-44426566	1337	1358	+	13.7724	7.77e-06	0.0184	aaggggagagggtgggggaaga
ZN281_HUMAN.H11MO.0.A		chr7:42923722-42923898	32	46	-	13.3485	7.78e-06	0.0347	CAGTGGGGGAGGTGT
SOX1_HUMAN.H11MO.0.D		chr2:73939928-73942327	525	540	+	13.0222	7.78e-06	0.147	gaaaaatggtattgaa
ZIC1_HUMAN.H11MO.0.B		chr17:44081168-44081911	252	260	-	12.8556	7.82e-06	0.175	GGGGTGGGC
COE1_HUMAN.H11MO.0.A		chr15:84882353-84885152	2631	2645	-	14.3231	7.84e-06	0.149	AATTCCCAAGAGGCA
IRF2_HUMAN.H11MO.0.A		chr2:73939928-73942327	701	720	+	13.2879	7.85e-06	0.0923	GACAGTGAAACTGAATCTTG
SP1_HUMAN.H11MO.0.A		chr10:104669713-104670164	398	419	-	10.4769	7.85e-06	0.12	AGGAGGCGGAGATTGCAGTGAG
EPAS1_HUMAN.H11MO.0.B		chr17:44643167-44644566	326	334	-	13.1692	7.86e-06	0.23	GGACGTGCC
EPAS1_HUMAN.H11MO.0.B		chr17:44425167-44426566	391	399	-	13.1692	7.86e-06	0.23	GGACGTGCC
IRF5_HUMAN.H11MO.0.D		chr15:84882353-84885152	979	998	-	8.87705	7.88e-06	0.0505	GGAAGGGAGAGGGAATGTGA
SMAD1_HUMAN.H11MO.0.D		chr17:44420664-44421105	141	152	-	14.0455	7.89e-06	0.146	TCCCAGTCTGCC
SMAD1_HUMAN.H11MO.0.D		chr17:43576594-43576987	295	306	+	14.0455	7.89e-06	0.146	tcccagtctgcc
PHX2B_HUMAN.H11MO.0.D		chr2:73857528-73858327	136	146	+	14.34	7.89e-06	0.153	aaatttaatta
ETV5_HUMAN.H11MO.0.C		chr2:201262438-201262973	217	230	+	13.3486	7.9e-06	0.0554	gagcaggcagggag
SRY_HUMAN.H11MO.0.B		chr17:44422567-44422966	49	57	+	11.7368	7.9e-06	0.0455	ttttgtttt
SRY_HUMAN.H11MO.0.B		chr17:44422567-44422966	54	62	+	11.7368	7.9e-06	0.0455	ttttgtttt
SRY_HUMAN.H11MO.0.B		chr10:104669713-104670164	310	318	+	11.7368	7.9e-06	0.0455	ttttgtttt
SRY_HUMAN.H11MO.0.B		chr15:43844477-43844944	426	434	-	11.7368	7.9e-06	0.0455	TTTTGTTTT
SRY_HUMAN.H11MO.0.B		chr22:42437205-42439604	1297	1305	+	11.7368	7.9e-06	0.0455	ttttgtttt
SRY_HUMAN.H11MO.0.B		chr2:73939928-73942327	1323	1331	+	11.7368	7.9e-06	0.0455	ttttgtttt
SRY_HUMAN.H11MO.0.B		chr2:73939928-73942327	1336	1344	+	11.7368	7.9e-06	0.0455	TTTTGTTTT
SRY_HUMAN.H11MO.0.B		chr2:73939928-73942327	1345	1353	+	11.7368	7.9e-06	0.0455	TTTTGtttt
SRY_HUMAN.H11MO.0.B		chr6:27389980-27391979	1439	1447	-	11.7368	7.9e-06	0.0455	TTTTGTTTT
SRY_HUMAN.H11MO.0.B		chr6:27389980-27391979	1446	1454	-	11.7368	7.9e-06	0.0455	TTTTGTTTT
DLX1_HUMAN.H11MO.0.D		chr2:201262438-201262973	111	126	-	13.3651	7.93e-06	0.457	TTTTTTTTTCTAATTA
ZBT17_HUMAN.H11MO.0.A		chr22:42437205-42439604	176	194	+	13.7838	7.94e-06	0.0195	ggggctgaggcaggagaat
TGIF2_HUMAN.H11MO.0.D		chr17:43571860-43572604	209	219	+	14.1224	7.94e-06	0.32	CTGACAGCTGC
BATF_HUMAN.H11MO.0.A		chr2:201262438-201262973	137	154	+	13.9545	7.95e-06	0.459	TGTTTTCTtttgagtcat
SP4_HUMAN.H11MO.1.A		chr7:42923722-42923898	27	42	-	13.803	7.95e-06	0.0663	GGGGGAGGTGTGGCTG
SPI1_HUMAN.H11MO.0.A		chr15:84882353-84885152	691	707	-	14	7.95e-06	0.0533	TCTAGGAGGAAGTGAGT
ZN770_HUMAN.H11MO.1.C		chr22:42437205-42439604	1757	1767	+	14.5692	7.95e-06	0.0254	aggaggctaag
GRHL2_HUMAN.H11MO.0.A		chr15:84882353-84885152	845	856	+	13.8769	7.96e-06	0.115	aacctgttcaac
ZN816_HUMAN.H11MO.0.C		chr2:201262438-201262973	43	63	+	13.4308	7.96e-06	0.0537	AAGGAAGTGGGACATGCTTCC
TBX15_HUMAN.H11MO.0.D		chr2:73943328-73944527	299	317	-	13.5321	7.96e-06	0.0221	GAGGGGGAGAGGGAGGAAG
RARA_HUMAN.H11MO.0.A		chr2:73948528-73949727	698	717	-	13.8939	7.99e-06	0.0754	TCGGGGGTCAGGGGTCAGGG
VEZF1_HUMAN.H11MO.0.C		chr2:73943328-73944527	320	341	-	13.6643	7.99e-06	0.0101	GAGAAGGAGAGAAAGAGAAGGA
PATZ1_HUMAN.H11MO.0.C		chr6:27389980-27391979	834	855	+	13.6528	8e-06	0.0164	CGGAAGTGGCCTCGGAGGGAGG
FOXG1_HUMAN.H11MO.0.D		chr2:73939928-73942327	1188	1204	+	13.9014	8e-06	0.0588	gttgtttctatcttttg
COT1_HUMAN.H11MO.0.C		chr15:84882353-84885152	2550	2566	-	13.8939	8.01e-06	0.0664	GGGGAGGGAGGTTAGGG
VEZF1_HUMAN.H11MO.1.C		chr2:73943328-73944527	299	310	-	13.1376	8.03e-06	0.0416	AGAGGGAGGAAG
ZN423_HUMAN.H11MO.0.D		chr22:41813805-41814604	588	602	+	0	8.03e-06	0.232	GACTCCCCAGGATGC
IRF1_HUMAN.H11MO.0.A		chr15:43844477-43844944	251	270	+	13.6818	8.03e-06	0.0371	aaaaaaaaaaaaaaaagaaa
IRF1_HUMAN.H11MO.0.A		chr15:84882353-84885152	1256	1275	-	13.6818	8.03e-06	0.0371	AAAAAAAAAAAAAAAAGAAA
IRF1_HUMAN.H11MO.0.A		chr2:73939928-73942327	1668	1687	-	13.6818	8.03e-06	0.0371	AAAAAAAAAAAAAAAAGAAA
RREB1_HUMAN.H11MO.0.D		chr17:44422567-44422966	46	67	+	12.8111	8.03e-06	0.0852	Ctgttttgttttgttttggttt
ZBTB4_HUMAN.H11MO.0.D		chr17:43577167-43579166	26	42	+	10.6122	8.04e-06	0.23	TCACTAGTGCTGGTGGC
IRF5_HUMAN.H11MO.0.D		chr10:104669713-104670164	305	324	-	8.81967	8.04e-06	0.0505	AAAAAAAAAACAAAAACAAA
IRF3_HUMAN.H11MO.0.B		chr2:198753126-198754524	1299	1318	-	13.7953	8.06e-06	0.0124	GAAAAAAAAACTGAAATAAA
E2F7_HUMAN.H11MO.0.B		chr2:201261724-201261923	136	148	-	13.8257	8.06e-06	0.152	GAGGCAGGAGAAG
NR4A2_HUMAN.H11MO.0.C		chr2:198753126-198754524	65	73	+	14.7667	8.07e-06	0.235	aaaggtcag
NR4A2_HUMAN.H11MO.0.C		chr2:73939928-73942327	1034	1042	-	14.7667	8.07e-06	0.235	AAAGGTCAG
PBX3_HUMAN.H11MO.1.A		chr15:84882353-84885152	795	803	-	13.6769	8.07e-06	0.469	TGATTGGCT
PRDM1_HUMAN.H11MO.0.A		chr15:84882353-84885152	985	998	-	14.1364	8.07e-06	0.103	GGAAGGGAGAGGGA
PATZ1_HUMAN.H11MO.0.C		chr17:43578767-43579166	49	70	+	13.6389	8.07e-06	0.0164	ggggctccGGCGGGGGCTGTGG
PATZ1_HUMAN.H11MO.0.C		chr17:43577167-43579166	1649	1670	+	13.6389	8.07e-06	0.0164	ggggctccGGCGGGGGCTGTGG
KLF4_HUMAN.H11MO.0.A		chr22:42437205-42439604	137	146	+	14.7846	8.07e-06	0.195	tgggcgtggt
SMCA1_HUMAN.H11MO.0.C		chr2:198753126-198754524	1166	1177	+	13.4697	8.1e-06	0.105	CCAAGAAGCAAA
TFAP4_HUMAN.H11MO.0.A		chr22:41813805-41814604	616	625	+	14.5385	8.12e-06	0.17	CCAGCTGGGC
TBX4_HUMAN.H11MO.0.D		chr2:73939928-73942327	1947	1966	+	13.7429	8.12e-06	0.117	caggtgtgagccaccgcgcc
GATA6_HUMAN.H11MO.0.A		chr6:27389980-27391979	238	250	-	14.1538	8.13e-06	0.218	AAAGATAAGGTTA
SMAD4_HUMAN.H11MO.0.B		chr2:73948528-73949727	754	766	+	13.8367	8.13e-06	0.0937	ctgactgacacct
RFX2_HUMAN.H11MO.1.A		chr15:84882353-84885152	1296	1307	+	14.1077	8.14e-06	0.125	ctgttgcccagg
REL_HUMAN.H11MO.0.B		chr17:44420664-44421105	86	100	-	13.8289	8.15e-06	0.222	ACAAAGGGAATCCCA
ZBT17_HUMAN.H11MO.0.A		chr17:43577167-43579166	931	949	+	13.7477	8.15e-06	0.0195	GGGGAAGGGAGCAGAGCTG
EGR4_HUMAN.H11MO.0.D		chr17:44422567-44422966	166	176	-	14.1639	8.16e-06	0.232	GGGGGTGGCGC
CTCFL_HUMAN.H11MO.0.A		chr22:41813805-41814604	275	291	-	13.3939	8.16e-06	0.0777	GCTGGCAGAGGGCACGG
NFIC_HUMAN.H11MO.0.A		chr22:41813805-41814604	275	291	+	13.9091	8.17e-06	0.117	CCGTGCCCTCTGCCAGC
USF1_HUMAN.H11MO.0.A		chr17:43577167-43579166	839	850	+	14.3385	8.2e-06	0.239	AGTCACATGGGG
MAZ_HUMAN.H11MO.0.A		chr2:201261724-201261923	127	148	-	13.5423	8.22e-06	0.00894	GAGGCAGGAGAAGCAGGAGAGA
SP4_HUMAN.H11MO.0.A		chr2:73943328-73944527	295	314	-	13.7561	8.23e-06	0.0505	GGGGAGAGGGAGGAAGAAAA
ZN350_HUMAN.H11MO.0.C		chr2:201262438-201262973	179	196	-	13.3431	8.23e-06	0.154	CATCTCTTTTAATCCCAT
SPI1_HUMAN.H11MO.0.A		chr22:42437205-42439604	1045	1061	-	13.9385	8.25e-06	0.0533	GAGAAAAGGAAGTAGAA
Z354A_HUMAN.H11MO.0.C		chr2:73948528-73949727	70	93	+	13.5753	8.27e-06	0.226	gatttctgcatttccatctaaggt
FOXG1_HUMAN.H11MO.0.D		chr2:73939928-73942327	1327	1343	+	13.8592	8.28e-06	0.0588	gttttttATTTTTGTTT
COT1_HUMAN.H11MO.1.C		chr2:73948528-73949727	546	558	+	14	8.28e-06	0.0945	tctgggggcaggg
PHX2A_HUMAN.H11MO.0.D		chr2:73857528-73858327	136	146	+	14.0755	8.28e-06	0.161	aaatttaatta
DRGX_HUMAN.H11MO.0.D		chr2:73857528-73858327	136	146	+	14.0952	8.28e-06	0.161	aaatttaatta
IRF3_HUMAN.H11MO.0.B		chr15:43844477-43844944	255	274	+	13.7559	8.28e-06	0.0124	aaaaaaaaaaaagaaaaaaa
MYB_HUMAN.H11MO.0.A		chr22:41813805-41814604	106	117	+	13.0462	8.29e-06	0.191	GATGGCAGTTGT
COT1_HUMAN.H11MO.0.C		chr2:73948528-73949727	705	721	-	13.8485	8.29e-06	0.0664	CTGCTCGGGGGTCAGGG
SMCA5_HUMAN.H11MO.0.C		chr15:84882353-84885152	2129	2143	+	13.7817	8.32e-06	0.0946	gaaaggaaaggaaag
SMCA5_HUMAN.H11MO.0.C		chr15:84882353-84885152	2134	2148	+	13.7817	8.32e-06	0.0946	gaaaggaaaggaaag
SMCA5_HUMAN.H11MO.0.C		chr15:84882353-84885152	2139	2153	+	13.7817	8.32e-06	0.0946	gaaaggaaaggaaag
SMCA5_HUMAN.H11MO.0.C		chr15:84882353-84885152	2144	2158	+	13.7817	8.32e-06	0.0946	gaaaggaaaggaaag
BC11A_HUMAN.H11MO.0.A		chr2:200672724-200673123	112	128	-	13.4365	8.32e-06	0.0461	GGAAGGGGAAGGGGGAG
MAFK_HUMAN.H11MO.0.A		chr6:28066379-28067378	432	449	+	13.2462	8.32e-06	0.16	taAATTGCTTACTCGGGA
IRF3_HUMAN.H11MO.0.B		chr6:27389980-27391979	3	22	+	13.748	8.33e-06	0.0124	gaaagaaagaaagaaaagaa
ZFP28_HUMAN.H11MO.0.C		chr6:27389980-27391979	1135	1154	+	12.4394	8.33e-06	0.0601	TTTCATTTCTTTTTCTAACA
ALX4_HUMAN.H11MO.0.D		chr2:73857528-73858327	136	147	-	12.74	8.35e-06	0.162	CTAATTAAATTT
TBX15_HUMAN.H11MO.0.D		chr17:44081168-44081911	432	450	+	13.4495	8.37e-06	0.0221	AGGGAGGGAGGGCTGGGCT
ZN341_HUMAN.H11MO.1.C		chr2:73948528-73949727	20	28	+	13.803	8.38e-06	0.239	ggaacagct
ATOH1_HUMAN.H11MO.0.B		chr2:73939928-73942327	57	65	+	14.7692	8.38e-06	0.159	agcagctgg
ATOH1_HUMAN.H11MO.0.B		chr2:73939928-73942327	1800	1808	+	14.7692	8.38e-06	0.159	agcagctgg
ATOH1_HUMAN.H11MO.0.B		chr22:42437205-42439604	2211	2219	-	14.7692	8.38e-06	0.159	AGCAGCTGG
KLF16_HUMAN.H11MO.0.D		chr17:44081168-44081911	431	449	+	13.4553	8.38e-06	0.0466	CAGGGAGGGAGGGCTGGGC
ZFP28_HUMAN.H11MO.0.C		chr17:44081168-44081911	140	159	+	12.4242	8.4e-06	0.0601	TTTGATCTCTTCTTTGGCCA
IRF9_HUMAN.H11MO.0.C		chr2:73939928-73942327	647	658	+	13.8504	8.4e-06	0.163	AAAAGATAAACT
STAT1_HUMAN.H11MO.1.A		chr15:43844477-43844944	266	284	+	13.8919	8.4e-06	0.0295	agaaaaaaaaaagaaaaaa
ZN341_HUMAN.H11MO.0.C		chr2:73943328-73944527	332	353	-	13.6585	8.4e-06	0.0184	GAGGGATGGGAGGAGAAGGAGA
HAND1_HUMAN.H11MO.0.D		chr6:28066379-28067378	892	908	-	13.9692	8.43e-06	0.158	GTACCTGGTTCATCTCA
ZN770_HUMAN.H11MO.0.C		chr2:200672724-200673123	111	132	-	12.7576	8.45e-06	0.0129	TGGTGGAAGGGGAAGGGGGAGC
ZN322_HUMAN.H11MO.0.B		chr7:86427117-86427516	83	102	+	13.5229	8.5e-06	0.12	gtgcctgcatcccagccgtg
TFCP2_HUMAN.H11MO.0.D		chr17:43577167-43579166	970	985	-	13.7959	8.5e-06	0.345	TCCTGACAAGGCAAGA
NR1H3_HUMAN.H11MO.1.B		chr22:41813805-41814604	32	41	+	13.0152	8.51e-06	0.122	caaggtcaca
NR1H3_HUMAN.H11MO.1.B		chr2:73944928-73945127	161	170	-	13.0152	8.51e-06	0.122	CAAGGTCACA
ZN467_HUMAN.H11MO.0.C		chr2:73939928-73942327	35	56	-	12.5918	8.53e-06	0.0103	TGGGAGGACAAGGGCAGAGGAT
SPI1_HUMAN.H11MO.0.A		chr2:201262438-201262973	191	207	+	13.8769	8.56e-06	0.0533	gagatggggaagagggt
ZF64A_HUMAN.H11MO.0.D		chr22:42437205-42439604	1782	1797	+	13.8197	8.59e-06	0.155	tgagcccaggagacag
ZN341_HUMAN.H11MO.0.C		chr2:73943328-73944527	314	335	-	13.626	8.59e-06	0.0184	GAGAGAAAGAGAAGGAAGGAGG
IRF8_HUMAN.H11MO.0.B		chr6:27389980-27391979	1131	1150	-	13.6212	8.6e-06	0.0657	AGAAAAAGAAATGAAAAGAA
NR0B1_HUMAN.H11MO.0.D		chr2:73943328-73944527	308	317	-	13.4679	8.6e-06	0.305	GAGGGGGAGA
ZN121_HUMAN.H11MO.0.C		chr17:44422567-44422966	81	100	-	11.2202	8.62e-06	0.0204	CTGGGTGGCACAGCAAAACT
BCL6_HUMAN.H11MO.0.A		chr6:27389980-27391979	484	496	-	13.6567	8.62e-06	0.167	TCTTTTCCAGGAA
KLF16_HUMAN.H11MO.0.D		chr7:42923722-42923898	21	39	-	13.4065	8.64e-06	0.0466	GGAGGTGTGGCTGGGCTGC
AP2D_HUMAN.H11MO.0.D		chr17:44420664-44421105	67	80	-	12.918	8.65e-06	0.109	AGCCTGGGGGGCCA
AP2D_HUMAN.H11MO.0.D		chr17:43576594-43576987	367	380	+	12.918	8.65e-06	0.109	AGCCTGGGGGGCCA
RFX2_HUMAN.H11MO.1.A		chr22:42437205-42439604	252	263	-	14	8.66e-06	0.125	CTGTTGCCAGGC
FOXL1_HUMAN.H11MO.0.D		chr10:104669713-104670164	305	323	+	7.24194	8.67e-06	0.088	tttgtttttgttttttttt
ZN816_HUMAN.H11MO.0.C		chr2:73939928-73942327	142	162	-	13.2769	8.67e-06	0.0537	AAGGATTAGGGACCAGCCTGG
GLI2_HUMAN.H11MO.0.D		chr17:44643167-44644566	315	325	-	5.39344	8.67e-06	0.167	GTGAGTGGTCT
GLI2_HUMAN.H11MO.0.D		chr17:44425167-44426566	380	390	-	5.39344	8.67e-06	0.167	GTGAGTGGTCT
IRF3_HUMAN.H11MO.0.B		chr2:201262438-201262973	274	293	+	13.685	8.69e-06	0.0126	ggagaagaaaggaaaatcga
STAT2_HUMAN.H11MO.0.A		chr10:104669713-104670164	308	326	-	13.7273	8.69e-06	0.0421	AAAAAAAAAAAACAAAAAC
TBX15_HUMAN.H11MO.0.D		chr7:42923722-42923898	29	47	-	13.3853	8.7e-06	0.0221	GCAGTGGGGGAGGTGTGGC
PAX3_HUMAN.H11MO.0.D		chr17:44081168-44081911	535	547	+	12.1636	8.7e-06	0.506	GGAAATTGATTAA
RFX1_HUMAN.H11MO.0.B		chr6:27389980-27391979	849	870	-	13.2576	8.71e-06	0.151	GACGCGGTTGCTAGGCCTCCCT
PEBB_HUMAN.H11MO.0.C		chr2:73948528-73949727	1026	1036	-	13.449	8.71e-06	0.127	TTTGTGGTTTT
ZN467_HUMAN.H11MO.0.C		chr17:44643167-44644566	1280	1301	+	12.551	8.71e-06	0.0103	agggtgggggaagaacagaagt
ZN467_HUMAN.H11MO.0.C		chr17:44425167-44426566	1345	1366	+	12.551	8.71e-06	0.0103	agggtgggggaagaacagaagt
ZFP28_HUMAN.H11MO.0.C		chr17:44081168-44081911	162	181	-	12.3485	8.72e-06	0.0601	GTCTATGTCCTGTTAAGTCA
TCF7_HUMAN.H11MO.0.A		chr22:42437205-42439604	1490	1505	-	13.5929	8.72e-06	0.273	GACAACACCAAAGGAA
ZN770_HUMAN.H11MO.0.C		chr17:43571860-43572604	322	343	-	12.697	8.72e-06	0.013	TTGGGGCTGAGGGCGAAGGGGC
ZN281_HUMAN.H11MO.0.A		chr17:44643167-44644566	1275	1289	+	13.1212	8.73e-06	0.0347	gggagagggtggggg
ZN281_HUMAN.H11MO.0.A		chr17:44425167-44426566	1340	1354	+	13.1212	8.73e-06	0.0347	gggagagggtggggg
NFYB_HUMAN.H11MO.0.A		chr15:84882353-84885152	794	806	+	14.3115	8.74e-06	0.446	TAGCCAATCAAAA
MAX_HUMAN.H11MO.0.A		chr17:43577167-43579166	1187	1196	-	13.6364	8.75e-06	0.256	AGCCACGTGG
HES7_HUMAN.H11MO.0.D		chr17:43571860-43572604	370	381	+	10.9429	8.76e-06	0.255	aggcaagtgcca
MYC_HUMAN.H11MO.0.A		chr17:43577167-43579166	2	12	-	13.9848	8.76e-06	0.226	GCCACGTGGGT
ZN263_HUMAN.H11MO.0.A		chr17:44643167-44644566	1275	1294	+	13.4848	8.77e-06	0.0409	gggagagggtgggggaagaa
ZN263_HUMAN.H11MO.0.A		chr17:44425167-44426566	1340	1359	+	13.4848	8.77e-06	0.0409	gggagagggtgggggaagaa
ZN816_HUMAN.H11MO.1.C		chr2:73939928-73942327	367	380	+	13.2545	8.78e-06	0.165	agaggggactggct
ZN341_HUMAN.H11MO.0.C		chr2:73943328-73944527	293	314	-	13.5935	8.79e-06	0.0184	GGGGAGAGGGAGGAAGAAAAGT
MAZ_HUMAN.H11MO.0.A		chr2:201261724-201261923	144	165	-	13.4366	8.79e-06	0.00916	GAAGGAGTGGGGGTGGAGAGGC
CEBPZ_HUMAN.H11MO.0.D		chr15:84882353-84885152	795	805	-	14.573	8.79e-06	0.511	TTTGATTGGCT
KLF16_HUMAN.H11MO.0.D		chr17:44422567-44422966	168	186	-	13.374	8.81e-06	0.0466	GAGGGCAGTGGGGGGTGGC
MAZ_HUMAN.H11MO.0.A		chr2:200672724-200673123	110	131	-	13.4296	8.83e-06	0.00916	GGTGGAAGGGGAAGGGGGAGCA
VEZF1_HUMAN.H11MO.1.C		chr22:41813805-41814604	388	399	-	13.055	8.83e-06	0.042	ACAGGGAGGGAG
PO5F1_HUMAN.H11MO.1.A		chr6:28387846-28388136	2	11	-	12.4065	8.84e-06	0.51	TCATGCAAAT
TEAD3_HUMAN.H11MO.0.D		chr6:28066379-28067378	26	40	-	13.6339	8.85e-06	0.274	GACATTTTTACTTTA
OLIG2_HUMAN.H11MO.1.B		chr2:73939928-73942327	1799	1808	-	12.312	8.86e-06	0.25	CCAGCTGCTC
KLF8_HUMAN.H11MO.0.C		chr2:73948528-73949727	138	146	+	14.7213	8.86e-06	0.126	cagtgggtg
KLF8_HUMAN.H11MO.0.C		chr6:28066379-28067378	868	876	-	14.7213	8.86e-06	0.126	CAGTGGGTG
TBR1_HUMAN.H11MO.0.D		chr15:84882353-84885152	2155	2167	+	13.9333	8.87e-06	0.278	aaaggtgagaaat
WT1_HUMAN.H11MO.0.C		chr2:73948528-73949727	417	436	+	13.0152	8.9e-06	0.0182	cagcgaggctgggggagggg
TBX1_HUMAN.H11MO.0.D		chr2:73943328-73944527	341	360	-	12.6147	8.9e-06	0.0517	GTGGGGTGAGGGATGGGAGG
ZSC22_HUMAN.H11MO.0.C		chr22:42437205-42439604	177	192	+	13.5413	8.91e-06	0.0557	gggctgaggcaggaga
ZBTB6_HUMAN.H11MO.0.C		chr22:42437205-42439604	1986	1998	-	13.9385	8.93e-06	0.216	GAACCTGGAGCTG
SP2_HUMAN.H11MO.0.A		chr2:201261724-201261923	141	162	-	13.2683	8.93e-06	0.0464	GGAGTGGGGGTGGAGAGGCAGG
VEZF1_HUMAN.H11MO.0.C		chr15:84882353-84885152	2518	2539	-	13.5035	8.93e-06	0.011	GGGGAAGGTGGTGGAGGAAGTT
ZN490_HUMAN.H11MO.0.C		chr22:42437205-42439604	2057	2080	+	-0.169231	8.94e-06	0.354	TGTGGTCCTTGGAGACAAGAGGTG
PBX2_HUMAN.H11MO.0.C		chr2:73939928-73942327	2055	2069	-	13.5446	8.94e-06	0.157	GAGAGTGATAGATTG
RREB1_HUMAN.H11MO.0.D		chr17:44422567-44422966	51	72	+	12.5889	8.94e-06	0.0852	ttgttttgttttggtttgtttt
LHX9_HUMAN.H11MO.0.D		chr15:84882353-84885152	789	806	+	14.1642	8.94e-06	0.517	TTAATTAGCCAATCAAAA
MAZ_HUMAN.H11MO.0.A		chr2:73943328-73944527	322	343	-	13.4085	8.95e-06	0.00916	AGGAGAAGGAGAGAAAGAGAAG
THA_HUMAN.H11MO.0.C		chr6:28066379-28067378	956	972	-	13.0964	8.95e-06	0.168	GGTTCACTGCAGCTCAC
STAT1_HUMAN.H11MO.1.A		chr2:73939928-73942327	1648	1666	-	13.8018	8.95e-06	0.0295	GAAAAAAAGAAACATATAT
ZN140_HUMAN.H11MO.0.C		chr2:198748085-198748459	326	349	-	11.9817	8.97e-06	0.255	ATTCACCTATCAATTCAGCCCTAG
SP2_HUMAN.H11MO.0.A		chr17:44643167-44644566	1274	1295	+	13.2602	8.97e-06	0.0464	ggggagagggtgggggaagaac
SP2_HUMAN.H11MO.0.A		chr17:44425167-44426566	1339	1360	+	13.2602	8.97e-06	0.0464	ggggagagggtgggggaagaac
KLF6_HUMAN.H11MO.0.A		chr2:73943328-73944527	305	323	-	13.6667	8.99e-06	0.0507	AGGAAGGAGGGGGAGAGGG
SCRT1_HUMAN.H11MO.0.D		chr1:149989361-149989560	34	46	+	13.8421	9.01e-06	0.515	GCAACAAGTAGGT
SP1_HUMAN.H11MO.0.A		chr17:44422567-44422966	156	177	-	10.1385	9.01e-06	0.12	GGGGGGTGGCGCTGAGGTGGGA
TAL1_HUMAN.H11MO.1.A		chr2:201262438-201262973	156	170	+	13.5	9.01e-06	0.259	caagagacagatgcc
ZN708_HUMAN.H11MO.1.D		chr2:73948528-73949727	19	27	+	12.8939	9.02e-06	0.445	aggaacagc
CEBPD_HUMAN.H11MO.0.C		chr2:73939928-73942327	849	859	-	13.1101	9.02e-06	0.15	GTTGCACAACA
GSX2_HUMAN.H11MO.0.D		chr2:198753126-198754524	466	481	-	13.2673	9.03e-06	0.441	CTCATTAGCATTTAAT
PRGR_HUMAN.H11MO.1.A		chr17:44643167-44644566	1291	1299	+	12.8636	9.08e-06	0.231	agaacagaa
PRGR_HUMAN.H11MO.1.A		chr17:44425167-44426566	1356	1364	+	12.8636	9.08e-06	0.231	agaacagaa
HSF1_HUMAN.H11MO.1.A		chr7:42925800-42926199	134	142	-	14.2368	9.08e-06	0.493	TTCTGGAAG
HBP1_HUMAN.H11MO.0.D		chr17:44422567-44422966	345	353	+	13.4841	9.08e-06	0.294	ACCCATTGA
INSM1_HUMAN.H11MO.0.C		chr2:200672724-200673123	112	123	-	12.2551	9.08e-06	0.233	GGGAAGGGGGAG
VEZF1_HUMAN.H11MO.0.C		chr2:200672724-200673123	116	137	-	13.4755	9.11e-06	0.011	AGTCATGGTGGAAGGGGAAGGG
IRF5_HUMAN.H11MO.0.D		chr22:42437205-42439604	367	386	-	8.46721	9.11e-06	0.0505	TGAAGGGATAGAAAAAGATA
IRF4_HUMAN.H11MO.0.A		chr2:73939928-73942327	1501	1518	+	13.6162	9.12e-06	0.0768	gaatcaggaagtgtgagt
NFAC1_HUMAN.H11MO.1.B		chr2:198753126-198754524	572	581	+	13.3692	9.12e-06	0.372	AGTGGAAAAA
IRF8_HUMAN.H11MO.0.B		chr17:43571860-43572604	391	410	-	13.5152	9.12e-06	0.0657	CAATGAGGAACTGAGGCTCA
MAFK_HUMAN.H11MO.1.A		chr2:198748085-198748459	189	201	-	13.6338	9.12e-06	0.132	CCCTGAGTCAGGA
STAT1_HUMAN.H11MO.1.A		chr15:84882353-84885152	2126	2144	+	13.7748	9.12e-06	0.0295	taggaaaggaaaggaaagg
LBX2_HUMAN.H11MO.0.D		chr17:43577167-43579166	368	378	+	14.0161	9.13e-06	0.44	attaattgggc
KLF15_HUMAN.H11MO.0.A		chr2:200672724-200673123	115	133	-	13.0923	9.14e-06	0.0234	ATGGTGGAAGGGGAAGGGG
ZN467_HUMAN.H11MO.0.C		chr2:73943328-73944527	312	333	-	12.4592	9.14e-06	0.0105	GAGAAAGAGAAGGAAGGAGGGG
EGR2_HUMAN.H11MO.0.A		chr15:84882353-84885152	2739	2756	-	13.6098	9.14e-06	0.0281	GAGGTAGAGGGGAAGGGG
RXRA_HUMAN.H11MO.0.A		chr15:84882353-84885152	2146	2165	+	13.4194	9.14e-06	0.0705	aaggaaaggaaaggtgagaa
NFIA_HUMAN.H11MO.0.C		chr22:41813805-41814604	405	419	-	13.42	9.15e-06	0.195	TTGGCCCGAGGCCCA
VDR_HUMAN.H11MO.0.A		chr2:73948528-73949727	205	220	+	13.7295	9.16e-06	0.237	gggatcagggagttcc
HXC6_HUMAN.H11MO.0.D		chr6:28066379-28067378	918	932	-	10.9266	9.17e-06	0.174	GTGATTTCTGCCTTT
RREB1_HUMAN.H11MO.0.D		chr2:73857528-73858327	697	718	+	12.5333	9.18e-06	0.0852	GGCTATTTCTGTGGTTGGGGTT
FLI1_HUMAN.H11MO.0.A		chr15:84882353-84885152	2126	2143	+	13.8485	9.2e-06	0.0298	taggaaaggaaaggaaag
ZN148_HUMAN.H11MO.0.D		chr2:73943328-73944527	300	314	-	13.7753	9.2e-06	0.043	GGGGAGAGGGAGGAA
GLI3_HUMAN.H11MO.0.B		chr22:42437205-42439604	2054	2064	+	14.2755	9.22e-06	0.424	CTGTGTGGTCC
STAT1_HUMAN.H11MO.1.A		chr5:139770781-139771302	452	470	-	13.7568	9.24e-06	0.0295	GGGAAAAAAAAAGAAAAGA
IRF1_HUMAN.H11MO.0.A		chr15:84882353-84885152	1246	1265	-	13.4242	9.24e-06	0.0371	AAAAAAGAAAGAAAAAAGAA
KLF4_HUMAN.H11MO.0.A		chr15:43844477-43844944	297	306	+	14.7077	9.25e-06	0.195	tgggtgtggt
SOX11_HUMAN.H11MO.0.D		chr15:84882353-84885152	2312	2327	+	13.0429	9.25e-06	0.268	aacaataacattcctc
MYB_HUMAN.H11MO.0.A		chr15:84882353-84885152	2574	2585	+	12.9538	9.25e-06	0.191	agaggcagttgt
FOXJ3_HUMAN.H11MO.0.A		chr2:198753126-198754524	1033	1045	-	14.0758	9.26e-06	0.0757	CTGTTTTTTTTTG
NFKB2_HUMAN.H11MO.0.B		chr2:73948528-73949727	632	642	-	13.9545	9.27e-06	0.216	GGGAGAACCCC
P53_HUMAN.H11MO.1.A		chr6:27389980-27391979	1471	1483	-	13.8462	9.27e-06	0.176	TAACATGCCCAGG
NKX22_HUMAN.H11MO.0.D		chr2:201262438-201262973	485	492	+	10.0462	9.27e-06	0.171	ggagtggc
HIF1A_HUMAN.H11MO.0.C		chr17:44643167-44644566	327	334	-	12.9231	9.27e-06	0.271	GGACGTGC
HIF1A_HUMAN.H11MO.0.C		chr17:44425167-44426566	392	399	-	12.9231	9.27e-06	0.271	GGACGTGC
EOMES_HUMAN.H11MO.0.D		chr2:73939928-73942327	1506	1517	+	13.4714	9.28e-06	0.264	aggaagtgtgag
ZF64A_HUMAN.H11MO.0.D		chr17:44081168-44081911	426	441	+	13.6967	9.32e-06	0.155	GGGGCCAGGGAGGGAG
ITF2_HUMAN.H11MO.0.C		chr22:41813805-41814604	615	624	+	13.3394	9.32e-06	0.0895	GCCAGCTGGG
ETS2_HUMAN.H11MO.0.B		chr6:27389980-27391979	226	238	-	12.6515	9.34e-06	0.0757	AAAGGGAAGAAGA
IRF5_HUMAN.H11MO.0.D		chr22:42437205-42439604	1040	1059	-	8.38525	9.35e-06	0.0505	GAAAAGGAAGTAGAAAGTGT
MAZ_HUMAN.H11MO.0.A		chr22:41813805-41814604	381	402	-	13.338	9.35e-06	0.0094	GGGACAGGGAGGGAGGTCAGCG
MCR_HUMAN.H11MO.0.D		chr2:73948528-73949727	508	524	-	13.8468	9.38e-06	0.347	CAGGCCTCCTTGAGCTG
E2F3_HUMAN.H11MO.0.A		chr6:27389980-27391979	1491	1501	-	13.2202	9.41e-06	0.169	AGGGCTGGAAG
ZN713_HUMAN.H11MO.0.D		chr17:44643167-44644566	972	990	-	13.5727	9.43e-06	0.0657	GTAGAAGAGAGGCTGGAAA
IRF8_HUMAN.H11MO.0.B		chr17:44643167-44644566	560	579	+	13.4545	9.44e-06	0.0657	AAATGATGAAGTGAAACCTC
IRF8_HUMAN.H11MO.0.B		chr17:44425167-44426566	625	644	+	13.4545	9.44e-06	0.0657	AAATGATGAAGTGAAACCTC
ZN770_HUMAN.H11MO.1.C		chr17:43577167-43579166	1335	1345	-	14.4154	9.44e-06	0.0286	CGGAGGCTGAA
NFAC1_HUMAN.H11MO.0.B		chr22:42437205-42439604	795	809	-	13.1818	9.45e-06	0.0653	CAGGAAAGAATGGGA
ZNF76_HUMAN.H11MO.0.C		chr22:41813805-41814604	664	685	-	12.9106	9.49e-06	0.0846	CTGGCATTTTGGGACACGCAGA
ETV5_HUMAN.H11MO.0.C		chr10:104669713-104670164	195	208	+	13.1835	9.5e-06	0.0592	agccaggaagagag
ZN667_HUMAN.H11MO.0.C		chr17:44081168-44081911	240	258	+	13.3056	9.52e-06	0.134	TGGGCATCCAGTGCCCACC
ZN382_HUMAN.H11MO.0.C		chr2:73857528-73858327	470	491	-	12.7097	9.52e-06	0.273	CTAAGGTCTCTTGTGCTCCCTC
HES1_HUMAN.H11MO.0.D		chr22:42437205-42439604	2177	2189	-	13.427	9.53e-06	0.176	ACACCACGAGCCC
RARA_HUMAN.H11MO.0.A		chr15:84882353-84885152	2550	2569	-	13.6364	9.53e-06	0.0771	GAGGGGGAGGGAGGTTAGGG
THB_HUMAN.H11MO.1.D		chr6:27389980-27391979	1024	1033	+	13.8537	9.56e-06	0.228	TGTGAGGTCA
THA11_HUMAN.H11MO.0.B		chr2:73939928-73942327	1753	1774	-	11.2105	9.58e-06	0.0549	TTGAACCTGGGAGGTGGAGGTT
THA11_HUMAN.H11MO.0.B		chr17:44643167-44644566	43	64	+	11.2105	9.58e-06	0.0549	ttgaacctgggaggtggaggtt
THA11_HUMAN.H11MO.0.B		chr17:44425167-44426566	108	129	+	11.2105	9.58e-06	0.0549	ttgaacctgggaggtggaggtt
MAFG_HUMAN.H11MO.0.A		chr6:28066379-28067378	432	449	+	11.8462	9.58e-06	0.268	taAATTGCTTACTCGGGA
HXD13_HUMAN.H11MO.0.D		chr2:73939928-73942327	112	122	+	12.62	9.59e-06	0.211	ttttttagaga
STAT1_HUMAN.H11MO.1.A		chr15:84882353-84885152	1255	1273	-	13.7027	9.6e-06	0.0295	AAAAAAAAAAAAAAGAAAG
KLF16_HUMAN.H11MO.0.D		chr17:44081168-44081911	557	575	-	13.2358	9.6e-06	0.0466	TGGGGCTGGGGGTGTGTGT
PRDM6_HUMAN.H11MO.0.C		chr6:27389980-27391979	15	27	+	13.2576	9.61e-06	0.0323	gaaaagaaaagaa
TBR1_HUMAN.H11MO.0.D		chr2:73943328-73944527	1099	1111	-	13.8	9.62e-06	0.278	GTAGGTGTTAAAA
ZN281_HUMAN.H11MO.0.A		chr17:44643167-44644566	1281	1295	+	12.9394	9.62e-06	0.0347	gggtgggggaagaac
ZN281_HUMAN.H11MO.0.A		chr17:44425167-44426566	1346	1360	+	12.9394	9.62e-06	0.0347	gggtgggggaagaac
SP4_HUMAN.H11MO.1.A		chr2:73943328-73944527	303	318	-	13.4848	9.62e-06	0.0663	GGAGGGGGAGAGGGAG
SP4_HUMAN.H11MO.0.A		chr2:73943328-73944527	334	353	-	13.5285	9.63e-06	0.052	GAGGGATGGGAGGAGAAGGA
KLF12_HUMAN.H11MO.0.C		chr2:73948528-73949727	549	559	+	13.6923	9.65e-06	0.274	gggggcagggc
STAT2_HUMAN.H11MO.0.A		chr15:84882353-84885152	1238	1256	-	13.5455	9.65e-06	0.0421	AGAAAAAAGAAACAAATGA
RORG_HUMAN.H11MO.0.C		chr17:43571860-43572604	306	317	+	13.633	9.65e-06	0.252	AGAAGTAAGTCA
STAT1_HUMAN.H11MO.1.A		chr15:84882353-84885152	1238	1256	-	13.6937	9.66e-06	0.0295	AGAAAAAAGAAACAAATGA
EGR2_HUMAN.H11MO.0.A		chr17:44422567-44422966	170	187	-	13.5285	9.66e-06	0.0281	GGAGGGCAGTGGGGGGTG
BHE41_HUMAN.H11MO.0.D		chr2:73948528-73949727	677	696	-	13.789	9.71e-06	0.273	CCCGACCCACTTGAGGAGGC
SMAD3_HUMAN.H11MO.0.B		chr2:201262438-201262973	217	228	-	12.371	9.73e-06	0.0479	CCCTGCCTGCTC
SP3_HUMAN.H11MO.0.B		chr17:44643167-44644566	1275	1294	+	13.5596	9.74e-06	0.0649	gggagagggtgggggaagaa
SP3_HUMAN.H11MO.0.B		chr17:44425167-44426566	1340	1359	+	13.5596	9.74e-06	0.0649	gggagagggtgggggaagaa
RAX2_HUMAN.H11MO.0.D		chr2:198753126-198754524	516	527	-	13.4776	9.74e-06	0.142	ATAATTAATTTA
ANDR_HUMAN.H11MO.0.A		chr2:200672724-200673123	377	394	+	13.5625	9.74e-06	0.139	TGTTCttttttaattata
FOXF1_HUMAN.H11MO.0.D		chr2:73939928-73942327	912	922	+	14.2072	9.76e-06	0.339	ttgtttattaa
ZN121_HUMAN.H11MO.0.C		chr6:28066379-28067378	947	966	-	10.9541	9.76e-06	0.0221	CTGCAGCTCACAGTGAGACC
RARB_HUMAN.H11MO.0.D		chr22:42437205-42439604	65	75	+	13.9388	9.77e-06	0.0983	gaggtcaagag
IRF3_HUMAN.H11MO.0.B		chr22:42437205-42439604	1822	1841	+	13.5118	9.78e-06	0.0138	aaaaaaaaaaaaaaaaaGGA
ZN394_HUMAN.H11MO.0.C		chr17:43577167-43579166	618	637	+	12.8904	9.81e-06	0.0686	TAAATGGCCTCCACAGAAAT
PRDM1_HUMAN.H11MO.0.A		chr15:84882353-84885152	2365	2378	+	13.8485	9.81e-06	0.103	gagagtgaaaggac
PLAG1_HUMAN.H11MO.0.D		chr15:84882353-84885152	2537	2553	-	13.8571	9.82e-06	0.079	AGGGGTATTGGACGGGG
ZBT17_HUMAN.H11MO.0.A		chr17:44081168-44081911	562	580	-	13.4955	9.82e-06	0.0225	TGAGGTGGGGCTGGGGGTG
FLI1_HUMAN.H11MO.1.A		chr2:201262438-201262973	33	45	+	13.9184	9.84e-06	0.126	AGGGAGGAAGAAG
ZN770_HUMAN.H11MO.0.C		chr2:73943328-73944527	302	323	-	12.4697	9.84e-06	0.0143	AGGAAGGAGGGGGAGAGGGAGG
ZN281_HUMAN.H11MO.0.A		chr17:44081168-44081911	564	578	-	12.8939	9.85e-06	0.0347	AGGTGGGGCTGGGGG
MEF2B_HUMAN.H11MO.0.A		chr17:43651402-43652191	434	447	-	13.3582	9.86e-06	0.283	TATTCTATTTATGG
LEF1_HUMAN.H11MO.0.A		chr6:27389980-27391979	1317	1330	-	12.3451	9.86e-06	0.093	GCCTTTGATGGGCT
SP3_HUMAN.H11MO.0.B		chr2:73948528-73949727	416	435	+	13.5413	9.86e-06	0.0649	gcagcgaggctgggggaggg
IRF1_HUMAN.H11MO.0.A		chr10:104669713-104670164	102	121	+	13.303	9.87e-06	0.0371	aaaaaaaaaaaaaaaagaag
PDX1_HUMAN.H11MO.1.A		chr2:198748085-198748459	162	170	-	11.7822	9.89e-06	0.289	ATTAATTAT
PDX1_HUMAN.H11MO.1.A		chr2:198753126-198754524	519	527	+	11.7822	9.89e-06	0.289	ATTAATTAT
TF7L2_HUMAN.H11MO.0.A		chr6:27389980-27391979	1318	1330	-	13.7121	9.89e-06	0.326	GCCTTTGATGGGC
KLF14_HUMAN.H11MO.0.D		chr22:42437205-42439604	134	146	+	13.5172	9.9e-06	0.31	agctgggcgtggt
STAT2_HUMAN.H11MO.0.A		chr15:43844477-43844944	259	277	+	13.5	9.9e-06	0.0421	aaaaaaaagaaaaaaaaaa
HXD10_HUMAN.H11MO.0.D		chr22:42437205-42439604	1300	1309	+	13.0442	9.91e-06	0.476	tgttttaatt
WT1_HUMAN.H11MO.1.B		chr15:84882353-84885152	1346	1356	-	13.6667	9.92e-06	0.0577	CTGGGAGGTGG
WT1_HUMAN.H11MO.1.B		chr2:73939928-73942327	1758	1768	-	13.6667	9.92e-06	0.0577	CTGGGAGGTGG
WT1_HUMAN.H11MO.1.B		chr17:44643167-44644566	49	59	+	13.6667	9.92e-06	0.0577	ctgggaggtgg
WT1_HUMAN.H11MO.1.B		chr17:44425167-44426566	114	124	+	13.6667	9.92e-06	0.0577	ctgggaggtgg
KLF15_HUMAN.H11MO.0.A		chr17:43571860-43572604	323	341	-	12.9385	9.93e-06	0.024	GGGGCTGAGGGCGAAGGGG
SP2_HUMAN.H11MO.0.A		chr17:44081168-44081911	426	447	+	13.0894	9.93e-06	0.0464	GGGGCCAGGGAGGGAGGGCTGG
PITX2_HUMAN.H11MO.0.D		chr2:73939928-73942327	2277	2286	+	12.7857	9.94e-06	0.0724	TTGGATTAAA
GATA3_HUMAN.H11MO.0.A		chr22:42437205-42439604	1702	1712	+	12.803	9.94e-06	0.227	gaagataaaaa
IRF5_HUMAN.H11MO.0.D		chr2:73943328-73944527	578	597	+	8.20492	9.96e-06	0.0505	AGAAGAAAAACTTGAAGTGA
CEBPE_HUMAN.H11MO.0.A		chr17:43571860-43572604	693	704	-	12.9697	9.97e-06	0.506	TGGCGCAATCTC
SP4_HUMAN.H11MO.1.A		chr17:44643167-44644566	1270	1285	+	13.4242	9.97e-06	0.0663	ggaaggggagagggtg
SP4_HUMAN.H11MO.1.A		chr17:44425167-44426566	1335	1350	+	13.4242	9.97e-06	0.0663	ggaaggggagagggtg
SMAD2_HUMAN.H11MO.0.A		chr2:73948528-73949727	608	619	+	13.4091	9.98e-06	0.0951	tgtctgacagct
SMAD2_HUMAN.H11MO.0.A		chr17:43577167-43579166	722	733	+	13.4091	9.98e-06	0.0951	TGTCTGACAGCT
PATZ1_HUMAN.H11MO.1.C		chr22:42437205-42439604	35	43	+	13.5758	9.98e-06	0.0718	tgggagggg
EGR2_HUMAN.H11MO.0.A		chr17:44643167-44644566	1265	1282	+	13.4797	9.99e-06	0.0281	agggaggaaggggagagg
EGR2_HUMAN.H11MO.0.A		chr17:44425167-44426566	1330	1347	+	13.4797	9.99e-06	0.0281	agggaggaaggggagagg
PROP1_HUMAN.H11MO.0.D		chr2:73857528-73858327	136	146	-	13.6866	9.99e-06	0.194	TAATTAAATTT
ZN467_HUMAN.H11MO.0.C		chr15:84882353-84885152	2131	2152	+	12.2857	9.99e-06	0.011	aaggaaaggaaaggaaaggaaa
ZN467_HUMAN.H11MO.0.C		chr15:84882353-84885152	2136	2157	+	12.2857	9.99e-06	0.011	aaggaaaggaaaggaaaggaaa
E2F3_HUMAN.H11MO.0.A		chr22:41813805-41814604	498	508	-	13.1743	9.99e-06	0.169	AAGGCGGGAGG
ONEC2_HUMAN.H11MO.0.D		chr2:73939928-73942327	1257	1277	+	12.7857	1e-05	0.348	tacctattatcaattctttca
ERG_HUMAN.H11MO.0.A		chr15:84882353-84885152	693	705	-	13.9077	1e-05	0.107	TAGGAGGAAGTGA
ZN263_HUMAN.H11MO.0.A		chr17:43571860-43572604	321	340	-	13.2576	1e-05	0.0433	GGGCTGAGGGCGAAGGGGCG
EGR2_HUMAN.H11MO.1.A		chr2:73948528-73949727	422	437	+	13.6972	1.01e-05	0.0635	aggctgggggaggggt
MAZ_HUMAN.H11MO.0.A		chr2:201262438-201262973	267	288	+	13.2183	1.01e-05	0.00994	agaagagggagaagaaaggaaa
SPIB_HUMAN.H11MO.0.A		chr2:200672724-200673123	113	129	-	13.1385	1.01e-05	0.0948	TGGAAGGGGAAGGGGGA
SMAD3_HUMAN.H11MO.0.B		chr17:43578767-43579166	292	303	+	12.3468	1.01e-05	0.0479	CCCTCCCTCCAG
SMAD3_HUMAN.H11MO.0.B		chr17:43577167-43579166	1892	1903	+	12.3468	1.01e-05	0.0479	CCCTCCCTCCAG
TBX15_HUMAN.H11MO.0.D		chr17:44081168-44081911	560	578	-	13.1376	1.01e-05	0.0245	AGGTGGGGCTGGGGGTGTG
RXRA_HUMAN.H11MO.1.A		chr2:73948528-73949727	700	709	-	13.0612	1.01e-05	0.213	CAGGGGTCAG
MXI1_HUMAN.H11MO.0.A		chr17:43577167-43579166	1273	1287	-	13.5758	1.01e-05	0.196	GCACGGGGCCCGCGG
KLF16_HUMAN.H11MO.0.D		chr2:73948528-73949727	420	438	+	13.1463	1.01e-05	0.0466	cgaggctgggggaggggtg
ZIC4_HUMAN.H11MO.0.D		chr2:73948528-73949727	739	753	+	13.1273	1.01e-05	0.194	ccccagtagggggta
FOXO1_HUMAN.H11MO.0.A		chr2:73948528-73949727	876	887	-	12.3636	1.02e-05	0.169	ACCCTGTTTCCC
TAL1_HUMAN.H11MO.0.A		chr6:27389980-27391979	542	560	-	13.8	1.02e-05	0.289	CTGCGGGGAACAGATAGTA
RARB_HUMAN.H11MO.0.D		chr2:73948528-73949727	704	714	-	13.9082	1.02e-05	0.0983	GGGGTCAGGGG
NR2F6_HUMAN.H11MO.0.D		chr6:27389980-27391979	582	599	-	14.055	1.02e-05	0.265	GGGGAAAAGTGCAGCTCA
CTCF_HUMAN.H11MO.0.A		chr7:42925800-42926199	155	173	-	12.4154	1.02e-05	0.116	TATCCACAAGGGGGAAGAC
CEBPB_HUMAN.H11MO.0.A		chr2:73939928-73942327	849	860	+	13.9077	1.02e-05	0.204	tgttgtgcaacg
ZBT17_HUMAN.H11MO.0.A		chr2:73943328-73944527	330	348	-	13.4414	1.02e-05	0.0225	ATGGGAGGAGAAGGAGAGA
RXRA_HUMAN.H11MO.0.A		chr2:73948528-73949727	705	724	-	13.2903	1.02e-05	0.0705	AGGCTGCTCGGGGGTCAGGG
RFX1_HUMAN.H11MO.0.B		chr17:44643167-44644566	1253	1274	+	12.9697	1.02e-05	0.151	Ctggtggctgccagggaggaag
RFX1_HUMAN.H11MO.0.B		chr17:44425167-44426566	1318	1339	+	12.9697	1.02e-05	0.151	Ctggtggctgccagggaggaag
NR1H3_HUMAN.H11MO.0.B		chr17:44422567-44422966	140	158	-	13.2143	1.02e-05	0.171	GGAGGATCACTCGAGGCCA
SMAD1_HUMAN.H11MO.0.D		chr10:104669713-104670164	200	211	-	13.7545	1.02e-05	0.146	AGCCTCTCTTCC
SMAD2_HUMAN.H11MO.0.A		chr7:42925800-42926199	296	307	-	13.3788	1.03e-05	0.0951	TGTCTGGCTCAC
RUNX2_HUMAN.H11MO.0.A		chr15:43844477-43844944	297	310	+	13.6615	1.03e-05	0.162	tgggtgtggtggtg
KLF16_HUMAN.H11MO.0.D		chr17:44422567-44422966	167	185	-	13.122	1.03e-05	0.0466	AGGGCAGTGGGGGGTGGCG
ZFX_HUMAN.H11MO.1.A		chr2:73939928-73942327	1427	1443	-	13.2797	1.03e-05	0.0528	GGAGACCCAGGCTGGAG
HXA13_HUMAN.H11MO.0.C		chr22:42437205-42439604	2013	2023	+	13.0891	1.03e-05	0.602	TGTTTTATTGG
STAT2_HUMAN.H11MO.0.A		chr2:73939928-73942327	1648	1666	-	13.4242	1.03e-05	0.0421	GAAAAAAAGAAACATATAT
SMAD4_HUMAN.H11MO.0.B		chr17:43577167-43579166	1022	1034	-	13.5714	1.03e-05	0.095	GTGTCTGTCACTA
SP4_HUMAN.H11MO.0.A		chr2:73943328-73944527	301	320	-	13.4228	1.03e-05	0.052	AAGGAGGGGGAGAGGGAGGA
ZN341_HUMAN.H11MO.0.C		chr17:44643167-44644566	1261	1282	+	13.3496	1.04e-05	0.0202	tgccagggaggaaggggagagg
ZN341_HUMAN.H11MO.0.C		chr17:44425167-44426566	1326	1347	+	13.3496	1.04e-05	0.0202	tgccagggaggaaggggagagg
KLF3_HUMAN.H11MO.0.B		chr6:27389980-27391979	1360	1378	-	13.5846	1.04e-05	0.117	GAGAAAGGGAGGGGTTAGC
CR3L1_HUMAN.H11MO.0.D		chr17:43577167-43579166	3	13	+	10.9574	1.04e-05	0.32	CCCACGTGGCC
ZBT7B_HUMAN.H11MO.0.D		chr17:43571860-43572604	168	188	-	12.7385	1.04e-05	0.174	TTGGGTTGCCCTGGGCCCCAC
PRDM6_HUMAN.H11MO.0.C		chr6:27389980-27391979	10	22	+	13.197	1.04e-05	0.0323	agaaagaaaagaa
SRF_HUMAN.H11MO.0.A		chr10:104669713-104670164	162	179	-	13.6842	1.04e-05	0.201	TGTCCTCATATGGACTTT
CEBPD_HUMAN.H11MO.0.C		chr17:43571860-43572604	696	706	+	13	1.04e-05	0.15	attgcgccact
RXRG_HUMAN.H11MO.0.B		chr2:73948528-73949727	700	712	-	12.8154	1.05e-05	0.404	GGTCAGGGGTCAG
NFIA_HUMAN.H11MO.0.C		chr17:44081168-44081911	343	357	-	13.27	1.05e-05	0.195	TTGGCCTGTCTCCAG
THB_HUMAN.H11MO.0.C		chr10:104669713-104670164	163	179	+	13.7079	1.05e-05	0.202	aagtccatatgaggaca
FOXG1_HUMAN.H11MO.0.D		chr6:27389980-27391979	1437	1453	-	13.5634	1.05e-05	0.0662	TTTGTTTTTTGTTTTTT
PPARG_HUMAN.H11MO.1.A		chr6:27389980-27391979	207	215	-	13.6818	1.05e-05	0.371	CAAAGGGCA
FOXO3_HUMAN.H11MO.0.B		chr15:84882353-84885152	943	952	-	13.7576	1.05e-05	0.606	GTTGTTTACA
STAT1_HUMAN.H11MO.1.A		chr15:43844477-43844944	255	273	+	13.5766	1.05e-05	0.0295	aaaaaaaaaaaagaaaaaa
KLF15_HUMAN.H11MO.0.A		chr2:200672724-200673123	111	129	-	12.8308	1.05e-05	0.024	TGGAAGGGGAAGGGGGAGC
CEBPB_HUMAN.H11MO.0.A		chr17:43571860-43572604	695	706	-	13.8769	1.05e-05	0.204	AGTGGCGCAATC
ZN467_HUMAN.H11MO.0.C		chr2:73943328-73944527	297	318	-	12.1837	1.05e-05	0.0111	GGAGGGGGAGAGGGAGGAAGAA
ZN467_HUMAN.H11MO.0.C		chr15:84882353-84885152	2735	2756	-	12.1837	1.05e-05	0.0111	GAGGTAGAGGGGAAGGGGAAGT
PATZ1_HUMAN.H11MO.0.C		chr2:201261724-201261923	133	154	-	13.2431	1.05e-05	0.0195	GGTGGAGAGGCAGGAGAAGCAG
TBX15_HUMAN.H11MO.0.D		chr17:44081168-44081911	396	414	+	13.0642	1.05e-05	0.0246	GGGGCTGTGGGGCTGTGGG
FLI1_HUMAN.H11MO.0.A		chr17:44423367-44423566	158	175	+	13.6364	1.06e-05	0.0323	ggagccaggaaataaagg
FOXO6_HUMAN.H11MO.0.D		chr15:84882353-84885152	942	954	-	14.1455	1.06e-05	0.61	GAGTTGTTTACAA
NFAC1_HUMAN.H11MO.0.B		chr17:44643167-44644566	952	966	+	13.0727	1.06e-05	0.0653	aaggaaaagaataaa
NFAC1_HUMAN.H11MO.0.B		chr17:44425167-44426566	1017	1031	+	13.0727	1.06e-05	0.0653	aaggaaaagaataaa
FOXJ3_HUMAN.H11MO.0.A		chr10:104669713-104670164	302	314	+	13.8636	1.06e-05	0.0758	ttgtttgtttttg
IRF2_HUMAN.H11MO.0.A		chr2:73943328-73944527	584	603	+	12.6818	1.06e-05	0.0923	AAAACTTGAAGTGAAAGTGC
ZN528_HUMAN.H11MO.0.C		chr10:104669713-104670164	200	219	-	11.9714	1.06e-05	0.2	TCCAGGGAAGCCTCTCTTCC
CTCFL_HUMAN.H11MO.0.A		chr10:104669713-104670164	7	23	+	12.9091	1.06e-05	0.0867	cccgggaggtggagctt
IRF1_HUMAN.H11MO.0.A		chr15:43844477-43844944	426	445	+	13.1667	1.06e-05	0.0371	aaaacaaaaaaaaaaagtat
SOX21_HUMAN.H11MO.0.D		chr2:73939928-73942327	525	540	+	13.6087	1.06e-05	0.307	gaaaaatggtattgaa
PRDM1_HUMAN.H11MO.0.A		chr6:27389980-27391979	1369	1382	-	13.7273	1.06e-05	0.103	AACAGAGAAAGGGA
ZN467_HUMAN.H11MO.0.C		chr17:43651402-43652191	365	386	+	12.1633	1.06e-05	0.0111	AGAGAGGAAAAAGGATAAGAGA
SOX18_HUMAN.H11MO.0.D		chr6:27389980-27391979	1172	1190	+	13.8899	1.06e-05	0.302	GCTACCTTTGTCCTTTTTT
BATF_HUMAN.H11MO.1.A		chr22:42437205-42439604	1227	1237	-	13.4394	1.06e-05	0.308	GATGACTCAAG
NR0B1_HUMAN.H11MO.0.D		chr15:84882353-84885152	2560	2569	-	13.4128	1.07e-05	0.305	GAGGGGGAGG
NFAT5_HUMAN.H11MO.0.D		chr17:43651402-43652191	367	377	+	12	1.07e-05	0.1	AGAGGAAAAAG
ZN770_HUMAN.H11MO.0.C		chr15:84882353-84885152	2054	2075	+	12.3182	1.07e-05	0.0148	gggaagcagccagagaaggatg
NR2F6_HUMAN.H11MO.0.D		chr10:104669713-104670164	227	244	-	13.9908	1.07e-05	0.265	AGATCAAGGTCCAACAGG
PURA_HUMAN.H11MO.0.D		chr2:73948528-73949727	420	436	+	13.4752	1.07e-05	0.134	cgaggctgggggagggg
AP2B_HUMAN.H11MO.0.B		chr17:43577167-43579166	1361	1370	-	13.5955	1.07e-05	0.181	GCCAGGGGGC
ZN143_HUMAN.H11MO.0.A		chr22:41813805-41814604	566	587	-	11.6629	1.07e-05	0.0761	TGTCCCCTGGGACTAGTGGTAT
PRDM6_HUMAN.H11MO.0.C		chr2:73948528-73949727	944	956	+	13.1667	1.07e-05	0.0323	agaaggaaaacta
ZEP2_HUMAN.H11MO.0.D		chr22:42437205-42439604	1666	1679	+	13.0594	1.07e-05	0.505	gcttgggcaacacg
VEZF1_HUMAN.H11MO.0.C		chr2:73943328-73944527	322	343	-	13.2378	1.07e-05	0.0127	AGGAGAAGGAGAGAAAGAGAAG
EGR2_HUMAN.H11MO.0.A		chr2:200672724-200673123	109	126	-	13.374	1.07e-05	0.0287	AAGGGGAAGGGGGAGCAG
ZN770_HUMAN.H11MO.0.C		chr6:28066379-28067378	681	702	-	12.303	1.07e-05	0.0148	GGGTGGCACAGGGAACAGGACC
ZN770_HUMAN.H11MO.1.C		chr7:42923722-42923898	107	117	+	14.1077	1.08e-05	0.0309	aggaggctcag
NFKB1_HUMAN.H11MO.1.B		chr2:73948528-73949727	632	642	-	13.6667	1.08e-05	0.332	GGGAGAACCCC
ZN563_HUMAN.H11MO.0.C		chr2:73939928-73942327	45	65	+	13.2984	1.08e-05	0.157	cttgtcctcccaagcagctgg
TBX1_HUMAN.H11MO.0.D		chr2:200672724-200673123	109	128	-	12.2385	1.08e-05	0.0517	GGAAGGGGAAGGGGGAGCAG
NFIC_HUMAN.H11MO.0.A		chr10:104669713-104670164	185	201	+	13.5455	1.08e-05	0.124	gctgtctgcaagccagg
ANDR_HUMAN.H11MO.1.A		chr17:43576594-43576987	41	56	+	13.5455	1.08e-05	0.123	tgcccagggtgttctt
ANDR_HUMAN.H11MO.1.A		chr2:73948528-73949727	206	221	+	13.5455	1.08e-05	0.123	ggatcagggagttccc
ANDR_HUMAN.H11MO.1.A		chr17:44420664-44421105	391	406	-	13.5455	1.08e-05	0.123	TGCCCAGGGTGTTCTT
HNF4A_HUMAN.H11MO.0.A		chr10:104669713-104670164	232	245	-	13.5303	1.08e-05	0.623	CAGATCAAGGTCCA
THB_HUMAN.H11MO.1.D		chr17:43571860-43572604	363	372	-	13.6585	1.08e-05	0.228	CCTGAGGTCA
GCR_HUMAN.H11MO.1.A		chr2:73944928-73945127	31	42	+	12.8308	1.08e-05	0.222	CAGGAACAGGGA
PBX2_HUMAN.H11MO.0.C		chr17:43571860-43572604	282	296	+	13.3366	1.09e-05	0.157	GAATTTTATTGATGT
THA11_HUMAN.H11MO.0.B		chr15:84882353-84885152	946	967	-	10.9342	1.09e-05	0.0566	GGACTGATGGGAAGAGTTGTTT
ELF1_HUMAN.H11MO.0.A		chr2:73939928-73942327	1501	1514	+	13.8769	1.09e-05	0.313	gaatcaggaagtgt
KLF16_HUMAN.H11MO.0.D		chr2:201262438-201262973	444	462	+	13.0325	1.09e-05	0.0466	gggagtgtggctggggtgc
IRF1_HUMAN.H11MO.0.A		chr15:43844477-43844944	255	274	+	13.1212	1.09e-05	0.0371	aaaaaaaaaaaagaaaaaaa
IRF1_HUMAN.H11MO.0.A		chr5:139770781-139771302	444	463	-	13.1212	1.09e-05	0.0371	AAAAAGAAAAGAAAAACAGC
SP4_HUMAN.H11MO.1.A		chr6:27389980-27391979	1362	1377	-	13.2727	1.09e-05	0.0663	AGAAAGGGAGGGGTTA
SPIC_HUMAN.H11MO.0.D		chr2:200672724-200673123	64	76	-	11.4	1.09e-05	0.0526	GCTGGTGGGGAGG
SPIC_HUMAN.H11MO.0.D		chr15:84882353-84885152	2742	2754	-	11.4	1.09e-05	0.0526	GGTAGAGGGGAAG
CDX2_HUMAN.H11MO.0.A		chr6:28387846-28388136	206	217	-	13	1.09e-05	0.346	TTTGATGGCAGT
TEAD1_HUMAN.H11MO.0.A		chr10:104669713-104670164	354	365	-	13.5545	1.09e-05	0.57	GCATTCCAGCTT
ZBT17_HUMAN.H11MO.0.A		chr2:73943328-73944527	294	312	-	13.3514	1.09e-05	0.0231	GGAGAGGGAGGAAGAAAAG
MAZ_HUMAN.H11MO.1.A		chr6:28066379-28067378	530	540	+	13.8462	1.09e-05	0.0551	cggggaggggt
PAX5_HUMAN.H11MO.0.A		chr17:43577167-43579166	319	339	+	13.128	1.09e-05	0.0418	gactgagcaacacggggagac
KLF8_HUMAN.H11MO.0.C		chr17:44423367-44423566	22	30	-	14.1967	1.09e-05	0.126	CCGGGTGTG
PRGR_HUMAN.H11MO.0.A		chr22:41813805-41814604	331	346	+	13.3497	1.09e-05	0.31	AGGACATTGTGTCCAG
PATZ1_HUMAN.H11MO.0.C		chr2:73943328-73944527	297	318	-	13.1875	1.09e-05	0.0195	GGAGGGGGAGAGGGAGGAAGAA
ZN350_HUMAN.H11MO.1.D		chr2:73948528-73949727	694	717	-	12.69	1.09e-05	0.123	TCGGGGGTCAGGGGTCAGGGACCC
ZN263_HUMAN.H11MO.1.A		chr22:41813805-41814604	495	505	-	14.3077	1.1e-05	0.223	GCGGGAGGAGC
ZN563_HUMAN.H11MO.0.C		chr17:43571860-43572604	454	474	+	13.2742	1.1e-05	0.157	GATATCCTggctgggcacagt
TBX1_HUMAN.H11MO.0.D		chr6:28066379-28067378	634	653	-	12.2018	1.1e-05	0.0517	TTGGTGGAGGGGGTGAGCTT
JUND_HUMAN.H11MO.0.A		chr2:198753126-198754524	781	791	+	14.2424	1.1e-05	0.278	agtgagtcatg
RFX1_HUMAN.H11MO.0.B		chr22:42437205-42439604	246	267	-	12.8333	1.1e-05	0.151	CGCCCTGTTGCCAGGCTAGAGT
VEZF1_HUMAN.H11MO.0.C		chr22:41813805-41814604	383	404	-	13.1958	1.1e-05	0.0128	GAGGGACAGGGAGGGAGGTCAG
KLF15_HUMAN.H11MO.0.A		chr15:84882353-84885152	2738	2756	-	12.7385	1.1e-05	0.024	GAGGTAGAGGGGAAGGGGA
VEZF1_HUMAN.H11MO.1.C		chr6:27389980-27391979	1364	1375	-	12.8532	1.11e-05	0.0484	AAAGGGAGGGGT
ZN134_HUMAN.H11MO.0.C		chr15:84882353-84885152	2777	2798	-	13.0732	1.11e-05	0.635	GACACCTCTCTTCAGGGGAAGA
BC11A_HUMAN.H11MO.0.A		chr6:27389980-27391979	1134	1150	-	13.1111	1.11e-05	0.0552	AGAAAAAGAAATGAAAA
CR3L1_HUMAN.H11MO.0.D		chr17:43577167-43579166	1186	1196	+	10.6383	1.11e-05	0.32	cccacgtggct
ERG_HUMAN.H11MO.0.A		chr2:201262438-201262973	33	45	+	13.8	1.11e-05	0.107	AGGGAGGAAGAAG
PO2F2_HUMAN.H11MO.0.A		chr6:28387846-28388136	1	11	-	13.2683	1.11e-05	0.277	TCATGCAAATA
BACH1_HUMAN.H11MO.0.A		chr2:198748085-198748459	189	201	+	13.5816	1.11e-05	0.137	TCCTGACTCAGGG
ZNF76_HUMAN.H11MO.0.C		chr15:84882353-84885152	948	969	-	12.6179	1.11e-05	0.0846	TGGGACTGATGGGAAGAGTTGT
IRF3_HUMAN.H11MO.0.B		chr15:84882353-84885152	137	156	+	13.315	1.12e-05	0.015	taaaaagaaaagaaaaagaa
SOX2_HUMAN.H11MO.0.A		chr2:198753126-198754524	801	813	-	13.3134	1.12e-05	0.154	CCCTTTTGTTCTG
ZN320_HUMAN.H11MO.0.C		chr22:41813805-41814604	394	413	-	12.2727	1.12e-05	0.138	CGAGGCCCAGAGGGACAGGG
SP2_HUMAN.H11MO.0.A		chr17:44643167-44644566	1268	1289	+	12.8862	1.12e-05	0.0464	gaggaaggggagagggtggggg
SP2_HUMAN.H11MO.0.A		chr17:44425167-44426566	1333	1354	+	12.8862	1.12e-05	0.0464	gaggaaggggagagggtggggg
KLF15_HUMAN.H11MO.0.A		chr15:84882353-84885152	982	1000	-	12.7077	1.12e-05	0.024	AAGGAAGGGAGAGGGAATG
ZFP28_HUMAN.H11MO.0.C		chr2:201262438-201262973	263	282	-	11.8333	1.12e-05	0.0611	TTCTTCTCCCTCTTCTTTCA
ZBT18_HUMAN.H11MO.0.C		chr17:43577167-43579166	121	131	-	13.4796	1.12e-05	0.129	CCCAGATGTTC
ZN713_HUMAN.H11MO.0.D		chr2:198753126-198754524	801	819	+	13.3455	1.12e-05	0.0696	cagaacaaaagggaagaaa
ZN136_HUMAN.H11MO.0.C		chr2:198753126-198754524	1002	1025	+	8.57273	1.12e-05	0.215	TTTTGGAGATATGATTTTGAGCTG
PRDM1_HUMAN.H11MO.0.A		chr15:84882353-84885152	180	193	+	13.6515	1.13e-05	0.103	aaaagggaaagcct
GATA6_HUMAN.H11MO.0.A		chr2:73939928-73942327	2163	2175	-	13.8615	1.13e-05	0.218	GATGATAAGACAA
ZN320_HUMAN.H11MO.0.C		chr17:44081168-44081911	558	577	-	12.2576	1.13e-05	0.138	GGTGGGGCTGGGGGTGTGTG
ZBT7A_HUMAN.H11MO.0.A		chr17:44081168-44081911	3	11	-	12.9846	1.13e-05	0.401	GAGGGTCTC
ZN341_HUMAN.H11MO.0.C		chr2:73943328-73944527	302	323	-	13.2195	1.13e-05	0.0212	AGGAAGGAGGGGGAGAGGGAGG
GFI1_HUMAN.H11MO.0.C		chr5:139770781-139771302	416	425	-	13.52	1.13e-05	0.66	GCAGAGATTT
P73_HUMAN.H11MO.1.A		chr5:139770781-139771302	338	349	-	13.3385	1.13e-05	0.177	GGGCAGGCCTGT
NFAC2_HUMAN.H11MO.0.B		chr2:73948528-73949727	257	265	+	13.0854	1.14e-05	0.202	tggaaaatc
HXC9_HUMAN.H11MO.0.C		chr2:73939928-73942327	1610	1619	+	13.3929	1.14e-05	0.64	atttATTGCC
PHX2B_HUMAN.H11MO.0.D		chr15:43844477-43844944	85	95	+	13.72	1.14e-05	0.166	taatctaattt
ERG_HUMAN.H11MO.0.A		chr22:41813805-41814604	140	152	+	13.7692	1.14e-05	0.107	CAAGAGGAAGCGA
IRF1_HUMAN.H11MO.0.A		chr15:43844477-43844944	262	281	+	13.0303	1.14e-05	0.0371	aaaaagaaaaaaaaaagaaa
PRDM6_HUMAN.H11MO.0.C		chr2:73857528-73858327	225	237	+	13.1061	1.14e-05	0.0328	agcaagaaaaaac
E2F1_HUMAN.H11MO.0.A		chr17:43577167-43579166	924	937	+	13.626	1.15e-05	0.363	GCATGGCGGGGAAG
SALL4_HUMAN.H11MO.0.B		chr22:42437205-42439604	1911	1920	+	13.3469	1.15e-05	0.0696	agtgggtggg
RFX3_HUMAN.H11MO.0.B		chr15:84882353-84885152	1789	1802	-	12.9385	1.15e-05	0.357	GGTCACCATGGTAT
TF7L2_HUMAN.H11MO.0.A		chr6:27389980-27391979	1878	1890	+	13.5455	1.15e-05	0.326	ccttttgatgttt
ZN467_HUMAN.H11MO.0.C		chr17:43577167-43579166	926	947	+	12.0102	1.15e-05	0.0117	ATGGCGGGGAAGGGAGCAGAGC
PLAG1_HUMAN.H11MO.0.D		chr15:84882353-84885152	190	206	-	13.602	1.15e-05	0.0809	GGAGGCCTCAGTAAGGC
KLF15_HUMAN.H11MO.0.A		chr2:73943328-73944527	340	358	-	12.6615	1.15e-05	0.024	GGGGTGAGGGATGGGAGGA
ESR2_HUMAN.H11MO.0.A		chr2:73948528-73949727	266	280	+	13.3485	1.15e-05	0.247	gggtcactcccaccc
FUBP1_HUMAN.H11MO.0.D		chr2:198753126-198754524	1034	1045	-	12.8293	1.15e-05	0.065	CTGTTTTTTTTT
MAZ_HUMAN.H11MO.1.A		chr22:41813805-41814604	388	398	-	13.7846	1.15e-05	0.0551	CAGGGAGGGAG
MAZ_HUMAN.H11MO.1.A		chr17:44081168-44081911	431	441	+	13.7846	1.15e-05	0.0551	CAGGGAGGGAG
PAX5_HUMAN.H11MO.0.A		chr2:73939928-73942327	1866	1886	-	13.04	1.15e-05	0.0418	GCCTGACCAACATGGTGAAAC
SMAD4_HUMAN.H11MO.0.B		chr2:73939928-73942327	1948	1960	-	13.449	1.15e-05	0.095	GTGGCTCACACCT
KLF16_HUMAN.H11MO.0.D		chr2:200672724-200673123	112	130	-	12.935	1.15e-05	0.0466	GTGGAAGGGGAAGGGGGAG
SMCA1_HUMAN.H11MO.0.C		chr17:44643167-44644566	334	345	-	13.2273	1.16e-05	0.105	GCTGGAAGAATG
SMCA1_HUMAN.H11MO.0.C		chr17:44425167-44426566	399	410	-	13.2273	1.16e-05	0.105	GCTGGAAGAATG
BATF3_HUMAN.H11MO.0.B		chr17:44422567-44422966	252	268	+	13.3636	1.16e-05	0.296	gggtttcactatgtggc
TFAP4_HUMAN.H11MO.0.A		chr2:73939928-73942327	1799	1808	-	14.2462	1.16e-05	0.17	CCAGCTGCTC
MAZ_HUMAN.H11MO.0.A		chr2:200672724-200673123	113	134	-	12.993	1.16e-05	0.0112	CATGGTGGAAGGGGAAGGGGGA
MEIS3_HUMAN.H11MO.0.D		chr17:43571860-43572604	208	218	+	13.6714	1.16e-05	0.587	GCTGACAGCTG
ZN740_HUMAN.H11MO.0.D		chr17:44081168-44081911	558	571	-	13.7414	1.16e-05	0.162	GCTGGGGGTGTGTG
ZN554_HUMAN.H11MO.1.D		chr17:44422567-44422966	105	113	-	13.4679	1.16e-05	0.15	GCTGAGTCA
NKX25_HUMAN.H11MO.0.B		chr2:201261724-201261923	145	152	-	10.8939	1.16e-05	0.151	TGGAGAGG
MEIS1_HUMAN.H11MO.1.B		chr6:28066379-28067378	260	268	+	12.7692	1.16e-05	0.28	gatgacagc
IKZF1_HUMAN.H11MO.0.C		chr2:73939928-73942327	50	57	-	12.1951	1.16e-05	0.061	TTGGGAGG
IKZF1_HUMAN.H11MO.0.C		chr17:43576594-43576987	90	97	-	12.1951	1.16e-05	0.061	TTGGGAGG
IKZF1_HUMAN.H11MO.0.C		chr17:44422567-44422966	318	325	-	12.1951	1.16e-05	0.061	TTGGGAGG
IKZF1_HUMAN.H11MO.0.C		chr15:84882353-84885152	1524	1531	-	12.1951	1.16e-05	0.061	TTGGGAGG
IKZF1_HUMAN.H11MO.0.C		chr2:73939928-73942327	1926	1933	-	12.1951	1.16e-05	0.061	TTGGGAGG
RARG_HUMAN.H11MO.1.B		chr22:41813805-41814604	383	390	-	12.8857	1.16e-05	0.222	GAGGTCAG
RARG_HUMAN.H11MO.1.B		chr6:28066379-28067378	783	790	+	12.8857	1.16e-05	0.222	gaggtcag
RARG_HUMAN.H11MO.1.B		chr2:73939928-73942327	1900	1907	-	12.8857	1.16e-05	0.222	GAGGTCAG
IKZF1_HUMAN.H11MO.0.C		chr22:42437205-42439604	34	41	+	12.1951	1.16e-05	0.061	ttgggagg
IKZF1_HUMAN.H11MO.0.C		chr17:44420664-44421105	350	357	+	12.1951	1.16e-05	0.061	ttgggagg
IKZF1_HUMAN.H11MO.0.C		chr17:43577167-43579166	409	416	+	12.1951	1.16e-05	0.061	ttgggagg
IKZF1_HUMAN.H11MO.0.C		chr6:28066379-28067378	485	492	+	12.1951	1.16e-05	0.061	ttgggagg
IKZF1_HUMAN.H11MO.0.C		chr17:43571860-43572604	500	507	+	12.1951	1.16e-05	0.061	ttgggagg
IKZF1_HUMAN.H11MO.0.C		chr22:42437205-42439604	1614	1621	+	12.1951	1.16e-05	0.061	ttgggagg
MYC_HUMAN.H11MO.0.A		chr17:43577167-43579166	3	13	+	13.697	1.16e-05	0.226	CCCACGTGGCC
MEF2D_HUMAN.H11MO.0.A		chr2:198753126-198754524	624	635	-	13.6269	1.16e-05	0.2	TTCTATTTTTAT
FOXL1_HUMAN.H11MO.0.D		chr2:201262438-201262973	129	147	+	6.06452	1.16e-05	0.088	CACATATTTGTTTTCTttt
SHOX_HUMAN.H11MO.0.D		chr2:73939928-73942327	797	813	-	14.1	1.16e-05	0.534	TTAATTGGATTAATTGA
SMCA5_HUMAN.H11MO.0.C		chr2:73943328-73944527	112	126	-	13.331	1.16e-05	0.11	GAGGAGAAGGCAATC
ZN502_HUMAN.H11MO.0.C		chr2:73939928-73942327	1015	1034	+	6.75	1.16e-05	0.116	aaatggaattgtacaatatc
WT1_HUMAN.H11MO.0.C		chr2:201261724-201261923	130	149	-	12.5152	1.17e-05	0.0217	AGAGGCAGGAGAAGCAGGAG
ZFP82_HUMAN.H11MO.0.C		chr2:201262438-201262973	264	287	-	12.9103	1.17e-05	0.0832	TTCCTTTCTTCTCCCTCTTCTTTC
PAX6_HUMAN.H11MO.0.C		chr2:198753126-198754524	1225	1236	-	12.8414	1.17e-05	0.17	TTATGCTTGAAT
FOXF1_HUMAN.H11MO.0.D		chr10:104669713-104670164	302	312	+	14.018	1.17e-05	0.339	ttgtttgtttt
ZN563_HUMAN.H11MO.0.C		chr17:43577167-43579166	1227	1247	-	13.1935	1.17e-05	0.157	GGGCTCGGAACTGGCAGCCTT
ZN263_HUMAN.H11MO.1.A		chr6:27389980-27391979	867	877	-	14.2462	1.17e-05	0.223	AGAGGAGGACG
SP3_HUMAN.H11MO.0.B		chr22:41813805-41814604	490	509	-	13.2844	1.17e-05	0.0649	TAAGGCGGGAGGAGCTGAGG
FIGLA_HUMAN.H11MO.0.D		chr6:28066379-28067378	464	474	-	13.3289	1.17e-05	0.335	TTACAGGTGTA
ZN770_HUMAN.H11MO.0.C		chr15:43844477-43844944	185	206	+	12.1364	1.17e-05	0.0154	gggagaccgaagccagcagatc
HLTF_HUMAN.H11MO.0.D		chr17:44425167-44426566	1037	1048	-	13.1182	1.17e-05	0.505	AAAGGCTGGAAA
HEY2_HUMAN.H11MO.0.D		chr2:73948528-73949727	333	349	+	13.2018	1.17e-05	0.203	tcccgcacctggctcgg
THB_HUMAN.H11MO.1.D		chr17:43577167-43579166	990	999	-	13.4878	1.17e-05	0.228	CATCAGGTCA
SP4_HUMAN.H11MO.0.A		chr2:73943328-73944527	304	323	-	13.2358	1.17e-05	0.0541	AGGAAGGAGGGGGAGAGGGA
P53_HUMAN.H11MO.0.A		chr6:28066379-28067378	96	115	-	12.3077	1.18e-05	0.193	AGATAAGCCTAAACCTGTCT
E2F3_HUMAN.H11MO.0.A		chr17:43577167-43579166	926	936	+	13.055	1.18e-05	0.169	ATGGCGGGGAA
WT1_HUMAN.H11MO.0.C		chr2:73943328-73944527	324	343	-	12.5	1.18e-05	0.0217	AGGAGAAGGAGAGAAAGAGA
GCR_HUMAN.H11MO.1.A		chr22:41813805-41814604	580	591	+	12.7846	1.18e-05	0.222	AGGGGACAGACT
P63_HUMAN.H11MO.1.A		chr2:73948528-73949727	451	461	-	13.1692	1.18e-05	0.286	AAGCAAGCCTG
LYL1_HUMAN.H11MO.0.A		chr2:201262438-201262973	156	169	-	12.0896	1.18e-05	0.282	GCATCTGTCTCTTG
USF2_HUMAN.H11MO.0.A		chr2:198753126-198754524	784	802	+	13.1538	1.18e-05	0.334	gagtcatgtggccattgca
ZN554_HUMAN.H11MO.0.C		chr17:44422567-44422966	254	273	-	13.2879	1.18e-05	0.124	CCTGAGCCACATAGTGAAAC
ETS2_HUMAN.H11MO.0.B		chr10:104669713-104670164	196	208	+	12.4848	1.18e-05	0.0766	gccaggaagagag
ZIC3_HUMAN.H11MO.0.B		chr2:73943328-73944527	1025	1039	-	13.52	1.18e-05	0.374	GGCGGCCTCCTGAGC
ZN467_HUMAN.H11MO.0.C		chr17:44423367-44423566	129	150	+	11.9592	1.18e-05	0.0118	agggaggggaaattaagcaaga
ZN263_HUMAN.H11MO.0.A		chr2:73943328-73944527	294	313	-	12.9848	1.18e-05	0.0441	GGGAGAGGGAGGAAGAAAAG
ZN263_HUMAN.H11MO.0.A		chr22:42437205-42439604	2270	2289	+	12.9848	1.18e-05	0.0441	GCGAGGACCAACAGTAGGGG
ZN770_HUMAN.H11MO.0.C		chr17:44081168-44081911	571	592	-	12.1212	1.18e-05	0.0154	GAGAGGCTGTGGTGAGGTGGGG
AP2A_HUMAN.H11MO.0.A		chr17:43576594-43576987	63	77	-	13.7846	1.18e-05	0.191	ATAGCTTGAGGCCAA
AP2A_HUMAN.H11MO.0.A		chr17:44420664-44421105	370	384	+	13.7846	1.18e-05	0.191	atagcttgaggccaa
ZN563_HUMAN.H11MO.0.C		chr7:86427117-86427516	280	300	-	13.1774	1.19e-05	0.157	AGGCTCCACCCCTGCAGCACA
NKX23_HUMAN.H11MO.0.D		chr2:73939928-73942327	918	928	+	13.2018	1.19e-05	0.34	attaagtggtt
PATZ1_HUMAN.H11MO.0.C		chr2:73943328-73944527	302	323	-	13.0625	1.19e-05	0.0195	AGGAAGGAGGGGGAGAGGGAGG
NR1D1_HUMAN.H11MO.0.B		chr17:43577167-43579166	1293	1311	-	12.982	1.19e-05	0.112	GGCCCTCTGGGTGAAGGTG
STAT1_HUMAN.H11MO.1.A		chr2:73939928-73942327	1660	1678	-	13.3964	1.19e-05	0.0295	AAAAAAAGAAAAGAAAAAA
IRF1_HUMAN.H11MO.0.A		chr22:42437205-42439604	1148	1167	-	12.9545	1.19e-05	0.0371	AAAAGAGAAAAAAGAACTAA
PAX5_HUMAN.H11MO.0.A		chr17:44422567-44422966	254	274	-	12.992	1.19e-05	0.0418	GCCTGAGCCACATAGTGAAAC
FOXJ3_HUMAN.H11MO.1.B		chr6:27389980-27391979	1879	1891	+	13.9552	1.19e-05	0.097	cttttgatgttta
HXA11_HUMAN.H11MO.0.D		chr2:73943328-73944527	77	89	+	12.4915	1.19e-05	0.52	TTAAATTTTATCA
ZBTB4_HUMAN.H11MO.0.D		chr10:104669713-104670164	352	368	+	9.54082	1.19e-05	0.23	ccaagctggaatgcagt
BC11A_HUMAN.H11MO.0.A		chr2:73943328-73944527	321	337	-	13.0238	1.2e-05	0.0552	AGGAGAGAAAGAGAAGG
NR1H3_HUMAN.H11MO.0.B		chr6:28066379-28067378	957	975	-	13.0238	1.2e-05	0.171	CCTGGTTCACTGCAGCTCA
FOXO1_HUMAN.H11MO.0.A		chr6:27389980-27391979	433	444	+	12.2727	1.2e-05	0.169	CTCCTGTTTCCC
HES5_HUMAN.H11MO.0.D		chr17:43577167-43579166	9	20	-	12.0192	1.2e-05	0.629	AGGCACGGGCCA
PTF1A_HUMAN.H11MO.0.B		chr22:42437205-42439604	2204	2221	-	13.4679	1.2e-05	0.307	CCAGCAGCTGGCTCCCAC
RUNX3_HUMAN.H11MO.0.A		chr2:73857528-73858327	704	713	+	13.6615	1.2e-05	0.343	TCTGTGGTTG
ZFP28_HUMAN.H11MO.0.C		chr22:42437205-42439604	1152	1171	+	11.697	1.2e-05	0.0611	ttcttttttctcttttctcc
Z354A_HUMAN.H11MO.0.C		chr7:42925800-42926199	92	115	-	13.0137	1.2e-05	0.226	TTACTGATCATTTATTTTTATTTT
ZN770_HUMAN.H11MO.0.C		chr2:201262438-201262973	34	55	+	12.0909	1.2e-05	0.0154	GGGAGGAAGAAGGAAGTGGGAC
WT1_HUMAN.H11MO.0.C		chr15:84882353-84885152	2548	2567	-	12.4545	1.2e-05	0.0217	GGGGGAGGGAGGTTAGGGGT
IRF4_HUMAN.H11MO.0.A		chr17:43578767-43579166	208	225	-	13.1414	1.2e-05	0.0768	GCCTGAAGAAGTGGAACC
IRF4_HUMAN.H11MO.0.A		chr17:43577167-43579166	1808	1825	-	13.1414	1.2e-05	0.0768	GCCTGAAGAAGTGGAACC
JUN_HUMAN.H11MO.0.A		chr17:44422567-44422966	103	113	-	14.3788	1.21e-05	0.335	GCTGAGTCACT
MAZ_HUMAN.H11MO.0.A		chr2:73939928-73942327	927	948	-	12.9296	1.21e-05	0.0114	GAGAGAGGGAAATAAGGGGGAA
MZF1_HUMAN.H11MO.0.B		chr6:27389980-27391979	745	757	-	13.0455	1.21e-05	0.169	AAAGGGGATGCGG
IRF3_HUMAN.H11MO.0.B		chr5:139770781-139771302	451	470	-	13.1969	1.21e-05	0.015	GGGAAAAAAAAAGAAAAGAA
TCF7_HUMAN.H11MO.0.A		chr2:73948528-73949727	1000	1015	+	13.2124	1.21e-05	0.273	accatcatcaaagacc
GATA3_HUMAN.H11MO.0.A		chr7:86427117-86427516	17	27	+	12.7273	1.21e-05	0.227	ggagataaaaa
MEIS2_HUMAN.H11MO.0.B		chr2:73943328-73944527	1174	1186	+	13.7231	1.21e-05	0.258	TTGTCAGGTTTTC
STAT1_HUMAN.H11MO.1.A		chr2:198753126-198754524	51	69	+	13.3694	1.21e-05	0.0295	aagaaattgagagaaaagg
IRF5_HUMAN.H11MO.0.D		chr17:44643167-44644566	134	153	+	7.62295	1.21e-05	0.052	aaaaagaaaTCAGAAACTGT
IRF5_HUMAN.H11MO.0.D		chr17:44425167-44426566	199	218	+	7.62295	1.21e-05	0.052	aaaaagaaaTCAGAAACTGT
ZN143_HUMAN.H11MO.0.A		chr17:44643167-44644566	43	64	+	11.4045	1.21e-05	0.0761	ttgaacctgggaggtggaggtt
ZN143_HUMAN.H11MO.0.A		chr17:44425167-44426566	108	129	+	11.4045	1.21e-05	0.0761	ttgaacctgggaggtggaggtt
ZN143_HUMAN.H11MO.0.A		chr2:73939928-73942327	1753	1774	-	11.4045	1.21e-05	0.0761	TTGAACCTGGGAGGTGGAGGTT
ZNF85_HUMAN.H11MO.1.C		chr22:42437205-42439604	634	646	+	13.6212	1.21e-05	0.516	tgaagaaatccct
ELF5_HUMAN.H11MO.0.A		chr15:84882353-84885152	693	707	-	13.6923	1.21e-05	0.105	TCTAGGAGGAAGTGA
ETV5_HUMAN.H11MO.0.C		chr22:41813805-41814604	140	153	+	12.9541	1.21e-05	0.0673	CAAGAGGAAGCGAG
TBX2_HUMAN.H11MO.0.D		chr2:73939928-73942327	181	205	+	12.036	1.21e-05	0.115	cacacactgagattacaggagtgag
STAT2_HUMAN.H11MO.0.A		chr15:84882353-84885152	2131	2149	+	13.1364	1.21e-05	0.0421	aaggaaaggaaaggaaagg
STAT2_HUMAN.H11MO.0.A		chr15:84882353-84885152	2136	2154	+	13.1364	1.21e-05	0.0421	aaggaaaggaaaggaaagg
STAT2_HUMAN.H11MO.0.A		chr15:84882353-84885152	2141	2159	+	13.1364	1.21e-05	0.0421	aaggaaaggaaaggaaagg
PATZ1_HUMAN.H11MO.0.C		chr2:73943328-73944527	309	330	-	13.0278	1.21e-05	0.0195	AAAGAGAAGGAAGGAGGGGGAG
[truncated: 8,803 more rows]

## Sheet: Figure 6a
pheno	description	Freq	pvalue
4233	Mean signal-to-noise ratio (SNR), (left)	1430	6.49062e-143
20015	Sitting height	1094	1.71822e-106
22660	Gap coding	1057	2.03721e-56
2754	Age at first live birth	808	2.37785e-289
2664	Reason for reducing amount of alcohol drunk	780	5.07601e-269
20114	Illnesses of adopted siblings	773	2.08999e-49
30110	Platelet distribution width	676	1.83076e-204
30200	Neutrophill percentage	625	9.34821e-100
2634	Duration of heavy DIY	585	5.73871e-187
30020	Haemoglobin concentration	583	0
2644	Light smokers, at least 100 smokes in lifetime	577	4.27598e-183
30120	Lymphocyte count	562	3.85898e-152
2844	Had other major operations	556	6.24925e-95
20116	Smoking status	554	1.30086e-75
2684	Years since last breast cancer screening / mammogram	547	3.11158e-118
30690	Cholesterol	536	9.18695e-244
30030	Haematocrit percentage	532	2.80181e-296
30650	Aspartate aminotransferase	511	0
23106	Impedance of whole body	492	2.66913e-55
2867	Age started smoking in former smokers	479	2.11931e-134
2764	Age at last live birth	477	4.181e-143
1697	Comparative height size at age 10	476	2.06255e-76
2966	Age high blood pressure diagnosed	471	2.67701e-127
23107	Impedance of leg (right)	460	9.59762e-62
22640	Mixture of day and night shifts worked	455	2.17394e-55
30100	Mean platelet (thrombocyte) volume	452	0
2907	Ever stopped smoking for 6+ months	452	3.92965e-168
2814	Ever used hormone-replacement therapy (HRT)	447	4.84529e-175
30010	Red blood cell (erythrocyte) count	438	4.67951e-80
3005	Fracture resulting from simple fall	435	8.40767e-72
22643	Number of night shifts worked monthly during mixed shift periods	429	1.10467e-46
2704	Years since last cervical smear test	421	3.3544e-170
30520	Potassium in urine	419	2.46159e-111
30150	Eosinophill count	416	6.11305e-54
30250	Reticulocyte count	405	3.4486e-176
22644	Consecutive night shifts during mixed shift periods	405	1.02366e-37
2936	Likelihood of resuming smoking	397	9.47542e-53
30000	White blood cell (leukocyte) count	394	1.18548e-81
2654	Non-butter spread type details	390	0
22702	Home location - east co-ordinate (rounded)	390	2.41484e-47
2492	Taking other prescription medications	386	4.49921e-155
3064	Peak expiratory flow (PEF)	381	1.22514e-139
2887	Number of cigarettes previously smoked daily	379	8.40674e-43
2714	Age when periods started (menarche)	377	6.23732e-156
2956	General pain for 3+ months	376	3.06297e-50
30640	Apolipoprotein B	374	1.32047e-175
20548	Manifestations of mania or irritability	374	3.60154e-37
22641	Period spent working mix of day and night shifts	370	4.37992e-55
2267	Use of sun/uv protection	369	1.48991e-45
22642	Usual length of each night shift during mixed shift periods	361	9.21205e-31
23099	Body fat percentage	358	3.90543e-45
23098	Weight	357	8.26658e-45
23102	Whole body water mass	354	3.20621e-44
30610	Alkaline phosphatase	352	7.80608e-255
23112	Leg fat mass (right)	351	7.05107e-78
30180	Lymphocyte percentage	351	1.23269e-51
23104	Body mass index (BMI)	350	7.07837e-42
23105	Basal metabolic rate	346	1.45964e-39
2306	Weight change compared with 1 year ago	338	5.69225e-40
20117	Alcohol drinker status	320	7.4284e-52
22630	Day shifts worked	320	2.06824e-36
2277	Frequency of solarium/sunlamp use	317	4.49897e-35
30300	High light scatter reticulocyte count	313	1.15842e-155
30240	Reticulocyte percentage	308	1.75108e-175
23100	Whole body fat mass	307	1.52001e-38
30230	Nucleated red blood cell percentage	306	1.20436e-183
30510	Creatinine (enzymatic) in urine	306	7.87128e-121
4125	Heel bone mineral density (BMD) T-score, automated (right)	305	2.22261e-36
23101	Whole body fat-free mass	304	9.43355e-38
2624	Frequency of heavy DIY in last 4 weeks	295	6.26405e-100
30160	Basophill count	293	2.35901e-143
2296	Falls in the last year	286	2.92384e-32
22704	Home location - north co-ordinate (rounded)	285	3.51957e-40
22620	Job involved shift work	284	5.16559e-35
1190	Nap during day	283	5.44253e-39
30170	Nucleated red blood cell count	281	2.07176e-141
23113	Leg fat-free mass (right)	278	3.09623e-67
2724	Had menopause	275	1.49526e-167
4194	Pulse rate	274	3.1901e-36
22619	Breathing problems responsible for leaving job	266	2.09088e-36
1727	Ease of skin tanning	262	0
2744	Birth weight of first child	256	1.79276e-159
1950	Sensitivity / hurt feelings	252	8.38678e-27
30130	Monocyte count	246	1.20771e-85
20118	Home area population density - urban or rural	239	3.07667e-21
22645	Rest days during mixed shift periods	232	1.04986e-33
2926	Number of unsuccessful stop-smoking attempts	229	1.88669e-99
1687	Comparative body size at age 10	222	3.89521e-54
1717	Skin colour	221	0
1920	Mood swings	219	1.00543e-17
22650	Night shifts worked	216	5.09266e-33
2110	Able to confide	206	9.08059e-18
23111	Leg fat percentage (right)	202	1.0276e-32
30280	Immature reticulocyte fraction	189	2.00846e-152
30600	Albumin	188	0
30260	Mean reticulocyte volume	181	1.74697e-270
6154	Medication for pain relief, constipation, heartburn	180	5.00603e-19
1960	Fed-up feelings	174	1.03327e-15
1970	Nervous feelings	173	7.44433e-17
6147	Reason for glasses/contact lenses	167	2.67743e-17
2834	Bilateral oophorectomy (both ovaries removed)	166	1.57363e-96
2010	Suffer from 'nerves'	161	1.83188e-20
102	Pulse rate, automated reading	157	2.25327e-57
30040	Mean corpuscular volume	155	7.18783e-43
30680	Calcium	153	6.15524e-192
1940	Irritability	151	1.09766e-18
30500	Microalbumin in urine	135	2.92029e-116
30140	Neutrophill count	132	1.80882e-56
1747	Hair colour (natural, before greying)	127	0
3063	Forced expiratory volume in 1-second (FEV1)	127	5.60914e-235
20547	Activities undertaken to treat depression	127	1.3031e-13
30770	IGF-1	124	9.68149e-45
30220	Basophill percentage	111	1.36948e-35
30050	Mean corpuscular haemoglobin	109	1.18568e-71
1558	Alcohol intake frequency.	109	1.59557e-20
1737	Childhood sunburn occasions	107	1.41359e-210
20151	Forced vital capacity (FVC), Best measure	106	3.3728e-32
3849	Number of pregnancy terminations	105	5.03251e-217
3647	Duration of other exercises	104	2.51693e-21
30190	Monocyte percentage	101	6.52952e-99
3669	Lifetime number of same-sex sexual partners	90	1.68749e-20
3741	Stomach/abdominal pain for 3+ months	86	2.35878e-226
3773	Knee pain for 3+ months	85	5.08314e-262
3786	Age asthma diagnosed	76	7.55184e-264
1980	Worrier / anxious feelings	76	1.59724e-20
J93	J93 Pneumothorax	73	1.56366e-70
3751	Chest pain or discomfort when walking uphill or hurrying	72	7.76749e-228
3627	Age angina diagnosed	72	1.10268e-17
3637	Frequency of other exercises in last 4 weeks	71	2.80855e-17
30660	Direct bilirubin	68	3.07367e-170
30290	High light scatter reticulocyte percentage	67	1.68526e-174
4119	Ankle spacing width (right)	64	7.81742e-257
3761	Age hay fever, rhinitis or eczema diagnosed	62	7.57783e-264
4290	Duration screen displayed	62	5.75173e-116
1170	Getting up in morning	60	1.12257e-14
3799	Headaches for 3+ months	59	3.25808e-227
2794	Age started oral contraceptive pill	59	3.2408e-165
6142	Current employment status	54	5.38752e-56
22617	22617_9241	52	1.88346e-84
1100	Family history	52	1.21242e-11
50	Standing height	50	7.07118e-95
30270	Mean sphered cell volume	48	3.44198e-123
30720	Cystatin C	48	1.13454e-33
4241	Signal-to-noise-ratio (SNR) of triplet (right)	47	4.30331e-37
4291	Number of attempts	46	2.08343e-41
30210	Eosinophill percentage	45	1.29015e-137
4270	Volume level set by participant (left)	43	4.71962e-99
5992	ECG, phase duration	43	1.01489e-31
845	Age completed full time education	41	7.47357e-37
4440	Average monthly spirits intake	40	1.2086e-36
20023	Mean time to correctly identify matches	40	1.44137e-21
4276	Number of triplets attempted (right)	38	9.06053e-103
24013	Total traffic load on major roads	38	4.12608e-14
30630	Apolipoprotein A	37	0
21002	Weight	37	3.48817e-31
3062	Forced vital capacity (FVC)	36	1.03708e-196
20550	Activities undertaken to treat anxiety	33	1.78362e-18
D13	D13 Benign neoplasm of other and ill-defined parts of digestive system	30	7.28647e-119
20110	Illnesses of mother	30	2.68568e-11
30700	Creatinine	29	8.1409e-215
3581	Age at menopause (last menstrual period)	29	1.77559e-19
1930	Miserableness	29	2.11428e-13
5105	6mm strong meridian angle (left)	28	3.27336e-16
4283	Number of rounds of numeric memory test performed	27	3.72927e-120
4282	Maximum digits remembered correctly	27	3.63963e-118
2976	Age diabetes diagnosed	27	5.41199e-44
4451	Average monthly fortified wine intake	27	1.14461e-38
30620	Alanine aminotransferase	26	4.22272e-187
41248	Destinations on discharge from hospital (recoded)	26	8.19592e-34
3710	Length of menstrual cycle	26	5.52221e-16
30740	Glucose	25	4.74083e-157
3839	Number of spontaneous miscarriages	24	1.35257e-17
5101	6mm weak meridian angle (right)	24	3.39925e-15
5102	6mm weak meridian angle (left)	22	7.75343e-34
5103	3mm weak meridian angle (left)	22	1.99067e-26
3829	Number of stillbirths	22	8.03514e-20
4269	Number of triplets attempted (left)	21	3.25503e-26
30810	Phosphate	20	6.96724e-43
30080	Platelet count	19	3.24829e-208
20002	Non-cancer illness code, self-reported	18	1.15709e-152
20113	Illnesses of adopted mother	18	1.79366e-21
1249	Past tobacco smoking	18	4.63072e-20
4429	Average monthly beer plus cider intake	18	5.46559e-19
4260	Round of numeric memory test	17	2.3529e-25
20551	Substance of prescription or over-the-counter medication addiction	17	9.46793e-14
30730	Gamma glutamyltransferase	16	2.06051e-199
30670	Urea	16	1.1933e-30
1180	Morning/evening person (chronotype)	16	6.3288e-19
3859	Reason former drinker stopped drinking alcohol	15	1.30744e-227
5324	Ever had cataract surgery	15	4.01227e-26
21001	Body mass index (BMI)	15	4.97847e-25
1309	Fresh fruit intake	15	1.29603e-23
3731	Former alcohol drinker	15	1.28448e-15
20022	Birth weight	15	3.60959e-14
1757	Facial ageing	14	1.41675e-32
1210	Snoring	14	4.07939e-11
6157	Why stopped smoking	13	6.19947e-157
5106	6mm strong meridian angle (right)	13	2.96828e-33
4924	Attempted fluid intelligence (FI) test.	13	8.34015e-22
4979	FI5 : family relationship calculation	13	3.94148e-21
4294	Final attempt correct	13	1.90161e-20
3894	Age heart attack diagnosed	12	4.88614e-132
30710	C-reactive protein	12	7.21932e-56
2395	Hair/balding pattern	12	9.88305e-51
20003	Treatment/medication code	12	4.30763e-43
20153	Forced expiratory volume in 1-second (FEV1), predicted	12	6.81762e-35
49	Hip circumference	12	2.98523e-33
23114	Leg predicted mass (right)	12	2.46317e-32
23124	Arm fat mass (left)	12	5.06095e-32
23120	Arm fat mass (right)	12	6.4834e-32
4990	FI6 : conditional arithmetic	12	1.60721e-20
5104	3mm strong meridian angle (left)	12	6.66462e-19
3090	Used an inhaler for chest within last hour	12	4.82808e-16
23108	Impedance of leg (left)	11	8.71856e-62
23123	Arm fat percentage (left)	11	5.56459e-35
23129	Trunk fat-free mass	11	1.22499e-33
23117	Leg fat-free mass (left)	11	3.58465e-33
23128	Trunk fat mass	11	4.40473e-33
30860	Total protein	11	8.20697e-23
4957	FI3 : word interpolation	11	2.43532e-22
4968	FI4 : positional arithmetic	11	4.39627e-22
4935	FI1 : numeric addition test	11	3.28835e-21
4946	FI2 : identify largest number	11	6.61091e-21
4407	Average monthly red wine intake	11	8.41835e-19
1329	Oily fish intake	11	7.03071e-16
5100	3mm weak meridian angle (right)	11	7.31865e-15
1160	Sleep duration	10	4.37515e-43
23130	Trunk predicted mass	10	1.22321e-33
23119	Arm fat percentage (right)	10	8.27228e-33
23127	Trunk fat percentage	10	7.13901e-29
20150	Forced expiratory volume in 1-second (FEV1), Best measure	10	2.00836e-28
23116	Leg fat mass (left)	10	3.60126e-25
23115	Leg fat percentage (left)	10	5.50067e-23
4418	Average monthly champagne plus white wine intake	10	1.31976e-18
4244	Mean signal-to-noise ratio (SNR), (right)	10	3.79322e-12
30530	Sodium in urine	9	1.06492e-99
1488	Tea intake	9	9.74405e-33
23118	Leg predicted mass (left)	9	1.04418e-32
2473	Other serious medical condition/disability diagnosed by doctor	9	1.27305e-31
1498	Coffee intake	9	3.14032e-31
48	Waist circumference	9	1.37937e-29
23125	Arm fat-free mass (left)	9	6.51686e-25
30880	Urate	9	3.60015e-22
46	Hand grip strength (left)	9	8.1545e-18
41218	History of psychiatric care on admission	9	3.06323e-17
1508	Coffee type	9	2.60854e-13
398	Number of correct matches in round	8	1.43518e-114
30070	Red blood cell (erythrocyte) distribution width	8	8.0367e-54
30090	Platelet crit	8	2.36135e-50
23126	Arm predicted mass (left)	8	1.60242e-25
23121	Arm fat-free mass (right)	8	1.24866e-24
5084	Spherical power (right)	8	1.06967e-18
5012	FI8 : chained arithmetic	8	1.10072e-16
5108	3mm asymmetry angle (right)	8	7.42099e-16
5057	Number of older siblings	8	6.54487e-14
3912	Adopted father still alive	7	1.11516e-113
30760	HDL cholesterol	7	1.29884e-69
30790	Lipoprotein A	7	2.18785e-42
6156	Manic/hyper symptoms	7	4.37882e-34
23122	Arm predicted mass (right)	7	4.88833e-25
I25	I25 Chronic ischaemic heart disease	7	4.37851e-23
23109	Impedance of arm (right)	7	1.97996e-18
20553	Methods of self-harm used	7	2.16479e-15
N86	N86	7	5.26627e-14
137	Number of treatments/medications taken	7	1.04894e-11
30830	SHBG	6	1.52742e-292
30850	Testosterone	6	1.69278e-197
3942	Adopted mother still alive	6	2.13777e-133
3872	Age of primiparous women at birth of child	6	2.14718e-133
41219	Anaesthetics administered during delivery	6	7.42514e-127
400	Time to complete round	6	3.54301e-116
2877	Type of tobacco previously smoked	6	2.03235e-44
30750	Glycated haemoglobin (HbA1c)	6	5.70282e-38
4230	Signal-to-noise-ratio (SNR) of triplet (left)	6	2.11425e-18
4559	Family relationship satisfaction	6	8.15536e-18
6144	Never eat eggs, dairy, wheat, sugar	6	3.88631e-17
4570	Friendships satisfaction	6	1.49358e-16
6146	Attendance/disability/mobility allowance	6	7.16572e-16
4080	Systolic blood pressure, automated reading	6	4.69379e-14
5375	Longest period of unenthusiasm / disinterest	6	8.56297e-14
1408	Cheese intake	6	4.20104e-12
2149	Lifetime number of sexual partners	6	7.07825e-11
6155	Vitamin and mineral supplements	5	6.81214e-242
4079	Diastolic blood pressure, automated reading	5	4.53239e-128
2375	Relative age of first facial hair	5	2.14715e-24
H8	H8_LABYRINTHITIS	5	6.16601e-21
6145	Illness, injury, bereavement, stress in last 2 years	5	7.56523e-18
23110	Impedance of arm (left)	5	6.94858e-17
4526	Happiness	5	2.88238e-15
4195	Pulse wave reflection index	5	7.85941e-14
47	Hand grip strength (right)	5	1.00026e-13
78	Heel bone mineral density (BMD) T-score, automated	5	3.2082e-13
6148	Eye problems/disorders	5	3.36579e-13
5327	Ever had laser treatment for glaucoma or high eye pressure	5	6.58742e-13
738	Other acquired musculoskeletal deformity	5	1.65675e-12
5556	FI9 : concept interpolation	5	1.69263e-12
5474	Leg pain when walking uphill or hurrying	5	2.16473e-12
4041	Gestational diabetes only	4	7.29177e-127
6149	Mouth/teeth dental problems	4	9.0536e-38
J01	J01 Acute sinusitis	4	3.12836e-31
5085	Spherical power (left)	4	2.60454e-18
20001	Cancer code, self-reported	4	3.45082e-18
4548	Health satisfaction	4	6.0286e-18
403	Number of times snap-button pressed	4	8.13154e-18
30820	Rheumatoid factor	4	1.94226e-17
40007	Age at death	4	3.04674e-17
3082	Fractured heel	4	4.82254e-17
20127	Neuroticism score	4	7.19748e-17
5001	FI7 : synonym	4	2.24987e-16
4581	Financial situation satisfaction	4	2.67728e-16
4598	Ever depressed for a whole week	4	2.75469e-16
3143	Ankle spacing width	4	4.35666e-16
404	Duration to first press of snap-button in each round	4	2.63691e-15
5086	Cylindrical power (left)	4	3.35355e-15
40009	Reported occurrences of cancer	4	9.97228e-15
4537	Work/job satisfaction	4	2.29978e-14
6164	Types of physical activity in last 4 weeks	4	7.55829e-13
20154	Forced expiratory volume in 1-second (FEV1), predicted percentage	4	7.63926e-13
5463	Leg pain in calf/calves	4	7.7723e-13
2385	Relative age voice broke	4	7.97281e-13
3147	Heel quantitative ultrasound index (QUI), direct entry	4	2.09883e-12
40001	40001_C221	3	4.06177e-257
I9	I9_OTHOTH	3	2.87517e-70
4120	Heel broadband ultrasound attenuation (right)	3	1.2981e-27
24023	Average 16-hour sound level of noise pollution	3	1.07508e-23
2463	Fractured/broken bones in last 5 years	3	8.46389e-23
1070	Time spent watching television (TV)	3	6.54185e-20
3144	Heel Broadband ultrasound attenuation, direct entry	3	7.76683e-17
30780	LDL direct	3	1.608e-16
1438	Bread intake	3	2.13541e-14
1528	Water intake	3	3.69677e-14
129	Place of birth in UK - north co-ordinate	3	6.9567e-14
4196	Pulse wave peak to peak time	3	8.99692e-13
3148	Heel bone mineral density (BMD)	3	2.23507e-12
RHEUMA	RHEUMA_SEROPOS_OTH	3	1.64371e-11
2237	Plays computer games	3	1.65872e-11
1349	Processed meat intake	3	2.18649e-11
20016	Fluid intelligence score	3	2.28983e-11
24019	Particulate matter air pollution (pm10); 2007	3	4.13976e-11
30060	Mean corpuscular haemoglobin concentration	2	6.92658e-65
30870	Triglycerides	2	2.80835e-48
30840	Total bilirubin	2	9.4123e-46
93	Systolic blood pressure, manual reading	2	1.33076e-44
C	C_ENDOCRINE	2	1.33076e-44
ILD	ILD_DIFF_DG	2	1.08223e-28
J96	J96 Respiratory failure, not elsewhere classified	2	1.57068e-28
6140	Heating type(s) in home	2	9.74441e-27
5107	3mm strong meridian angle (right)	2	9.16661e-26
K90	K90 Intestinal malabsorption	2	2.40899e-23
L50	L50 Urticaria	2	5.19759e-20
C91	C91 Lymphoid leukaemia	2	1.48326e-19
CHRONSMALL	CHRONSMALL	2	2.53231e-19
1478	Salt added to food	2	5.74282e-19
K82	K82 Other diseases of gallbladder	2	2.302e-18
H7	H7_EPIPHORA	2	2.63551e-18
R31	R31	2	3.6905e-18
O60	O60 Preterm delivery	2	2.12689e-17
D24	D24	2	2.76329e-17
2453	Cancer diagnosed by doctor	2	2.68847e-16
L12	L12_DERM_NAS	2	3.41529e-16
N18	N18 Chronic renal failure	2	2.65042e-15
5097	6mm weak meridian (left)	2	7.1919e-15
5993	ECG, number of stages in a phase	2	2.56976e-14
5098	6mm weak meridian (right)	2	3.62394e-14
5099	3mm weak meridian (right)	2	3.63982e-14
1518	Hot drink temperature	2	1.9934e-13
5096	3mm weak meridian (left)	2	2.0588e-13
5134	6mm strong meridian (left)	2	2.69659e-13
1707	Handedness (chirality/laterality)	2	5.33375e-13
AB1	AB1_INFECTIONS	2	5.83627e-13
5135	3mm strong meridian (left)	2	9.6999e-13
G6	G6_GUILBAR	2	1.05465e-12
5133	6mm strong meridian (right)	2	1.76824e-12
884	Number of days/week of moderate physical activity 10+ minutes	2	2.21998e-12
4462	Average monthly intake of other alcoholic drinks	2	2.60301e-12
O62	O62 Abnormalities of forces of labour	2	4.20957e-12
5115	3mm cylindrical power angle (right)	2	5.35677e-12
24015	Sum of road length of major roads within 100m	2	6.0126e-12
3591	Ever had hysterectomy (womb removed)	2	7.29199e-12
399	Number of incorrect matches in round	2	8.0809e-12
K81	K81 Cholecystitis	2	1.90656e-11
O63	O63 Long labour	2	1.93707e-11
HYPTENSPREG	HYPTENSPREG	2	2.805e-11
3476	Difficulty not smoking for 1 day	2	6.85649e-11
6159	Pain type(s) experienced in last month	2	6.95062e-11
1319	Dried fruit intake	2	9.16865e-11
1200	Sleeplessness / insomnia	2	9.862e-11
4056	Age stroke diagnosed	1	6.20622e-110
20107	Illnesses of father	1	2.20332e-42
J18	J18 Pneumonia, organism unspecified	1	9.74823e-28
K11	K11 Diseases of salivary glands	1	1.58544e-27
864	Number of days/week walked 10+ minutes	1	5.53113e-25
6139	Gas or solid-fuel cooking/heating	1	8.49429e-25
PULMONARYDG	PULMONARYDG	1	8.7637e-25
914	Duration of vigorous activity	1	2.5068e-23
981	Toxic effect of (non-ethyl) alcohol and petroleum and other solvents	1	3.67516e-23
J46	J46	1	7.20118e-21
971	Poisoning by drugs primarily affecting the autonomic nervous system	1	1.08752e-20
30897	30897_irnt	1	2.3227e-20
6151	Fractured bone site(s)	1	1.0391e-19
6141	How are people in household related to participant	1	1.3237e-19
6138	Qualifications	1	6.17786e-19
I95	I95 Hypotension	1	2.69271e-18
LUNG	LUNG_CANCER	1	4.20463e-18
KRA	KRA_PSY_SUBSTANCE	1	2.14439e-16
6143	Transport type for commuting to job workplace	1	2.54266e-16
PRE	PRE_OR_ECLAMPSIA	1	5.6092e-16
R56	R56 Convulsions, not elsewhere classified	1	7.67587e-16
M13	M13 Other arthritis	1	1.07878e-15
D3	D3_COAGOTHER	1	2.31662e-15
C85	C85 Other and unspecified types of non-Hodgkin's lymphoma	1	1.11339e-14
C09	C09 Malignant neoplasm of tonsil	1	1.19185e-14
5111	3mm asymmetry angle (left)	1	1.9849e-14
C3	C3_OTHER_SKIN	1	3.05022e-14
4288	Time to answer	1	1.08102e-13
age	age	1	2.13138e-13
3466	Time from waking to first cigarette	1	5.15607e-13
A41	A41 Other septicaemia	1	6.43348e-13
5110	6mm asymmetry angle (left)	1	6.67245e-13
A04	A04 Other bacterial intestinal infections	1	7.38798e-13
A08	A08 Viral and other specified intestinal infections	1	8.23764e-13
670	Type of accommodation lived in	1	1.11923e-12
ASTHMA	ASTHMA_CHILD	1	1.11923e-12
5132	3mm strong meridian (right)	1	1.63518e-12
I48	I48 Atrial fibrillation and flutter	1	1.67733e-12
I35	I35 Nonrheumatic aortic valve disorders	1	2.28991e-12
R14	R14	1	3.66018e-12
1050	Time spend outdoors in summer	1	5.56521e-12
904	Number of days/week of vigorous physical activity 10+ minutes	1	6.57388e-12
1468	Cereal type	1	7.23571e-12
COLITNONINFNAS	COLITNONINFNAS	1	7.44517e-12
3486	Ever tried to stop smoking	1	9.02513e-12
C79	C79 Secondary malignant neoplasm of other sites	1	1.06515e-11
24016	Nitrogen dioxide air pollution; 2005	1	1.31795e-11
20160	Ever smoked	1	1.4113e-11
24005	Particulate matter air pollution (pm10); 2010	1	1.93756e-11
2217	Age started wearing glasses or contact lenses	1	2.32434e-11
5257	Corneal resistance factor (right)	1	2.5707e-11
4101	Heel broadband ultrasound attenuation (left)	1	3.12307e-11
5114	6mm cylindrical power angle (right)	1	3.23931e-11
I31	I31 Other diseases of pericardium	1	3.28648e-11
C44	C44 Other malignant neoplasms of skin	1	3.55842e-11
4501	Non-accidental death in close genetic family	1	3.61499e-11
4105	Heel bone mineral density (BMD) (left)	1	4.42325e-11
1418	Milk type used	1	4.45287e-11
24012	Inverse distance to the nearest major road	1	4.89229e-11
I10	I10	1	4.98142e-11
1150	Usual side of head for mobile phone use	1	6.56062e-11
6158	Why reduced smoking	1	6.67087e-11
20554	Actions taken following self-harm	1	7.36144e-11
24014	Close to major road	1	8.64269e-11
4104	Heel quantitative ultrasound index (QUI), direct entry (left)	1	8.90776e-11
4106	Heel bone mineral density (BMD) T-score, automated (left)	1	8.91023e-11
5265	Corneal resistance factor (left)	1	1.02011e-10
2060	Frequency of unenthusiasm / disinterest in last 2 weeks	1	1.03128e-10
1990	Tense / 'highly strung'	1	1.19364e-10
24003	Nitrogen dioxide air pollution; 2010	1	1.37078e-10
5182	Both eyes present	1	1.67177e-10
6152	Blood clot, DVT, bronchitis, emphysema, asthma, rhinitis, eczema, allergy diagnosed by doctor	1	1.70169e-10
41220	Anaesthetics administered post delivery	1	1.78787e-10
30890	Vitamin D	1	1.84415e-10
134	Helminthiases	1	1.85613e-10
5088	Astigmatism angle (right)	1	2.05801e-10
5181	Ever had eye surgery	1	2.15335e-10
5089	Astigmatism angle (left)	1	2.24227e-10
24017	Nitrogen dioxide air pollution; 2006	1	2.35914e-10
1220	Daytime dozing / sleeping (narcolepsy)	1	2.47882e-10

## Sheet: Figure 6b
eRNA_eQTL	Canonical_gene_eQTL
100005_raw_12q23.1	100002_raw_12q24.31
100008_raw_12q23.1	100002_raw_6q13
100009_raw_6p21.33	100002_raw_8q22.1
100013_raw_1q44	100005_raw_12q23.1
100013_raw_20q11.22	100005_raw_17q25.3
100015_raw_6p21.33	100005_raw_6q13
100021_raw_1q44	100005_raw_8q22.1
100024_raw_4q21.3	100008_raw_12q23.1
100160_10p12.1	100008_raw_20p11.23
100160_13q33.3	100013_raw_7p22.1
100520_15q15.1	100014_raw_1p36.12
100520_3q11.2	100015_raw_12q24.31
100630_1q21.1	100015_raw_16q12.1
100630_4p16.1	100016_raw_10q25.3
100730_9q22.33	100016_raw_6q13
102_irnt_10q11.23	100017_irnt_6q15
102_irnt_10q21.2	100017_raw_6q13
102_irnt_10q23.31	100019_raw_13q12.3
102_irnt_11q12.2	100022_4q23
102_irnt_11q13.1	100025_raw_10q23.33
102_irnt_11q22.1	100025_raw_6q13
102_irnt_11q22.2	1001_9p13.1
102_irnt_11q23.1	100150_15q24.1
102_irnt_11q24.1	100160_10p12.1
102_irnt_12p12.1	100160_18q22.3
102_irnt_12q11	100170_11p15.2
102_irnt_12q12	100240_15q24.1
102_irnt_12q13.12	100240_7p21.1
102_irnt_12q14.2	100250_7p21.1
102_irnt_12q21.31	100270_15q24.1
102_irnt_12q24.11	100400_15q24.1
102_irnt_13q14.11	100400_3p14.1
102_irnt_14q24.3	100520_12q24.13
102_irnt_15q22.31	100520_3q11.2
102_irnt_15q25.2	100580_4q23
102_irnt_16p11.2	100630_19q13.31
102_irnt_16p13.11	100630_1q21.1
102_irnt_16p13.13	100630_20q13.32
102_irnt_16q12.2	100670_10q22.1
102_irnt_16q22.1	100670_1q24.3
102_irnt_17p11.2	100720_14q22.1
102_irnt_17p12	100720_3q27.3
102_irnt_17q12	100720_4q31.1
102_irnt_18q11.2	100730_7q21.12
102_irnt_18q12.2	100920_0_2p13.3
102_irnt_18q21.32	100920_2105_10q24.32
102_irnt_19p13.2	100920_2105_12q21.31
102_irnt_19p13.3	100920_2105_16p13.11
102_irnt_19q13.2	100920_2106_21q22.11
102_irnt_19q13.33	100920_2106_3p21.1
102_irnt_1p22.2	100920_2107_13q14.11
102_irnt_1q25.1	100920_2108_15q25.3
102_irnt_1q32.1	100920_2109_17q25.1
102_irnt_1q32.2	100920_2109_4q25
102_irnt_20q12	100920_2109_6p22.3
102_irnt_2p16.1	100920_2110_13q12.11
102_irnt_2p16.2	100920_2110_19q13.11
102_irnt_2p23.3	100920_2110_6p12.2
102_irnt_2p24.2	100920_2110_8p21.2
102_irnt_2q13	100920_2199_13q32.2
102_irnt_2q32.2	100920_2199_3p13
102_irnt_2q33.1	100920_2199_5q23.2
102_irnt_2q35	100920_2199_6q22.33
102_irnt_2q36.3	100920_2199_8q22.3
102_irnt_2q37.1	102_irnt_10p11.23
102_irnt_3p14.1	102_irnt_10q21.3
102_irnt_3p25.1	102_irnt_10q24.31
102_irnt_3q21.1	102_irnt_10q25.3
102_irnt_3q23	102_irnt_11p15.2
102_irnt_4p14	102_irnt_11q12.1
102_irnt_4p16.3	102_irnt_11q12.2
102_irnt_4q32.1	102_irnt_11q12.3
102_irnt_5q13.3	102_irnt_11q22.2
102_irnt_5q14.1	102_irnt_11q23.1
102_irnt_5q14.3	102_irnt_11q24.1
102_irnt_6p12.1	102_irnt_12p11.1
102_irnt_6p22.1	102_irnt_12p11.22
102_irnt_6q22.1	102_irnt_12p12.1
102_irnt_6q23.2	102_irnt_12q13.12
102_irnt_7q22.1	102_irnt_12q21.31
102_irnt_9p13.3	102_irnt_12q24.11
102_irnt_9q33.2	102_irnt_13q12.2
102_raw_10q11.23	102_irnt_14q12
102_raw_10q21.2	102_irnt_14q24.2
102_raw_10q23.31	102_irnt_14q32.31
102_raw_11q12.2	102_irnt_15q22.2
102_raw_11q13.1	102_irnt_15q24.1
102_raw_11q13.3	102_irnt_15q26.2
102_raw_11q22.1	102_irnt_16q12.2
102_raw_11q22.2	102_irnt_17q25.1
102_raw_11q24.1	102_irnt_18q12.2
102_raw_12p12.1	102_irnt_18q22.1
102_raw_12q11	102_irnt_19q13.2
102_raw_12q12	102_irnt_1p34.3
102_raw_12q13.12	102_irnt_1p36.31
102_raw_12q14.2	102_irnt_1q23.1
102_raw_12q21.31	102_irnt_1q32.1
102_raw_12q24.11	102_irnt_1q32.2
102_raw_13q14.11	102_irnt_1q43
102_raw_14q12	102_irnt_20q13.32
102_raw_14q24.3	102_irnt_21q21.1
102_raw_15q22.31	102_irnt_22q13.1
102_raw_15q25.2	102_irnt_2p16.2
102_raw_16p11.2	102_irnt_2p22.2
102_raw_16p13.11	102_irnt_2p23.2
102_raw_16p13.13	102_irnt_2q22.3
102_raw_16q22.1	102_irnt_2q31.2
102_raw_17p11.2	102_irnt_3p21.2
102_raw_17p12	102_irnt_3p24.2
102_raw_18q11.2	102_irnt_3p25.1
102_raw_18q12.2	102_irnt_3q26.33
102_raw_19p13.2	102_irnt_3q27.1
102_raw_19p13.3	102_irnt_3q27.2
102_raw_19q13.2	102_irnt_4p16.1
102_raw_19q13.33	102_irnt_4q31.23
102_raw_1q25.1	102_irnt_5p12
102_raw_1q32.1	102_irnt_5q11.2
102_raw_1q32.2	102_irnt_5q14.3
102_raw_20q12	102_irnt_5q22.1
102_raw_20q13.12	102_irnt_5q23.3
102_raw_2p16.2	102_irnt_5q35.1
102_raw_2p23.3	102_irnt_6p12.1
102_raw_2p24.2	102_irnt_6p21.31
102_raw_2q13	102_irnt_6p22.3
102_raw_2q32.2	102_irnt_6p24.3
102_raw_2q33.1	102_irnt_6q22.1
102_raw_2q35	102_irnt_6q22.2
102_raw_2q36.3	102_irnt_7p15.1
102_raw_2q37.1	102_irnt_7p15.2
102_raw_3p14.1	102_irnt_7q21.11
102_raw_3p25.1	102_irnt_7q31.2
102_raw_3q21.1	102_irnt_7q31.32
102_raw_3q23	102_irnt_7q32.3
102_raw_3q25.31	102_irnt_7q33
102_raw_4p16.3	102_irnt_9q21.31
102_raw_4q32.1	102_irnt_9q33.2
102_raw_5q13.3	102_raw_10p11.23
102_raw_5q14.1	102_raw_10q21.3
102_raw_5q14.3	102_raw_10q24.31
102_raw_6p12.1	102_raw_10q25.3
102_raw_6p22.1	102_raw_11p15.2
102_raw_6q23.2	102_raw_11q12.1
102_raw_7q22.1	102_raw_11q12.2
102_raw_9p13.3	102_raw_11q12.3
102_raw_9q33.2	102_raw_11q22.2
1021_4p16.3	102_raw_12p11.1
102280_22q13.33	102_raw_12p11.22
102290_8p23.1	102_raw_12p12.1
102290_9q34.2	102_raw_12q13.12
102330_1p35.1	102_raw_12q21.31
102330_8q24.3	102_raw_12q24.11
102360_8p23.1	102_raw_13q12.2
102840_20q13.12	102_raw_14q12
1031_20q13.13	102_raw_14q24.2
103250_10q24.32	102_raw_14q32.31
104460_8p23.1	102_raw_15q24.1
104530_3p25.3	102_raw_15q26.2
104920_4q21.21	102_raw_16q12.2
1050_11q21	102_raw_17q25.1
1050_13q12.3	102_raw_18q12.2
1050_15q25.2	102_raw_18q22.1
1050_16p11.2	102_raw_19q13.2
1050_16q22.2	102_raw_1p34.3
1050_1q21.3	102_raw_1p36.31
1050_22q13.1	102_raw_1q23.1
1050_22q13.2	102_raw_1q32.1
1050_3p21.31	102_raw_1q32.2
1050_6p22.2	102_raw_1q43
1050_9q33.1	102_raw_20q13.32
1060_10q24.32	102_raw_21q21.1
1060_6p21.31	102_raw_22q13.1
1070_10q26.13	102_raw_2p16.2
1070_11q21	102_raw_2p23.2
1070_12q24.31	102_raw_2q22.3
1070_16p11.2	102_raw_2q31.2
1070_17q22	102_raw_3p21.2
1070_19p13.11	102_raw_3p24.2
1070_1p32.1	102_raw_3p25.1
1070_20q12	102_raw_3q25.31
1070_20q13.12	102_raw_3q26.33
1070_21q22.2	102_raw_3q27.1
1070_2p16.1	102_raw_3q27.2
1070_2p23.3	102_raw_4p16.1
1070_2q11.2	102_raw_4q31.23
1070_3p21.2	102_raw_5p12
1070_3p21.31	102_raw_5q11.2
1070_5q12.1	102_raw_5q14.3
1070_5q23.2	102_raw_5q22.1
1070_5q31.2	102_raw_5q23.3
1070_5q32	102_raw_5q35.1
1070_8p23.1	102_raw_6p12.1
1070_9q34.2	102_raw_6p21.31
1080_11q23.2	102_raw_6p22.3
1080_12q12	102_raw_6p24.3
1080_14q32.32	102_raw_6q22.2
1080_17p11.2	102_raw_7p15.1
1080_22q13.1	102_raw_7p15.2
1080_4q32.1	102_raw_7q21.11
1080_5q31.1	102_raw_7q31.2
1080_6p21.33	102_raw_7q31.32
1080_6q22.31	102_raw_7q32.3
1090_20q13.13	102_raw_7q33
1100_1p31.3	102_raw_9q21.31
1100_6p21.33	102_raw_9q33.2
1110_1p34.2	102190_3p25.1
1110_20q13.13	102290_12p12.3
1110_22q13.1	102290_15q24.1
1110_2q24.1	102330_22q12.2
1110_8p23.1	102440_15q25.2
1130_8p23.1	102830_1q23.1
1150_1_11p11.2	103070_17q24.2
1150_1_22q13.2	103070_19q13.33
1150_1_8p23.1	1031_13q21.2
1150_2_8p23.1	103130_13q13.3
1160_11p11.2	103130_1q32.2
1160_11q23.2	103250_10q24.32
1160_14q24.3	104530_13q12.2
1160_17q21.32	104920_11p13
1160_2q13	104920_12q13.12
1160_6p22.1	104920_13q13.3
1160_6q23.1	104920_13q14.3
1160_7p22.3	104920_22q13.1
1160_8p22	104920_4q21.21
1160_8p23.1	104920_6p22.3
1170_12q11	104920_8q12.1
1170_12q12	1050_11p14.1
1170_14q31.3	1050_13q12.3
1170_16q12.2	1050_15q25.2
1170_17q12	1050_16p11.2
1170_6p12.1	1050_16q22.2
1170_8q22.3	1050_1p31.1
1180_11p11.2	1050_3p12.1
1180_11q12.1	1050_3q26.33
1180_12q11	1050_6p22.2
1180_12q12	1050_7q32.1
1180_13q21.1	1050_8q24.21
1180_13q21.2	1050_9q21.12
1180_14q32.2	1070_11q13.1
1180_17p11.2	1070_12q13.2
1180_17q12	1070_13q12.3
1180_1p31.1	1070_13q21.1
1180_1q21.2	1070_15q22.2
1180_1q21.3	1070_16p11.2
1180_22q13.1	1070_18q11.2
1180_22q13.2	1070_1p13.3
1180_2p16.2	1070_20p12.2
1180_2p21	1070_20q12
1180_2p23.3	1070_21q22.2
1180_2q33.1	1070_2p23.3
1180_2q33.3	1070_2q12.3
1180_3p21.31	1070_2q24.2
1180_3q22.3	1070_2q32.3
1180_3q26.1	1070_3p12.1
1180_5q14.3	1070_3p21.2
1180_6p24.1	1070_3q11.1
1180_6p24.2	1070_3q11.2
1180_6q21	1070_4p15.31
1180_7p12.1	1070_4q31.3
1180_7q22.1	1070_5q12.1
1180_8p23.1	1070_5q31.2
1180_9q34.3	1070_5q32
1190_11q12.2	1070_9p21.3
1190_14q31.1	1070_9q22.2
1190_15q25.2	1070_9q34.2
1190_1p21.3	1080_11q23.2
1190_1p31.3	1080_14q32.32
1190_1p35.1	1080_17p11.2
1190_1q25.1	1080_1p13.3
1190_3p24.3	1080_1p36.23
1190_4q33	1080_2q24.1
1190_6p21.2	1080_5q31.1
1190_6p21.31	1080_6q16.1
1190_8p21.1	1100_10q21.2
1190_8q13.1	1100_11p14.1
1200_10q24.32	1100_18q21.2
1200_12q13.3	1100_3p12.1
1200_17q21.31	1100_6p21.32
1200_2q13	1100_6p21.33
1200_5q31.1	1100_8q12.3
1200_7p22.3	1110_3p14.3
1200_9q22.31	1110_9q22.1
1210_12q12	1110_9q22.2
1210_16p11.2	1120_10q25.3
1210_17q21.31	1120_2p23.1
1210_5q13.3	1150_1_11p11.2
1220_1p31.3	1150_1_22q13.2
1220_1p35.1	1150_1_8p23.1
1220_2p21	1160_11q22.1
12340_raw_8p23.1	1160_11q23.2
1239_14q32.33	1160_12q24.11
1239_20q13.33	1160_17q21.32
1239_22q13.2	1160_1p35.2
1239_5q34	1160_3p14.3
1239_6p22.2	1160_3q13.12
1249_10q24.32	1160_5q21.1
1249_10q24.33	1160_5q31.1
1249_11q23.2	1170_12p11.1
1249_11q24.2	1170_12q11
1249_12q15	1170_13q22.3
1249_16q22.1	1170_15q24.3
1249_6p21.33	1170_17q21.1
1249_6p22.1	1170_1p36.23
1249_6q21	1170_1q25.1
1249_7p22.2	1170_6p12.1
1249_8p23.1	1180_10q21.1
1289_6p21.33	1180_11q24.1
1289_9q22.31	1180_12q21.33
129_irnt_10q21.3	1180_12q24.31
129_irnt_19q13.11	1180_13q22.3
129_irnt_4p14	1180_14q21.1
129_irnt_5q35.3	1180_14q32.2
129_irnt_6p21.2	1180_18q21.32
129_irnt_6p21.31	1180_18q21.33
129_irnt_6p22.1	1180_1p36.23
129_irnt_6q22.31	1180_1q21.2
129_irnt_8p22	1180_1q25.1
129_irnt_8q23.3	1180_1q25.3
129_raw_10q21.3	1180_2p13.3
129_raw_19p13.11	1180_2p15
129_raw_19q13.11	1180_2p16.2
129_raw_1q44	1180_2p23.3
129_raw_2q13	1180_3p12.1
129_raw_2q21.3	1180_3q22.3
129_raw_4p14	1180_3q26.1
129_raw_5q35.3	1180_3q26.33
129_raw_6p21.2	1180_5q14.3
129_raw_6p21.31	1180_6p24.1
129_raw_6p22.1	1180_6q25.2
129_raw_6p22.2	1180_7p12.1
129_raw_6q22.31	1180_7q31.1
129_raw_8p12	1180_7q31.2
129_raw_8q23.3	1190_11q12.2
1299_6p21.32	1190_14q31.1
1299_6p22.1	1190_16p13.2
130_irnt_11q22.3	1190_1p21.3
130_irnt_15q25.2	1190_1p34.1
130_irnt_17q12	1190_3q22.3
130_irnt_19q13.31	1190_3q27.1
130_irnt_4p14	1190_4q21.21
130_irnt_6p22.1	1190_4q33
130_raw_15q13.3	1190_5q14.3
130_raw_15q25.2	1190_5q21.1
130_raw_6p22.1	1190_6p21.31
1309_11p11.2	1190_6q14.2
1309_11p15.4	1190_8q13.1
1309_11q13.1	1190_9q21.32
1309_3p24.3	1200_10q21.2
1319_10q21.3	1200_10q24.32
1319_11q21	1200_10q24.33
1319_1q32.1	1200_13q21.2
1319_2q11.2	1200_15q23
1319_4p16.3	1200_15q24.1
1319_6p21.32	1200_3p21.31
1319_6p21.33	1200_5q14.3
1319_7p22.3	1200_5q31.1
1319_8q24.3	1200_6q16.3
1329_11p11.2	1200_7p22.3
1329_11q14.1	1210_13q34
1329_11q23.1	1210_17q24.3
1329_12q24.11	1210_2q24.1
1329_16q23.3	1210_5q31.1
1329_17q21.31	1210_8q21.11
1329_1q25.2	1220_1q41
1329_1q32.1	1220_2p23.3
1329_3q13.31	1220_3p12.1
1329_6p21.33	1220_3q27.1
1329_7q21.3	12336_raw_6q22.31
1329_8p23.1	12340_irnt_5q33.2
1339_6p21.32	12340_raw_8p23.1
1349_22q13.2	1239_8p21.1
1349_5q11.2	1239_9q33.3
1349_8p23.1	1249_10q24.32
135_20q13.33	1249_10q24.33
135_22q13.2	1249_11p14.1
135_4q24	1249_12q24.12
135_6p21.32	1249_13q32.3
135_7p22.3	1249_15q23
135_7q21.3	1249_17p13.3
1359_3p21.31	1249_1p35.1
136_11p14.1	1249_1q31.1
136_3p21.31	1249_3p12.1
136_4q24	1249_3q13.32
136_4q31.1	1249_4q12
136_7p22.2	1249_4q13.3
136_7p22.3	1249_6q16.1
1369_10q21.3	1249_7p22.2
1369_22q13.2	1259_14q21.2
1369_6p22.2	1259_3q21.3
1369_9q34.11	1279_1q43
137_11q23.3	129_irnt_10q26.3
137_14q24.3	129_irnt_14q24.1
137_19p13.11	129_irnt_14q31.3
137_3p21.31	129_irnt_18q12.1
137_4q24	129_irnt_19q13.11
137_6p21.32	129_irnt_20p11.21
137_7p22.3	129_irnt_21q21.1
1379_22q13.2	129_irnt_2q21.3
1408_11p11.2	129_irnt_2q22.1
1408_11q13.1	129_irnt_2q31.2
1408_12q24.31	129_irnt_3q26.33
1408_16p11.2	129_irnt_4p14
1408_17q21.31	129_irnt_5p14.1
1408_22q13.2	129_irnt_6p12.3
1408_2p23.3	129_irnt_6p21.2
1408_4q33	129_irnt_6p22.3
1408_7p22.3	129_irnt_7q33
1408_8p23.1	129_irnt_8p23.2
1418_1_11p11.2	129_irnt_8q23.3
1418_3_11p11.2	129_irnt_9p21.2
1418_4_5q31.3	129_irnt_9q34.3
1418_5_15q21.2	129_raw_11q22.1
1418_5_7q22.1	129_raw_18q12.1
1418_6_8q24.3	129_raw_18q12.3
1428_1_22q13.2	129_raw_1p35.2
1428_1_6q25.3	129_raw_1q44
1428_1_7p22.3	129_raw_20p11.21
1428_3_6q25.3	129_raw_21q21.1
1438_irnt_6p22.1	129_raw_2p13.3
1438_irnt_7q35	129_raw_2q21.3
1438_raw_10q21.3	129_raw_2q22.1
1438_raw_6p22.1	129_raw_2q31.2
1438_raw_7q35	129_raw_3q26.33
1448_1_17p13.3	129_raw_4p14
1448_1_20q11.22	129_raw_4q21.21
1448_1_2q32.2	129_raw_6p21.2
1448_1_3p21.31	129_raw_8p23.2
1448_3_4p16.3	129_raw_8q23.3
1448_4_6p21.31	129_raw_9p21.2
1448_4_6p21.32	129_raw_9q31.1
1448_4_6p21.33	1299_3p12.1
1448_4_6p22.1	1299_6p22.1
1458_5q14.3	130_irnt_10q24.1
1458_6p22.3	130_irnt_13q33.3
1458_7p22.3	130_irnt_15q25.2
1468_2_14q32.33	130_irnt_16q13
1468_4_2p13.2	130_irnt_17q12
1468_4_3p21.31	130_irnt_19q13.31
1468_4_7p22.3	130_irnt_2p24.3
1468_5_6p21.32	130_irnt_2q21.3
1468_5_6p21.33	130_irnt_2q22.1
1468_5_6p22.1	130_irnt_2q22.3
1468_5_7p22.3	130_irnt_5q23.1
1478_10q21.2	130_irnt_5q35.1
1478_12q24.11	130_irnt_6p22.3
1478_14q32.2	130_irnt_6q15
1478_1p34.1	130_irnt_8q22.1
1478_2p15	130_irnt_9p22.2
1478_2q31.1	130_raw_10q24.1
1478_3q27.1	130_raw_13q33.3
1478_4q13.2	130_raw_15q25.2
1478_6q22.32	130_raw_16q13
1478_7p22.3	130_raw_17p13.1
1488_irnt_15q24.2	130_raw_2p24.3
1488_irnt_17q21.2	130_raw_2q21.3
1488_irnt_19p13.11	130_raw_2q22.1
1488_irnt_1q21.3	130_raw_3p25.2
1488_irnt_1q25.1	130_raw_5q23.1
1488_irnt_22q13.2	130_raw_6q15
1488_irnt_3p21.31	130_raw_9q34.11
1488_irnt_6q23.3	1309_11p11.2
1488_irnt_7p21.1	1309_16q22.3
1488_raw_15q24.2	1309_19q13.33
1488_raw_17q21.2	1309_1p31.1
1488_raw_19p13.11	1309_22q12.2
1488_raw_1q21.3	1309_2q12.1
1488_raw_1q25.1	1309_3p12.1
1488_raw_20q11.22	1309_7q35
1488_raw_22q13.2	1319_10q21.3
1488_raw_3p21.31	1319_12q24.21
1488_raw_6q21	1319_18q11.2
1488_raw_6q23.3	1319_1p31.1
1488_raw_7p21.1	1319_3q24
1498_15q24.2	1319_6p21.32
1498_17p11.2	1329_11q23.1
1498_6q21	1329_16q23.3
1498_7p21.1	1329_17q21.31
1508_2_10q21.3	1329_19q13.33
1508_2_1q32.1	1329_22q12.2
1508_3_10q21.3	1329_2p21
1508_3_15q24.2	1329_3p12.1
1508_3_16p11.2	1329_3q13.31
1508_3_3p21.31	1329_4p15.33
1508_3_5q12.1	1329_6p22.2
1508_4_17p11.2	1329_9q21.12
1518_11q13.1	1339_19q13.33
1518_12q12	134_16q12.1
1518_14q21.1	1349_11p14.1
1518_15q24.2	1349_19q13.33
1518_22q13.2	1349_1p31.1
1518_2p15	1349_22q13.2
1518_2q33.1	135_11q13.5
1518_3q27.1	135_12q24.12
1518_6p11.2	135_12q24.13
1518_6p22.1	135_14q21.3
1518_9p21.1	135_15q22.33
1528_15q24.2	135_1p31.1
1528_1q21.3	135_20q13.32
1528_9q21.33	135_4q21.21
1528_9q32	135_4q24
1538_0_22q13.2	135_6p21.1
1538_1_6p21.32	135_6q26
1538_1_6p21.33	135_7q31.1
1538_2_17q21.31	1359_3p21.31
1548_16p11.2	136_11p14.1
1548_3p21.31	136_12q21.33
1558_11p11.2	136_7p22.2
1558_12q13.3	1369_18q21.2
1558_12q24.31	1369_1p31.1
1558_16p11.2	1369_22q13.2
1558_16q22.2	1369_9q34.11
1558_17q21.2	137_12q24.12
1558_18q11.2	137_13q12.3
1558_2p23.2	137_18q21.32
1558_2p23.3	137_1p13.3
1558_2p24.1	137_20q11.21
1558_4p14	137_20q13.32
1558_4q13.2	137_2q24.2
1558_5q14.3	137_3p21.31
1558_5q32	137_4q24
1558_6p24.1	137_6p21.31
1558_7p22.3	137_6p21.32
1568_10q21.3	137_6q25.3
1568_7q34	137_6q26
1578_11q12.2	1379_19q13.33
1588_10q21.3	1379_1p31.1
1588_3p21.31	1379_2q23.3
1618_1q25.1	1408_11q12.1
1628_1p34.1	1408_11q13.1
1628_3p21.31	1408_12q13.12
1628_8p21.1	1408_15q23
1677_6q14.3	1408_16p11.2
1687_11p11.2	1408_17q23.3
1687_11q23.3	1408_18q11.2
1687_12p13.2	1408_3p21.31
1687_12q13.12	1408_3q13.12
1687_14q12	1408_4q33
1687_16p11.2	1408_6q11.1
1687_16p12.3	1418_1_11p11.2
1687_16q12.2	1418_3_1p31.1
1687_16q22.1	1418_4_11p14.2
1687_17q12	1418_5_9p21.3
1687_17q21.31	1418_6_12q14.1
1687_19p13.11	1418_6_16q24.2
1687_1p31.1	1418_6_2q21.3
1687_1p31.3	1418_6_5q33.2
1687_1q32.1	1428_0_1p31.1
1687_22q13.1	1428_1_11p14.1
1687_22q13.2	1428_1_1q42.3
1687_2p23.3	1428_1_22q13.2
1687_2q33.3	1428_1_3q13.32
1687_3p14.2	1428_2_5p15.33
1687_3p25.3	1438_irnt_12q13.12
1687_3q25.2	1438_irnt_14q32.2
1687_4p15.2	1438_irnt_2q21.3
1687_5q14.1	1438_irnt_2q22.1
1687_6p12.1	1438_irnt_3p12.1
1687_6p21.33	1438_irnt_3p12.2
1687_6p22.1	1438_irnt_5p15.2
1687_6q27	1438_irnt_6p22.1
1687_7q22.1	1438_irnt_6p22.2
1687_7q32.1	1438_irnt_7q35
1687_8p21.1	1438_raw_12q13.12
1687_8p23.1	1438_raw_18q12.3
1687_9q22.31	1438_raw_19q13.33
1687_9q22.32	1438_raw_2q21.3
1697_10p12.2	1438_raw_2q22.1
1697_10q22.1	1438_raw_3p12.1
1697_10q24.32	1438_raw_3p12.2
1697_10q24.33	1438_raw_5p15.2
1697_10q26.13	1438_raw_6p22.1
1697_11p11.2	1438_raw_6p22.2
1697_11p15.2	1438_raw_7q35
1697_11p15.3	1438_raw_9q33.3
1697_11p15.5	1448_1_13q12.2
1697_11q13.1	1448_1_1p31.1
1697_11q13.2	1448_1_2q32.2
1697_11q13.3	1448_1_5q14.3
1697_11q13.4	1448_1_6q16.1
1697_12p11.22	1448_1_8q22.1
1697_12p12.3	1448_3_10p14
1697_12p13.2	1448_3_13q34
1697_12q24.11	1448_3_1p31.1
1697_12q24.21	1448_3_2q22.1
1697_12q24.31	1448_3_2q24.2
1697_13q13.1	1448_3_5q14.3
1697_13q14.2	1448_3_6q16.1
1697_14q23.3	1448_4_6p22.2
1697_14q24.3	1458_15q24.1
1697_14q32.2	1458_3p22.3
1697_14q32.32	1458_5q14.3
1697_14q32.33	1458_9q21.32
1697_15q15.1	1458_9q33.3
1697_15q21.2	1468_1_2p23.3
1697_15q22.31	1468_4_16p11.2
1697_15q24.1	1468_4_2p13.2
1697_15q25.2	1468_4_2q24.3
1697_15q25.3	1468_4_3p13
1697_15q26.1	1468_4_3p21.31
1697_16p11.2	1468_5_17q21.31
1697_16p13.11	1468_5_18q11.2
1697_16q22.1	1468_5_6p22.2
1697_16q22.2	1478_10q24.33
1697_16q23.3	1478_11p14.1
1697_16q24.3	1478_11q22.1
1697_17q11.2	1478_12q24.11
1697_17q21.31	1478_13q12.3
1697_17q24.2	1478_14q32.2
1697_17q25.3	1478_17q21.1
1697_18q21.1	1478_19q13.41
1697_19p13.11	1478_1q31.1
1697_19p13.2	1478_2p14
1697_19q13.2	1478_2q22.3
1697_1p12	1478_3p12.1
1697_1p22.1	1478_6p24.3
1697_1p31.1	1478_6q22.32
1697_1p32.3	1488_irnt_15q24.1
1697_1p34.2	1488_irnt_15q24.2
1697_1p36.11	1488_irnt_17q21.2
1697_1p36.12	1488_irnt_1q21.3
1697_1p36.13	1488_irnt_1q25.1
1697_1p36.33	1488_irnt_3p21.31
1697_1q21.1	1488_irnt_4q22.1
1697_1q24.3	1488_irnt_6q23.3
1697_1q25.3	1488_raw_12p12.1
1697_1q32.1	1488_raw_15q24.1
1697_1q42.11	1488_raw_15q24.2
1697_1q42.12	1488_raw_16q23.2
1697_1q42.13	1488_raw_17q21.2
1697_1q42.2	1488_raw_17q24.3
1697_20p11.23	1488_raw_1q21.3
1697_20p13	1488_raw_1q25.1
1697_20q11.22	1488_raw_3p21.31
1697_20q13.13	1488_raw_4q22.1
1697_20q13.33	1488_raw_6q23.3
1697_21q22.13	1498_15q24.1
1697_22q12.2	1498_15q24.2
1697_2p11.1	1498_17q23.2
1697_2p11.2	1498_5q14.3
1697_2p13.2	1498_8q23.1
1697_2p13.3	1508_2_15q24.1
1697_2p16.1	1508_2_1p31.1
1697_2p21	1508_3_10q21.3
1697_2p22.2	1508_3_10q24.1
1697_2p22.3	1508_3_15q24.1
1697_2p23.3	1508_3_15q24.2
1697_2p24.1	1508_3_16p11.2
1697_2q11.1	1508_3_18q11.2
1697_2q31.1	1508_3_1p31.1
1697_2q35	1508_3_2q21.3
1697_2q36.1	1508_3_5q12.1
1697_2q37.1	1508_3_6q16.1
1697_3p21.1	1508_4_12q13.11
1697_3q11.2	1508_4_12q13.12
1697_3q12.1	1508_4_15q25.2
1697_3q13.33	1518_14q21.1
1697_3q21.1	1518_15q24.1
1697_3q22.3	1518_15q24.2
1697_3q23	1518_1q43
1697_3q25.1	1518_2p23.3
1697_3q25.31	1518_3p12.1
1697_3q25.32	1518_3p22.3
1697_3q26.31	1518_3q11.2
1697_3q28	1518_3q27.1
1697_4p11	1518_4p15.33
1697_4p16.1	1518_4q28.2
1697_4p16.3	1518_5q14.3
1697_4q12	1518_6p22.2
1697_4q26	1518_6q11.1
1697_5p13.1	1518_7q22.3
1697_5q11.2	1518_9p21.1
1697_5q14.1	1528_13q31.1
1697_5q23.3	1528_14q13.1
1697_5q31.1	1528_15q24.1
1697_5q35.2	1528_15q24.2
1697_5q35.3	1528_20q11.23
1697_6p21.31	1528_9p13.3
1697_6p21.33	1538_0_2p23.3
1697_6p22.1	1538_0_2q34
1697_6p22.2	1538_0_6p25.1
1697_6p22.3	1538_1_1p32.3
1697_6q14.1	1538_2_6p25.1
1697_6q21	1548_12q24.11
1697_6q22.31	1548_3p21.31
1697_6q22.32	1548_3q22.3
1697_6q25.3	1548_6q12
1697_6q27	1558_10q24.31
1697_7p12.1	1558_16p11.2
1697_7p15.3	1558_16q22.2
1697_7p22.2	1558_17q21.2
1697_7p22.3	1558_17q23.1
1697_7q11.21	1558_18q11.2
1697_7q31.31	1558_19q13.33
1697_8p22	1558_1p36.33
1697_8q11.21	1558_2p14
1697_8q23.3	1558_2p23.2
1697_8q24.12	1558_3p12.1
1697_9q22.1	1558_4q23
1697_9q22.31	1558_5q14.3
1697_9q22.32	1558_5q32
1697_9q31.2	1558_6p24.1
1697_9q33.2	1558_6q16.1
1697_9q34.2	1558_7q36.2
1707_1_17q21.31	1568_15q24.2
1707_2_17q21.31	1568_2q24.3
1717_10q21.3	1578_11q12.2
1717_11p15.1	1588_10q21.3
1717_11q13.3	1588_15q24.1
1717_12q21.33	1588_4q23
1717_12q24.31	1588_9q31.2
1717_14q32.32	1618_16q21
1717_15q12	1618_1q25.1
1717_15q13.1	1618_1q43
1717_15q25.1	1618_3p22.3
1717_15q25.2	1618_4p13
1717_16q24.2	1628_1p31.1
1717_16q24.3	1628_1p36.33
1717_1q21.3	1628_3p21.31
1717_20q11.21	1628_4q23
1717_20q11.22	1677_1p36.33
1717_22q13.1	1687_10q24.31
1717_2p22.2	1687_11p14.1
1717_2p22.3	1687_12q21.33
1717_2p23.2	1687_12q24.31
1717_3q23	1687_13q12.2
1717_3q25.31	1687_13q21.32
1717_5q12.1	1687_14q13.1
1717_5q31.1	1687_14q31.1
1717_6p21.31	1687_14q31.3
1717_6p22.1	1687_16p11.2
1717_6p25.3	1687_17p13.3
1717_6q24.3	1687_18q12.3
1717_7q22.3	1687_18q21.2
1717_8p11.21	1687_18q21.32
1717_8q23.3	1687_19q13.33
1717_9p23	1687_1p13.2
1717_9q33.3	1687_1p13.3
1727_10q21.3	1687_1p36.31
1727_11p11.2	1687_1q32.1
1727_11p15.1	1687_22q11.22
1727_11q13.3	1687_2p14
1727_15q13.1	1687_2q22.2
1727_15q13.3	1687_3p12.1
1727_15q21.2	1687_3q26.33
1727_15q25.2	1687_4p13
1727_16q22.2	1687_4p15.1
1727_16q24.2	1687_5q12.1
1727_16q24.3	1687_6p21.31
1727_1p31.3	1687_6p22.2
1727_1q21.3	1687_6q16.1
1727_1q22	1687_6q16.3
1727_20p11.1	1687_8p11.22
1727_20p11.21	1687_8q11.23
1727_20p13	1687_9p21.2
1727_20q11.21	1687_9q22.32
1727_20q11.22	1687_9q31.2
1727_22q13.1	1687_9q33.1
1727_22q13.31	1687_9q33.3
1727_2p22.2	1697_10p12.2
1727_2p23.3	1697_10q22.1
1727_2q31.1	1697_10q24.31
1727_3q25.31	1697_10q24.32
1727_5q12.1	1697_10q24.33
1727_5q32	1697_10q26.13
1727_5q35.3	1697_10q26.3
1727_6p25.3	1697_11p14.1
1727_7p21.1	1697_11p15.2
1727_7q22.3	1697_11q13.2
1727_8p11.21	1697_11q13.4
1727_8q23.3	1697_12p12.2
1727_9p23	1697_12p12.3
1737_11p15.1	1697_12p13.32
1737_11q13.2	1697_12p13.33
1737_11q13.3	1697_12q23.2
1737_12q22	1697_12q24.12
1737_15q13.1	1697_13q13.1
1737_16q24.2	1697_13q34
1737_16q24.3	1697_14q13.3
1737_17p11.2	1697_14q23.2
1737_20q11.22	1697_14q23.3
1737_20q11.23	1697_15q15.3
1737_2p14	1697_15q21.2
1737_2p15	1697_15q22.2
1737_3q22.3	1697_15q22.33
1737_3q25.31	1697_15q24.1
1737_6p21.32	1697_15q24.3
1737_6p21.33	1697_15q25.3
1737_6p22.1	1697_16q23.3
1737_6p25.3	1697_16q24.3
1737_7q22.3	1697_17p11.2
1737_8p23.1	1697_17q21.1
1737_8q23.3	1697_17q21.32
1747_1_11p15.1	1697_17q23.2
1747_1_11p15.4	1697_17q24.1
1747_1_11q13.1	1697_17q24.3
1747_1_11q13.3	1697_18q12.3
1747_1_12q21.32	1697_18q21.1
1747_1_12q21.33	1697_19q13.13
1747_1_14q23.1	1697_19q13.2
1747_1_14q32.12	1697_19q13.31
1747_1_14q32.32	1697_19q13.33
1747_1_15q12	1697_1p13.2
1747_1_15q13.1	1697_1p22.1
1747_1_15q25.1	1697_1p36.13
1747_1_15q25.2	1697_1p36.22
1747_1_16q24.2	1697_1p36.23
1747_1_16q24.3	1697_1q21.1
1747_1_17q25.3	1697_1q32.1
1747_1_1p22.3	1697_1q42.11
1747_1_1p36.22	1697_1q42.12
1747_1_20q11.22	1697_20p11.23
1747_1_22q13.1	1697_20q11.21
1747_1_2p23.2	1697_20q13.32
1747_1_2p23.3	1697_20q13.33
1747_1_2q32.3	1697_22q11.21
1747_1_2q33.3	1697_2p11.1
1747_1_3p14.1	1697_2p13.2
1747_1_3p26.3	1697_2p24.1
1747_1_3q23	1697_2p25.3
1747_1_4q12	1697_2q11.1
1747_1_5q11.2	1697_2q22.2
1747_1_6p21.33	1697_2q31.2
1747_1_6p25.3	1697_2q35
1747_1_6q25.3	1697_2q36.2
1747_1_7q21.13	1697_2q36.3
1747_1_9p23	1697_3p11.2
1747_1_9q33.3	1697_3p21.1
1747_2_15q13.1	1697_3p25.2
1747_2_16q24.2	1697_3p25.3
1747_2_16q24.3	1697_3q21.1
1747_2_20q11.22	1697_3q22.2
1747_2_20q11.23	1697_3q25.31
1747_2_6p25.3	1697_3q25.32
1747_2_7q22.1	1697_3q26.2
1747_3_11q13.3	1697_3q27.1
1747_3_15q12	1697_4p11
1747_3_15q13.1	1697_4p15.31
1747_3_15q25.1	1697_4p15.32
1747_3_16q24.3	1697_4p16.2
1747_3_20q11.22	1697_4q21.3
1747_3_3q23	1697_4q24
1747_3_6p25.3	1697_4q25
1747_3_9p23	1697_4q27
1747_4_11p15.1	1697_4q31.3
1747_4_11p15.4	1697_5p13.2
1747_4_11q13.2	1697_5q13.1
1747_4_11q13.3	1697_5q14.3
1747_4_12q21.32	1697_5q22.2
1747_4_12q21.33	1697_5q22.3
1747_4_14q24.1	1697_5q31.3
1747_4_14q32.12	1697_6p22.3
1747_4_14q32.32	1697_6p24.3
1747_4_14q32.33	1697_6q16.3
1747_4_15q12	1697_6q21
1747_4_15q13.1	1697_6q22.31
1747_4_15q25.1	1697_6q22.32
1747_4_15q25.2	1697_6q22.33
1747_4_16q24.2	1697_6q23.1
1747_4_16q24.3	1697_6q24.2
1747_4_17q25.3	1697_6q25.3
1747_4_1p22.1	1697_7p15.1
1747_4_1p36.22	1697_7p22.2
1747_4_1p36.23	1697_7q21.2
1747_4_1q22	1697_7q31.31
1747_4_20q11.21	1697_7q33
1747_4_20q11.22	1697_8q11.21
1747_4_20q11.23	1697_8q21.11
1747_4_2p21	1697_8q24.12
1747_4_2p23.2	1697_8q24.21
1747_4_2p23.3	1697_8q24.22
1747_4_3q23	1697_9q21.32
1747_4_4q24	1697_9q31.2
1747_4_6p21.33	1697_9q33.1
1747_4_6p22.1	1697_9q33.2
1747_4_6p25.3	1697_9q34.12
1747_4_6q21	1707_1_2q34
1747_4_7q21.13	1707_2_2q34
1747_4_9p21.3	1707_3_10p12.2
1747_4_9p23	1707_3_10q23.2
1747_4_9q33.3	1707_3_3p21.1
1747_5_11p15.1	1707_3_3p26.2
1747_5_11p15.4	1707_3_5q35.1
1747_5_11q13.3	1717_10q23.1
1747_5_12q21.33	1717_10q24.31
1747_5_15q12	1717_11p15.2
1747_5_15q13.1	1717_11q12.2
1747_5_15q25.1	1717_12q12
1747_5_16q24.3	1717_12q21.32
1747_5_17q21.32	1717_13q32.1
1747_5_20q11.22	1717_15q13.1
1747_5_3q23	1717_15q25.2
1747_5_6p25.3	1717_16q22.2
1747_5_9p23	1717_16q24.2
1747_6_15q13.1	1717_17q21.32
1747_6_16q24.3	1717_17q23.1
1747_6_7p14.2	1717_17q25.3
1757_10q21.3	1717_1q31.1
1757_11q12.2	1717_22q12.2
1757_14q24.3	1717_2p22.2
1757_15q24.1	1717_2p22.3
1757_16q22.1	1717_2q37.1
1757_20q11.22	1717_3p12.1
1757_22q13.33	1717_3q25.31
1757_2p16.1	1717_5q12.3
1757_3q13.31	1717_5q35.2
1757_5q31.1	1717_6p12.2
1757_6p22.1	1717_6q24.3
1757_6p25.3	1717_7q22.3
1757_7q22.3	1717_8p11.21
1757_8q23.3	1717_8q23.3
1757_9p24.3	1717_9p22.2
189_raw_17q11.2	1717_9q33.3
1920_11p11.2	1727_10p15.1
1920_11q23.2	1727_10q23.1
1920_22q13.2	1727_10q24.31
1920_8p23.1	1727_11p15.2
1930_11p11.2	1727_11q12.2
1930_1q25.1	1727_12q12
1930_1q42.12	1727_12q21.32
1930_3p21.31	1727_12q21.33
1930_6p22.1	1727_13q32.1
1930_7p22.3	1727_15q12
1930_8p23.1	1727_15q25.2
1940_16p11.2	1727_16q22.2
1940_22q13.2	1727_16q24.1
1940_7p22.3	1727_16q24.2
1940_8p23.1	1727_17q25.3
1950_11q23.2	1727_1q22
1950_12q24.11	1727_1q32.3
1950_3q13.13	1727_2p22.2
1950_8p23.1	1727_3p12.1
1950_9q22.31	1727_3q25.31
1960_3p21.31	1727_5q35.2
1960_8p23.1	1727_5q35.3
1970_10q24.32	1727_7p15.1
1970_10q24.33	1727_7q22.3
1970_14q24.3	1727_8p11.21
1970_16p11.2	1727_8q23.3
1970_17q21.31	1727_9p22.2
1970_6p21.33	1727_9p23
1970_6q22.32	1737_11p15.2
1970_8p23.1	1737_11q13.2
1970_9q33.3	1737_12q23.1
1980_10q24.32	1737_1q21.3
1980_10q24.33	1737_2p14
1980_11q21	1737_2p22.2
1980_12q24.11	1737_3p12.1
1980_14q24.3	1737_3q25.31
1980_16p11.2	1737_6p22.2
1980_8p23.1	1737_7p15.1
1990_16p11.2	1737_8q23.3
1990_6p21.33	1737_9p22.2
1990_8p23.1	1747_1_10q22.1
1990_9q22.31	1747_1_11q12.2
2000_11q23.2	1747_1_11q12.3
2000_5q31.3	1747_1_12q13.11
2000_8p23.1	1747_1_12q21.32
20001_1001_6p12.1	1747_1_12q21.33
20001_1006_12q23.3	1747_1_12q24.12
20001_1006_8p11.21	1747_1_12q24.13
20001_1011_1q32.3	1747_1_13q22.3
20001_1017_7p22.3	1747_1_14q23.2
20001_1020_20q13.12	1747_1_14q32.32
20001_1022_2q37.3	1747_1_15q12
20001_1024_9q22.31	1747_1_15q13.1
20001_1030_17q21.32	1747_1_16q24.2
20001_1034_7q31.2	1747_1_17q21.1
20001_1034_9q34.11	1747_1_17q21.32
20001_1035_5p15.33	1747_1_17q25.3
20001_1048_9p13.3	1747_1_18q21.1
20001_1052_11p13	1747_1_19q13.2
20001_1052_6p21.32	1747_1_1p22.3
20001_1053_11q23.3	1747_1_1p36.21
20001_1055_19p13.3	1747_1_1p36.22
20001_1055_20p11.21	1747_1_21q21.3
20001_1059_16q24.3	1747_1_22q13.1
20001_1059_20q11.22	1747_1_2p23.3
20001_1059_4q32.1	1747_1_2q21.3
20001_1059_5p15.33	1747_1_2q32.3
20001_1060_6q22.1	1747_1_2q33.3
20001_1061_11q13.1	1747_1_3p13
20001_1061_16q24.3	1747_1_4q12
20001_1061_17q25.1	1747_1_4q21.21
20001_1061_1q42.13	1747_1_4q25
20001_1061_20q11.22	1747_1_5q35.2
20001_1061_22q13.2	1747_1_7p15.1
20001_1061_5p15.33	1747_1_8p11.22
20001_1061_6p21.32	1747_1_8q21.13
20001_1063_20p11.21	1747_1_9p22.2
20001_1063_2p25.3	1747_1_9p23
20001_1065_19p13.11	1747_1_9p24.3
20001_1065_3q13.11	1747_1_9q22.33
20002_1065_10q21.2	1747_1_9q33.3
20002_1065_10q21.3	1747_2_13q22.3
20002_1065_10q22.2	1747_2_15q13.1
20002_1065_10q23.31	1747_2_16q24.2
20002_1065_11p11.2	1747_2_17q25.3
20002_1065_11p15.5	1747_2_6p12.2
20002_1065_11q13.1	1747_3_12q21.32
20002_1065_11q23.1	1747_3_13q22.3
20002_1065_12q13.11	1747_3_15q12
20002_1065_12q24.11	1747_3_15q13.1
20002_1065_12q24.13	1747_3_17q25.3
20002_1065_12q24.31	1747_3_4q13.3
20002_1065_13q34	1747_3_4q21.21
20002_1065_14q22.1	1747_3_9p22.2
20002_1065_14q24.1	1747_3_9p23
20002_1065_15q24.2	1747_3_9q33.3
20002_1065_16p11.2	1747_4_11q12.2
20002_1065_16q24.3	1747_4_11q12.3
20002_1065_17q21.31	1747_4_12q21.32
20002_1065_19p13.11	1747_4_12q21.33
20002_1065_19p13.2	1747_4_13q22.3
20002_1065_19p13.3	1747_4_13q32.1
20002_1065_1p22.2	1747_4_14q21.3
20002_1065_1p36.11	1747_4_14q32.32
20002_1065_1p36.22	1747_4_15q12
20002_1065_1q31.2	1747_4_15q13.1
20002_1065_20p13	1747_4_16q24.2
20002_1065_2p23.2	1747_4_17q25.3
20002_1065_2p23.3	1747_4_1p31.1
20002_1065_2q13	1747_4_1q22
20002_1065_2q24.1	1747_4_2p23.3
20002_1065_3p21.31	1747_4_2q21.3
20002_1065_3p25.3	1747_4_3p13
20002_1065_3q22.3	1747_4_3q21.1
20002_1065_4p15.2	1747_4_4q13.3
20002_1065_4q24	1747_4_4q25
20002_1065_4q32.1	1747_4_7p15.1
20002_1065_5q31.1	1747_4_8p11.22
20002_1065_6p22.1	1747_4_8q21.13
20002_1065_6p22.3	1747_4_9p21.3
20002_1065_6q14.1	1747_4_9p22.2
20002_1065_6q22.31	1747_4_9q22.33
20002_1065_6q22.32	1747_4_9q33.3
20002_1065_6q22.33	1747_5_12q21.32
20002_1065_6q23.2	1747_5_13q22.3
20002_1065_6q25.1	1747_5_15q13.1
20002_1065_7p22.1	1747_5_15q24.1
20002_1065_7p22.3	1747_5_17q25.3
20002_1065_8p23.1	1747_5_1p36.23
20002_1065_8q22.1	1747_5_3q21.1
20002_1065_8q22.3	1747_5_4q21.21
20002_1065_8q24.3	1747_5_7p15.1
20002_1072_8p12	1747_5_8q21.13
20002_1074_11q23.3	1747_5_9p22.2
20002_1074_17q21.32	1747_5_9p23
20002_1074_6q23.2	1747_5_9q33.3
20002_1074_9p21.3	1747_6_15q13.1
20002_1075_1q41	1747_6_8q21.13
20002_1075_2p13.3	1757_10q21.3
20002_1075_6p24.1	1757_11q12.2
20002_1075_6q25.3	1757_14q23.2
20002_1075_9p21.3	1757_15q24.1
20002_1076_14q23.3	1757_16p13.3
20002_1078_1q21.3	1757_16q22.1
20002_1078_5p15.33	1757_1p36.23
20002_1080_14q32.2	1757_20q12
20002_1080_15q26.1	1757_22q13.33
20002_1080_20q11.22	1757_2q22.3
20002_1080_9q33.2	1757_3q13.31
20002_1081_20q11.22	1757_3q27.1
20002_1081_7p14.1	1757_4p14
20002_1081_9q21.11	1757_5q11.2
20002_1087_1p34.3	1757_5q31.1
20002_1087_2q14.2	1757_7p15.1
20002_1093_10q22.1	1757_7q32.3
20002_1093_14q21.1	1757_8q23.3
20002_1093_20q11.22	1757_9p22.2
20002_1093_20q13.33	1757_9p24.3
20002_1094_10q22.1	1807_irnt_6q26
20002_1094_12q24.31	1807_raw_6q26
20002_1094_20q11.22	189_raw_15q23
20002_1094_8q22.3	1920_12q24.31
20002_1111_10q23.33	1920_13q32.2
20002_1111_11q12.2	1920_18q21.2
20002_1111_11q23.1	1920_6q12
20002_1111_11q23.3	1920_6q24.2
20002_1111_12q24.31	1920_9q33.1
20002_1111_14q24.1	1930_10q25.1
20002_1111_15q25.2	1930_18q21.2
20002_1111_16p12.1	1930_1p36.23
20002_1111_16p13.13	1930_1q25.1
20002_1111_17q21.2	1930_2q22.3
20002_1111_1p36.22	1930_3p21.31
20002_1111_1p36.23	1930_3q22.3
20002_1111_1q25.1	1930_7p21.3
20002_1111_22q13.2	1930_8p23.1
20002_1111_2q11.2	1940_15q22.2
20002_1111_2q12.1	1940_8q21.3
20002_1111_2q37.3	1950_11q23.2
20002_1111_3q26.32	1950_12q24.11
20002_1111_3q28	1950_1p32.3
20002_1111_4p14	1950_2q22.3
20002_1111_5p13.2	1950_2q23.1
20002_1111_5q22.1	1950_3q13.31
20002_1111_5q31.1	1960_10q25.1
20002_1111_5q33.3	1960_11q11
20002_1111_6p21.31	1960_14q24.1
20002_1111_6p21.32	1960_19q13.11
20002_1111_6p21.33	1960_2p23.3
20002_1111_6p22.1	1960_2q22.3
20002_1111_6q23.3	1960_3p12.2
20002_1111_8q21.13	1960_3q22.3
20002_1111_8q24.3	1960_5p14.2
20002_1114_2q21.2	1960_8p23.1
20002_1114_9p21.1	1970_10q24.32
20002_1115_6p25.2	1970_10q24.33
20002_1115_6q21	1970_11p14.1
20002_1120_14q32.33	1970_3p12.1
20002_1120_7q33	1970_3p21.2
20002_1134_5q12.3	1970_3q22.3
20002_1135_2q14.2	1970_6q22.32
20002_1135_6p22.3	1970_7q21.3
20002_1135_7q21.3	1980_10q24.32
20002_1139_9q34.11	1980_10q24.33
20002_1142_15q23	1980_11p14.1
20002_1143_14q32.33	1980_11q12.1
20002_1155_14q24.2	1980_11q24.3
20002_1158_2q14.2	1980_20p11.23
20002_1161_8q22.3	1980_3p12.1
20002_1162_10q21.3	1980_3p21.1
20002_1162_13q33.1	1980_3p22.3
20002_1162_3p21.31	1980_3q22.3
20002_1165_2q13	1980_5q21.1
20002_1190_4p16.3	1980_7q32.1
20002_1191_2p16.2	1990_10q24.33
20002_1191_7q11.23	1990_16q22.2
20002_1191_9q32	1990_1p36.23
20002_1192_7p11.2	1990_3p12.1
20002_1192_7q21.13	1990_5q12.3
20002_1193_2q35	1990_8p23.1
20002_1193_4p15.2	2000_11q12.1
20002_1193_4q35.1	2000_11q23.2
20002_1194_2q11.1	2000_2q24.1
20002_1196_10q11.22	2000_3p22.3
20002_1196_4p16.3	2000_3q22.3
20002_1197_10q11.22	2000_5q14.3
20002_1197_17q21.31	2000_5q21.3
20002_1200_10q26.2	2000_8p23.1
20002_1201_8p21.2	2000_9q33.3
20002_1202_1p21.2	20001_1001_11q22.2
20002_1220_10q21.3	20001_1001_19q13.42
20002_1220_10q23.33	20001_1001_6q26
20002_1220_15q22.2	20001_1003_16q24.3
20002_1220_16q22.1	20001_1003_2p21
20002_1220_6p21.31	20001_1003_7q34
20002_1220_7q22.1	20001_1006_12q23.3
20002_1220_7q36.3	20001_1006_12q24.32
20002_1220_8q24.3	20001_1006_14q32.13
20002_1222_6p21.33	20001_1006_3q13.33
20002_1223_11q23.1	20001_1006_8p11.21
20002_1225_10p11.22	20001_1011_11q13.1
20002_1225_5q33.3	20001_1011_12q21.32
20002_1225_6p21.31	20001_1011_5q34
20002_1225_6p21.33	20001_1011_6q22.33
20002_1225_6p22.1	20001_1017_11q13.4
20002_1226_10q24.2	20001_1017_16q13
20002_1226_11p15.5	20001_1017_3p12.2
20002_1226_11q12.2	20001_1018_12q24.22
20002_1226_12q24.11	20001_1018_17p13.1
20002_1226_12q24.13	20001_1018_19q13.32
20002_1226_14q24.1	20001_1018_4p15.33
20002_1226_16q22.1	20001_1019_15q13.1
20002_1226_17q21.31	20001_1019_5q11.2
20002_1226_17q21.32	20001_1020_20q13.12
20002_1226_18q22.2	20001_1022_18p11.23
20002_1226_19q13.32	20001_1022_21q21.3
20002_1226_1p36.13	20001_1023_12q24.12
20002_1226_1p36.32	20001_1023_13q31.1
20002_1226_22q12.2	20001_1023_13q32.1
20002_1226_2q24.2	20001_1023_14q24.2
20002_1226_2q32.2	20001_1023_16q12.2
20002_1226_2q37.3	20001_1023_4q33
20002_1226_3q13.11	20001_1023_7p14.1
20002_1226_3q13.33	20001_1024_10q24.33
20002_1226_4q24	20001_1024_12p11.23
20002_1226_4q31.23	20001_1024_14q32.2
20002_1226_5q13.3	20001_1024_15q24.1
20002_1226_6p21.31	20001_1030_19q13.33
20002_1226_6p21.33	20001_1030_20q11.21
20002_1226_6p22.1	20001_1030_2p24.1
20002_1226_6q23.3	20001_1030_4q27
20002_1226_8p23.1	20001_1030_8q13.2
20002_1226_8q12.1	20001_1030_8q22.1
20002_1226_8q24.21	20001_1032_18q12.2
20002_1226_9p24.1	20001_1032_9p22.2
20002_1229_6p22.2	20001_1034_13q14.13
20002_1234_6p21.33	20001_1034_1p31.1
20002_1234_6p22.1	20001_1034_4q23
20002_1240_18p11.31	20001_1034_5q33.3
20002_1240_19p13.2	20001_1034_6p12.2
20002_1240_9q33.3	20001_1034_7q31.2
20002_1243_16q22.1	20001_1034_9q34.11
20002_1249_3q24	20001_1035_2q14.2
20002_1249_7p22.1	20001_1035_4p16.3
20002_1256_15q15.1	20001_1035_6p21.2
20002_1257_22q12.3	20001_1035_9q22.32
20002_1261_14q24.1	20001_1048_14q32.2
20002_1261_17q21.32	20001_1050_15q26.2
20002_1261_6p21.32	20001_1050_19q13.43
20002_1261_6p21.33	20001_1050_2p16.3
20002_1261_6p22.1	20001_1052_13q13.1
20002_1261_8q24.3	20001_1052_1q24.1
20002_1262_22q13.31	20001_1052_4q13.3
20002_1262_2p13.1	20001_1052_5q35.1
20002_1265_18q11.2	20001_1053_10q24.1
20002_1265_1p34.2	20001_1055_14q23.2
20002_1265_1p36.32	20001_1055_7p14.3
20002_1265_1p36.33	20001_1059_20p11.21
20002_1265_5q13.3	20001_1059_4q32.1
20002_1265_6p24.1	20001_1060_1q22
20002_1265_6q16.1	20001_1060_2q12.3
20002_1267_8p23.1	20001_1060_2q24.3
20002_1274_12q24.23	20001_1060_6q22.1
20002_1274_13q14.11	20001_1061_11q13.1
20002_1275_16p11.2	20001_1061_1p36.23
20002_1276_10p15.1	20001_1061_20q11.21
20002_1276_11q14.1	20001_1061_20q12
20002_1277_11q23.3	20001_1061_22q13.2
20002_1277_12q24.31	20001_1061_4q27
20002_1277_1p31.3	20001_1061_7q31.31
20002_1277_1q24.1	20001_1062_12q24.13
20002_1277_9p21.3	20001_1062_17q11.2
20002_1278_2p24.1	20001_1062_2p22.1
20002_1279_3p21.31	20001_1063_15q11.2
20002_1281_12p13.31	20001_1063_19q13.11
20002_1282_16q22.2	20001_1063_21q22.12
20002_1282_17p11.2	20001_1063_2p23.3
20002_1282_9q34.3	20001_1063_3q22.1
20002_1287_15q25.1	20001_1063_6p21.32
20002_1287_20q13.33	20001_1063_6p24.3
20002_1287_8p21.2	20001_1063_8p23.1
20002_1288_16q22.1	20001_1063_8q24.21
20002_1290_1q24.3	20001_1065_12q23.3
20002_1291_12q24.31	20001_1065_15q25.3
20002_1293_18q22.2	20001_1065_19q13.41
20002_1293_6p21.33	20001_1065_9q21.12
20002_1294_17q12	20001_1065_9q22.33
20002_1297_14q32.12	20001_1065_9q32
20002_1308_6q25.3	20001_1068_10q22.3
20002_1309_11q13.1	20001_1068_1q31.1
20002_1309_19p13.3	20001_1068_5p15.33
20002_1309_7q31.31	20001_99999_8p23.1
20002_1311_10q26.3	20001_99999_8q13.2
20002_1312_10q22.1	20002_1065_10p12.33
20002_1312_10q24.32	20002_1065_10q21.3
20002_1312_6p21.33	20002_1065_10q24.32
20002_1313_17q21.32	20002_1065_10q24.33
20002_1313_17q25.3	20002_1065_11p11.12
20002_1313_22q12.1	20002_1065_11p14.1
20002_1313_6p21.32	20002_1065_11q12.1
20002_1313_6p21.33	20002_1065_11q22.1
20002_1313_6p22.1	20002_1065_11q22.3
20002_1313_9q32	20002_1065_11q23.1
20002_1322_1p32.3	20002_1065_12p12.2
20002_1327_11p15.5	20002_1065_12q13.11
20002_1327_7q36.1	20002_1065_12q13.12
20002_1330_1q21.3	20002_1065_12q24.11
20002_1330_7q34	20002_1065_12q24.12
20002_1331_1p36.11	20002_1065_12q24.13
20002_1371_11q13.1	20002_1065_12q24.21
20002_1371_12q13.11	20002_1065_13q12.3
20002_1371_6p21.32	20002_1065_13q13.1
20002_1371_6p21.33	20002_1065_13q34
20002_1371_6p22.1	20002_1065_15q22.2
20002_1373_3p24.3	20002_1065_15q23
20002_1373_5q33.2	20002_1065_15q24.1
20002_1374_6p25.2	20002_1065_15q24.2
20002_1377_4p11	20002_1065_16p11.2
20002_1377_6p21.32	20002_1065_16p12.3
20002_1381_18p11.21	20002_1065_17q22
20002_1381_6p21.32	20002_1065_17q23.3
20002_1381_6p21.33	20002_1065_17q25.1
20002_1381_6p22.1	20002_1065_18q12.3
20002_1382_1p22.1	20002_1065_18q21.2
20002_1382_6p21.32	20002_1065_18q21.32
20002_1382_6p21.33	20002_1065_19q13.33
20002_1382_6p22.1	20002_1065_1p34.2
20002_1387_15q26.1	20002_1065_1p36.23
20002_1387_17q21.2	20002_1065_1q31.2
20002_1387_2q33.1	20002_1065_1q42.2
20002_1387_2q37.3	20002_1065_20p12.2
20002_1387_4p14	20002_1065_20q13.32
20002_1387_5p13.2	20002_1065_2p22.2
20002_1387_5q22.1	20002_1065_2p23.2
20002_1387_6p21.33	20002_1065_3p21.1
20002_1405_10q26.3	20002_1065_3p24.1
20002_1405_2q31.1	20002_1065_3p25.3
20002_1405_8q22.3	20002_1065_3q26.1
20002_1407_14q32.33	20002_1065_4p14
20002_1408_1p35.1	20002_1065_4p15.31
20002_1414_1p32.3	20002_1065_4p15.32
20002_1414_9q21.32	20002_1065_4q21.21
20002_1415_6p22.2	20002_1065_4q21.22
20002_1417_3p21.1	20002_1065_4q24
20002_1417_3q25.31	20002_1065_4q25
20002_1417_5q31.1	20002_1065_5q13.1
20002_1419_17p11.2	20002_1065_5q14.3
20002_1419_17p13.3	20002_1065_5q23.3
20002_1419_2q14.1	20002_1065_5q31.1
20002_1419_2q14.2	20002_1065_6p12.2
20002_1420_2p13.3	20002_1065_6p22.3
20002_1421_16q22.2	20002_1065_6q14.1
20002_1421_8q22.1	20002_1065_6q22.31
20002_1428_10q26.2	20002_1065_6q22.32
20002_1428_9q34.2	20002_1065_6q23.2
20002_1430_2q11.2	20002_1065_7p15.2
20002_1430_3q21.2	20002_1065_7q22.3
20002_1433_2p25.1	20002_1065_7q32.3
20002_1434_20p11.23	20002_1065_7q33
20002_1435_9p21.3	20002_1065_8q21.13
20002_1438_1p32.3	20002_1065_8q22.1
20002_1438_8p23.1	20002_1065_8q22.3
20002_1438_9p24.1	20002_1065_9q34.2
20002_1439_8p21.1	20002_1066_13q12.13
20002_1440_19q13.31	20002_1066_17q25.1
20002_1441_10q23.2	20002_1066_7p14.3
20002_1446_14q24.3	20002_1066_9q34.11
20002_1451_6p22.2	20002_1067_14q22.3
20002_1452_11q13.1	20002_1067_20q11.21
20002_1452_1q21.3	20002_1067_8q23.1
20002_1452_20q13.33	20002_1072_3q27.1
20002_1452_5q31.1	20002_1072_3q27.2
20002_1452_6p21.32	20002_1072_5q35.1
20002_1453_1p35.1	20002_1074_10q24.33
20002_1453_6p21.31	20002_1074_1p13.3
20002_1453_6p21.33	20002_1074_20q13.12
20002_1453_6p22.1	20002_1074_20q13.33
20002_1454_9q31.1	20002_1074_6p24.1
20002_1455_1p36.11	20002_1074_6q25.1
20002_1456_11q23.3	20002_1074_6q25.3
20002_1456_16p11.2	20002_1075_12q24.12
20002_1456_5p15.33	20002_1075_1p13.3
20002_1456_6p21.31	20002_1075_1q41
20002_1456_6p21.33	20002_1075_2q33.2
20002_1456_6p22.1	20002_1075_6p24.1
20002_1458_1q24.3	20002_1075_6q25.3
20002_1458_2q22.3	20002_1076_12q12
20002_1459_6p22.1	20002_1076_18q21.2
20002_1459_7p21.3	20002_1076_1q21.2
20002_1460_2q24.3	20002_1076_9p13.3
20002_1461_22q13.33	20002_1077_8q22.3
20002_1462_5q31.1	20002_1078_1p35.1
20002_1463_14q23.1	20002_1079_14q24.3
20002_1463_17q21.32	20002_1079_19q13.43
20002_1463_6p21.32	20002_1079_22q13.1
20002_1463_7p22.2	20002_1079_3p11.1
20002_1463_7p22.3	20002_1079_3p12.1
20002_1464_6p21.32	20002_1080_13q14.13
20002_1464_6p21.33	20002_1080_14q22.1
20002_1466_11q13.1	20002_1080_1q43
20002_1466_12q13.3	20002_1080_2p22.2
20002_1466_2p23.2	20002_1080_3p25.3
20002_1466_2p23.3	20002_1080_4q31.3
20002_1466_3p21.1	20002_1081_14q22.1
20002_1466_4q21.3	20002_1082_20p12.1
20002_1467_11q13.3	20002_1083_10q26.2
20002_1468_13q33.3	20002_1083_4q28.3
20002_1469_15q21.1	20002_1086_12p12.3
20002_1469_4q35.2	20002_1086_1q23.1
20002_1470_2p15	20002_1086_3q28
20002_1471_14q32.32	20002_1086_5q31.2
20002_1471_7q31.2	20002_1086_9p23
20002_1473_16p11.2	20002_1086_9q22.1
20002_1473_17q21.32	20002_1087_10q23.33
20002_1473_17q25.1	20002_1087_10q24.2
20002_1473_19p13.11	20002_1087_1p36.13
20002_1473_19p13.2	20002_1087_2q14.2
20002_1473_1p32.3	20002_1087_3q13.12
20002_1473_1p36.11	20002_1087_4q22.3
20002_1473_2p23.2	20002_1093_10q22.1
20002_1473_2p23.3	20002_1093_16q24.2
20002_1473_2q33.2	20002_1093_4q35.2
20002_1473_3p25.2	20002_1093_9p22.2
20002_1473_3q22.3	20002_1094_10q22.1
20002_1473_4q13.2	20002_1094_11q12.2
20002_1473_5q13.3	20002_1094_11q12.3
20002_1473_6p21.32	20002_1094_12q13.13
20002_1473_6p21.33	20002_1094_14q32.13
20002_1473_6q26	20002_1094_14q32.33
20002_1473_8p23.1	20002_1094_18p11.21
20002_1476_9q21.2	20002_1094_18q11.2
20002_1477_16p13.13	20002_1094_20p11.21
20002_1477_6p21.33	20002_1094_4q35.2
20002_1479_10q24.32	20002_1094_5q23.2
20002_1479_10q24.33	20002_1094_7q33
20002_1479_19q13.31	20002_1094_9q34.2
20002_1482_22q13.33	20002_1111_10p14
20002_1485_8q24.3	20002_1111_10q23.33
20002_1487_8p21.3	20002_1111_11q12.2
20002_1491_16q24.2	20002_1111_11q13.5
20002_1491_8q24.23	20002_1111_11q23.1
20002_1494_8q12.1	20002_1111_12q13.2
20002_1499_19q13.31	20002_1111_15q22.33
20002_1499_1q21.2	20002_1111_17q21.1
20002_1499_3q24	20002_1111_18q21.33
20002_1500_11q23.1	20002_1111_1p36.23
20002_1500_20p12.3	20002_1111_1q24.2
20002_1500_4q21.1	20002_1111_1q25.1
20002_1501_15q25.3	20002_1111_22q13.2
20002_1501_1q21.3	20002_1111_3p21.2
20002_1505_9q22.32	20002_1111_3q26.32
20002_1508_17p13.2	20002_1111_5p15.2
20002_1509_19q13.2	20002_1111_5q22.1
20002_1509_3p24.1	20002_1111_5q33.3
20002_1512_7q22.1	20002_1111_6p22.2
20002_1513_22q11.21	20002_1111_6q22.33
20002_1523_3q27.1	20002_1111_7p15.1
20002_1526_3p24.3	20002_1111_8q24.3
20002_1528_10q26.13	20002_1111_9q22.33
20002_1528_19q13.41	20002_1112_18q22.2
20002_1528_1q21.3	20002_1112_2q33.3
20002_1528_20p11.21	20002_1113_10q24.31
20002_1528_22q12.3	20002_1113_14q22.3
20002_1528_8q24.3	20002_1113_6p21.32
20002_1529_17q11.2	20002_1114_1p36.22
20002_1532_7q21.3	20002_1114_2q21.2
20002_1533_2p21	20002_1114_3p12.2
20002_1533_2q37.3	20002_1114_6p24.3
20002_1534_12p13.2	20002_1114_9p21.1
20002_1535_16p11.2	20002_1115_2q14.2
20002_1535_4p16.3	20002_1115_3p14.2
20002_1536_7p14.3	20002_1115_4q28.2
20002_1538_5q14.1	20002_1115_8q24.21
20002_1540_11q24.3	20002_1117_1p36.13
20002_1544_10q26.2	20002_1117_3p13
20002_1544_1q21.1	20002_1120_1p32.1
20002_1544_8q24.23	20002_1123_6q16.3
20002_1545_22q13.2	20002_1125_1q42.12
20002_1549_15q14	20002_1125_2p13.2
20002_1561_15q25.3	20002_1125_2q23.3
20002_1561_1p13.2	20002_1125_3p25.3
20002_1562_13q34	20002_1126_19q13.43
20002_1562_17p11.2	20002_1126_6q15
20002_1562_1q32.1	20002_1134_2p13.1
20002_1562_1q42.2	20002_1134_6q27
20002_1563_10q26.2	20002_1135_17p13.3
20002_1563_11q22.3	20002_1135_17q25.1
20002_1567_1p35.1	20002_1135_3q22.1
20002_1569_19p13.11	20002_1135_8q24.22
20002_1571_10q11.22	20002_1136_14q32.12
20002_1571_12p13.33	20002_1136_1p13.1
20002_1571_1p36.11	20002_1136_2q37.1
20002_1572_19q13.31	20002_1136_7q21.3
20002_1575_10p12.2	20002_1136_8p11.21
20002_1585_3q13.2	20002_1137_17q23.2
20002_1598_3q28	20002_1137_4p16.1
20002_1598_9q34.3	20002_1139_19p13.2
20002_1602_4p14	20002_1139_2p16.3
20002_1608_5p15.33	20002_1139_2q33.3
20002_1610_10q11.23	20002_1139_8q21.11
20002_1610_19q13.12	20002_1139_9q34.11
20002_1614_7q36.1	20002_1142_3p25.3
20002_1616_12p12.1	20002_1142_7p13
20002_1617_14q21.1	20002_1143_12q24.23
20002_1620_6p21.31	20002_1143_1p13.3
20002_1620_9p13.3	20002_1143_8q21.2
20002_1620_9q34.11	20002_1154_6p21.33
20002_1623_2q31.1	20002_1154_8p22
[truncated: 28,210 more rows]

## Sheet: Supplementary Fig. 1
chr	left	right	geneid	genetype	length
[truncated: 14,471 more rows]

[truncated: 20 more sheets: Supplementary Fig. 2, Supplementary Fig. 3, Supplementary Fig. 4a, Supplementary Fig. 4b, Supplementary Fig. 4c, Supplementary Fig. 4d, Supplementary Fig. 5a, Supplementary Fig. 5b, Supplementary Fig. 5c, Supplementary Fig. 5d, Supplementary Fig. 6, Supplementary Fig. 7b, Supplementary Fig. 8, Supplementary Fig. 9a, Supplementary Fig. 9b, Supplementary Fig. 9c, Supplementary Fig. 9d, Supplementary Fig. 11, Supplementary Fig. 12b, Supplementary Fig. 12d]
